# Supplementary material for: Combined Transcriptome and Proteome Leukocyte’s Profiling Reveals Up-Regulated Module of Genes/Proteins Related to Low Density Neutrophils and Impaired Transcription and Translation Processes in Clinical Sepsis
Source: Front Immunol. 2021 Sep 10;12:744799. doi: 10.3389/fimmu.2021.744799 (PMC8477441; doi:10.3389/fimmu.2021.744799)
Supplement: Supplementary Material 2 — Differentially expressed genes. [file DataSheet_2.xlsx]

## Sheet: Guidance
Tab	Descrition
A	DEGs selected based on those overlapping and following the same direction of expression
B	DEGs mapped by Entrez ID

## Sheet: A
Gene name	logFC_Burnham	logFC_MARS	Mean	biotype_gene
FCER1A	-3.76976	-3.62884	-3.6993	protein_coding
CCR3	-3.15394	-3.2554	-3.20467	protein_coding
BCL11B	-2.30502	-3.45357	-2.87929	protein_coding
IL2RB	-2.34597	-3.40101	-2.87349	protein_coding
FGFBP2	-2.84436	-2.45326	-2.64881	protein_coding
HLA-DPA1	-2.71969	-2.56251	-2.6411	protein_coding
GNLY	-2.54816	-2.52834	-2.53825	protein_coding
IL7R	-2.01835	-2.97759	-2.49797	protein_coding
HLA-DQA1	-2.73065	-2.21823	-2.47444	protein_coding
KLRG1	-1.85002	-3.08781	-2.46892	protein_coding
FCMR	-2.06334	-2.81884	-2.44109	protein_coding
S1PR5	-2.40111	-2.45139	-2.42625	protein_coding
P2RY10	-1.96514	-2.85172	-2.40843	protein_coding
CLIC3	-2.10965	-2.57966	-2.34466	protein_coding
CD2	-2.05431	-2.60678	-2.33055	protein_coding
CD247	-2.34702	-2.27738	-2.3122	protein_coding
SKAP1	-1.84187	-2.63522	-2.23854	protein_coding
PRF1	-2.02364	-2.35989	-2.19177	protein_coding
CCR7	-1.7565	-2.60201	-2.17925	protein_coding
LGALS2	-2.46384	-1.88886	-2.17635	protein_coding
CX3CR1	-1.71604	-2.61722	-2.16663	protein_coding
TGFBR3	-1.96081	-2.28594	-2.12338	protein_coding
CD5	-1.81016	-2.38417	-2.09716	protein_coding
ITK	-1.31441	-2.85861	-2.08651	protein_coding
CD74	-1.80778	-2.35102	-2.0794	protein_coding
LEF1	-1.87031	-2.26644	-2.06837	protein_coding
KLRB1	-1.39277	-2.7144	-2.05358	protein_coding
EOMES	-1.96202	-2.14429	-2.05315	protein_coding
NELL2	-1.78883	-2.29868	-2.04376	protein_coding
CD3D	-2.04516	-2.02231	-2.03374	protein_coding
FCRL3	-1.34805	-2.71516	-2.03161	protein_coding
TXK	-1.9521	-2.09979	-2.02595	protein_coding
TRAF5	-1.52335	-2.52505	-2.0242	protein_coding
ARL4C	-1.64628	-2.34925	-1.99776	protein_coding
UBASH3A	-2.009	-1.92125	-1.96513	protein_coding
IL32	-2.13951	-1.75662	-1.94806	protein_coding
HLA-DPB1	-1.67413	-2.21982	-1.94698	protein_coding
ADGRG1	-2.60472	-1.28008	-1.9424	protein_coding
KLRD1	-2.13098	-1.74295	-1.93696	protein_coding
CD6	-1.95599	-1.91736	-1.93668	protein_coding
LCK	-1.09863	-2.77306	-1.93585	protein_coding
CD8A	-1.90007	-1.95732	-1.9287	protein_coding
HLA-DRA	-1.97911	-1.86279	-1.92095	protein_coding
PID1	-1.71508	-2.12209	-1.91859	protein_coding
GZMM	-1.40448	-2.41943	-1.91195	protein_coding
CACNA2D3	-2.01425	-1.7742	-1.89422	protein_coding
GZMA	-2.34572	-1.44136	-1.89354	protein_coding
SULF2	-1.43387	-2.34051	-1.88719	protein_coding
ESYT1	-1.3173	-2.37136	-1.84433	protein_coding
HLA-DMB	-2.04025	-1.63952	-1.83988	protein_coding
RUNX3	-1.82954	-1.82975	-1.82964	protein_coding
MAL	-1.94037	-1.7142	-1.82729	protein_coding
SGK1	-1.42943	-2.18121	-1.80532	protein_coding
EPHX2	-1.35543	-2.23811	-1.79677	protein_coding
RARRES3	-1.54851	-2.03376	-1.79114	protein_coding
PRSS33	-2.53907	-1.04015	-1.78961	protein_coding
RPL22	-1.64186	-1.91624	-1.77905	protein_coding
DOCK10	-1.37656	-2.1615	-1.76903	protein_coding
GIMAP7	-1.92431	-1.58831	-1.75631	protein_coding
MYC	-1.35948	-2.14966	-1.75457	protein_coding
LPIN1	-1.64585	-1.83922	-1.74253	protein_coding
SPOCK2	-2.07963	-1.37436	-1.727	protein_coding
TGFBI	-1.58872	-1.85744	-1.72308	protein_coding
THEMIS	-1.23581	-2.18927	-1.71254	protein_coding
PCED1B	-1.00135	-2.40926	-1.70531	protein_coding
PEBP1	-1.30629	-2.08132	-1.69381	protein_coding
CECR1	-1.29594	-2.07154	-1.68374	protein_coding
RASGRP1	-1.50544	-1.84595	-1.6757	protein_coding
ZFP36L2	-1.58236	-1.76755	-1.67496	protein_coding
CD96	-1.5233	-1.81581	-1.66956	protein_coding
PYHIN1	-1.84784	-1.44002	-1.64393	protein_coding
RPS6KA5	-1.54502	-1.7076	-1.62631	protein_coding
SH2D1B	-1.40456	-1.84455	-1.62455	protein_coding
ID3	-1.88055	-1.3457	-1.61312	protein_coding
RRP1B	-0.880844	-2.32596	-1.6034	protein_coding
PPP1R16B	-1.1669	-2.0274	-1.59715	protein_coding
TBC1D9	-1.10096	-2.04296	-1.57196	protein_coding
CTSO	-1.31452	-1.81435	-1.56443	protein_coding
LY9	-1.26988	-1.85195	-1.56091	protein_coding
PLEKHA1	-1.14399	-1.97726	-1.56062	protein_coding
ZNF91	-1.53365	-1.56886	-1.55125	protein_coding
FYN	-1.25377	-1.84505	-1.54941	protein_coding
PRR5L	-1.48636	-1.60503	-1.5457	protein_coding
ST6GAL1	-1.02522	-2.04983	-1.53753	protein_coding
BTN3A3	-1.15279	-1.91289	-1.53284	protein_coding
ALDH1A1	-1.76995	-1.26284	-1.5164	protein_coding
ETS1	-1.07421	-1.92993	-1.50207	protein_coding
GATA2	-1.38691	-1.60897	-1.49794	protein_coding
SH3YL1	-1.24158	-1.7514	-1.49649	protein_coding
CXXC5	-1.14236	-1.82933	-1.48585	protein_coding
MS4A1	-0.626891	-2.33097	-1.47893	protein_coding
FAM117B	-0.826859	-2.12511	-1.47598	protein_coding
CD81	-1.16197	-1.77784	-1.4699	protein_coding
SLC38A1	-0.993029	-1.92934	-1.46118	protein_coding
PTPN4	-1.15227	-1.76116	-1.45671	protein_coding
KLRF1	-1.27646	-1.63471	-1.45558	protein_coding
SBK1	-0.982291	-1.91953	-1.45091	protein_coding
CD3E	-1.27031	-1.61995	-1.44513	protein_coding
ADGRE3	-1.34808	-1.53842	-1.44325	protein_coding
TIAM1	-0.506608	-2.37671	-1.44166	protein_coding
SLAMF6	-1.30017	-1.57751	-1.43884	protein_coding
ABLIM1	-0.765545	-2.11005	-1.4378	protein_coding
WDR54	-1.22791	-1.63235	-1.43013	protein_coding
MAP4K1	-1.47684	-1.38086	-1.42885	protein_coding
IMPDH2	-1.08462	-1.7635	-1.42406	protein_coding
GLTSCR2	-1.18353	-1.64266	-1.41309	protein_coding
IMP3	-0.837431	-1.98491	-1.41117	protein_coding
DNMT1	-1.14703	-1.6733	-1.41016	protein_coding
FAM102A	-1.45166	-1.36676	-1.40921	protein_coding
AUTS2	-0.972092	-1.84262	-1.40735	protein_coding
TRIB2	-1.0532	-1.75875	-1.40598	protein_coding
TBX21	-0.556156	-2.23786	-1.39701	protein_coding
GIMAP6	-0.907529	-1.88325	-1.39539	protein_coding
SPON2	-1.25339	-1.52601	-1.3897	protein_coding
SIDT1	-0.791985	-1.98719	-1.38959	protein_coding
FAM162A	-1.10676	-1.6647	-1.38573	protein_coding
BIN1	-1.18001	-1.58434	-1.38217	protein_coding
LYSMD2	-1.13795	-1.62503	-1.38149	protein_coding
DUSP6	-1.33128	-1.43085	-1.38107	protein_coding
TTC3	-1.10681	-1.64848	-1.37764	protein_coding
APEX1	-1.33156	-1.41817	-1.37486	protein_coding
CRTAP	-1.65005	-1.09729	-1.37367	protein_coding
DDX24	-1.03084	-1.71503	-1.37294	protein_coding
GLOD4	-1.15175	-1.59277	-1.37226	protein_coding
TCF7	-0.755172	-1.98933	-1.37225	protein_coding
LBH	-0.882959	-1.85875	-1.37085	protein_coding
HDC	-2.0423	-0.696582	-1.36944	protein_coding
MAD1L1	-1.11121	-1.62756	-1.36938	protein_coding
NOL11	-1.18671	-1.53505	-1.36088	protein_coding
ABI3	-1.37997	-1.33947	-1.35972	protein_coding
APOL3	-0.954701	-1.76197	-1.35833	protein_coding
SIRPG	-1.04452	-1.6631	-1.35381	protein_coding
HSPA8	-1.05917	-1.64373	-1.35145	protein_coding
LAX1	-1.37425	-1.326	-1.35013	protein_coding
RPL13	-1.36457	-1.33324	-1.34891	protein_coding
RPL13A	-1.39691	-1.29937	-1.34814	protein_coding
DYRK2	-0.676751	-2.01378	-1.34527	protein_coding
PJA1	-1.22254	-1.4647	-1.34362	protein_coding
GPR68	-1.67112	-1.00623	-1.33867	protein_coding
ZNF275	-0.962564	-1.71358	-1.33807	protein_coding
TESPA1	-0.719766	-1.95172	-1.33574	protein_coding
CD4	-1.74936	-0.913466	-1.33141	protein_coding
IARS	-0.788124	-1.86915	-1.32864	protein_coding
TSEN54	-1.31559	-1.33542	-1.32551	protein_coding
FBXO21	-0.931241	-1.71715	-1.3242	protein_coding
ZNF395	-0.821337	-1.81673	-1.31903	protein_coding
TBC1D4	-0.658237	-1.96095	-1.30959	protein_coding
BTN3A2	-1.16018	-1.45465	-1.30742	protein_coding
ZNHIT6	-1.23339	-1.37482	-1.30411	protein_coding
ZNF529	-0.914583	-1.67971	-1.29715	protein_coding
OXNAD1	-1.06833	-1.52495	-1.29664	protein_coding
CLC	-1.88749	-0.701295	-1.29439	protein_coding
PIK3IP1	-1.32702	-1.25764	-1.29233	protein_coding
HLA-DOA	-1.33365	-1.24973	-1.29169	protein_coding
NIPAL3	-0.659948	-1.90602	-1.28299	protein_coding
OCIAD2	-1.1885	-1.37747	-1.28298	protein_coding
RBBP7	-1.01149	-1.55414	-1.28281	protein_coding
KLHL3	-1.72715	-0.836797	-1.28197	protein_coding
GSE1	-0.91607	-1.64452	-1.2803	protein_coding
UBE2Q2	-1.09096	-1.4691	-1.28003	protein_coding
LDOC1L	-0.583751	-1.97581	-1.27978	protein_coding
NOP56	-1.03169	-1.52778	-1.27973	protein_coding
RPL14	-1.23797	-1.31272	-1.27534	protein_coding
ZNF573	-0.446593	-2.09986	-1.27323	protein_coding
TSHZ1	-0.53092	-2.01245	-1.27168	protein_coding
DDX18	-1.0901	-1.45163	-1.27086	protein_coding
MATK	-0.792619	-1.72377	-1.25819	protein_coding
FN3KRP	-0.867362	-1.64563	-1.2565	protein_coding
C6orf48	-1.24368	-1.26799	-1.25584	protein_coding
ARL14EP	-1.22408	-1.28618	-1.25513	protein_coding
PRKCQ	-0.53656	-1.96779	-1.25217	protein_coding
PTGDR	-1.45132	-1.0511	-1.25121	protein_coding
MAP3K4	-0.941011	-1.55332	-1.24716	protein_coding
VPREB3	-0.955981	-1.53684	-1.24641	protein_coding
DENND2D	-0.717946	-1.76948	-1.24371	protein_coding
URI1	-1.11078	-1.37547	-1.24313	protein_coding
CBLB	-0.905667	-1.58042	-1.24304	protein_coding
IL10RA	-1.04428	-1.44129	-1.24278	protein_coding
CTSW	-1.46149	-1.02162	-1.24155	protein_coding
ZMYND11	-0.711269	-1.76937	-1.24032	protein_coding
HLA-DRB5	-1.42435	-1.05224	-1.23829	protein_coding
PLEKHO1	-1.17494	-1.29516	-1.23505	protein_coding
FNBP4	-1.16294	-1.30179	-1.23236	protein_coding
NAAA	-1.26245	-1.19204	-1.22724	protein_coding
DCTD	-1.32084	-1.13307	-1.22695	protein_coding
CBX7	-0.894107	-1.55971	-1.22691	protein_coding
HOXB2	-1.18554	-1.26795	-1.22675	protein_coding
MYOM2	-0.931125	-1.52053	-1.22583	protein_coding
NELFCD	-1.0535	-1.39656	-1.22503	protein_coding
PPIA	-1.41923	-1.03046	-1.22484	protein_coding
BTBD11	-1.05547	-1.39049	-1.22298	protein_coding
MRPS35	-1.3104	-1.13233	-1.22137	protein_coding
MCOLN2	-1.53665	-0.903363	-1.22001	protein_coding
AKR1B1	-1.0533	-1.37618	-1.21474	protein_coding
PAFAH2	-1.21953	-1.20885	-1.21419	protein_coding
TOMM20	-1.05341	-1.36867	-1.21104	protein_coding
TTC27	-1.09174	-1.32695	-1.20934	protein_coding
FAM43A	-0.684822	-1.73009	-1.20745	protein_coding
PQLC3	-0.925795	-1.48683	-1.20631	protein_coding
ENOPH1	-1.05837	-1.33687	-1.19762	protein_coding
IL11RA	-1.02764	-1.35733	-1.19248	protein_coding
FTO	-0.936144	-1.44493	-1.19054	protein_coding
IRF8	-1.14747	-1.23356	-1.19052	protein_coding
HSH2D	-1.20205	-1.1776	-1.18982	protein_coding
TIGIT	-1.11091	-1.2679	-1.18941	protein_coding
IL27RA	-1.12004	-1.25836	-1.1892	protein_coding
BANK1	-0.623798	-1.75159	-1.1877	protein_coding
PEA15	-1.31444	-1.06029	-1.18736	protein_coding
TRIT1	-1.09627	-1.26989	-1.18308	protein_coding
ESYT2	-1.00629	-1.35106	-1.17868	protein_coding
CXCR3	-1.40785	-0.940706	-1.17428	protein_coding
RNASEH2B	-1.07065	-1.2772	-1.17392	protein_coding
MAN1C1	-1.40589	-0.934158	-1.17002	protein_coding
SMAD3	-0.715052	-1.62386	-1.16946	protein_coding
BTN3A1	-1.00954	-1.32711	-1.16833	protein_coding
TRIM44	-1.13027	-1.19951	-1.16489	protein_coding
SH2D2A	-0.325434	-1.99961	-1.16252	protein_coding
ISOC1	-0.821031	-1.48937	-1.1552	protein_coding
NOP58	-1.17163	-1.12738	-1.14951	protein_coding
ACP1	-1.462	-0.836396	-1.1492	protein_coding
BACH2	-0.457584	-1.82697	-1.14227	protein_coding
CCND2	-0.904485	-1.37345	-1.13897	protein_coding
DPP4	-0.567216	-1.70918	-1.1382	protein_coding
GBP4	-1.23638	-1.0359	-1.13614	protein_coding
BIRC3	-0.63569	-1.63244	-1.13407	protein_coding
NCL	-0.590534	-1.67639	-1.13346	protein_coding
MAGED1	-0.783384	-1.48239	-1.13289	protein_coding
SIT1	-0.720354	-1.54192	-1.13114	protein_coding
CHCHD10	-1.00557	-1.25505	-1.13031	protein_coding
SEPT6	-0.825512	-1.42871	-1.12711	protein_coding
POP5	-1.1464	-1.10237	-1.12438	protein_coding
CHST7	-0.841552	-1.40648	-1.12402	protein_coding
SNU13	-0.956507	-1.28948	-1.12299	protein_coding
HOPX	-1.04365	-1.20214	-1.12289	protein_coding
UBA2	-0.86094	-1.37956	-1.12025	protein_coding
AGPAT5	-1.18182	-1.0584	-1.12011	protein_coding
UTP4	-0.760534	-1.47367	-1.1171	protein_coding
GATA3	-0.662035	-1.56994	-1.11599	protein_coding
UTP3	-1.02178	-1.21001	-1.11589	protein_coding
RALGAPA1	-0.991048	-1.23645	-1.11375	protein_coding
CSF1R	-1.41935	-0.806424	-1.11289	protein_coding
SUN1	-0.365584	-1.85997	-1.11278	protein_coding
LYAR	-0.944703	-1.27984	-1.11227	protein_coding
DCAF16	-1.07691	-1.14602	-1.11146	protein_coding
CARD11	-1.24259	-0.980207	-1.1114	protein_coding
GPR162	-1.83393	-0.388407	-1.11117	protein_coding
ZNF266	-0.606147	-1.60691	-1.10653	protein_coding
SET	-1.00523	-1.20489	-1.10506	protein_coding
SF3A3	-0.708307	-1.49985	-1.10408	protein_coding
LY86	-0.960867	-1.24332	-1.1021	protein_coding
HNRNPDL	-0.915936	-1.28786	-1.1019	protein_coding
SCRN1	-0.836354	-1.36437	-1.10036	protein_coding
MGMT	-1.14795	-1.04839	-1.09817	protein_coding
ST3GAL5	-0.927769	-1.26656	-1.09716	protein_coding
UTP6	-0.918079	-1.2726	-1.09534	protein_coding
PRPF19	-0.642931	-1.53984	-1.09139	protein_coding
HSP90AB1	-0.928906	-1.25242	-1.09066	protein_coding
MAF	-0.508054	-1.66751	-1.08778	protein_coding
TSPAN3	-1.07276	-1.10194	-1.08735	protein_coding
LTB	-0.720401	-1.45379	-1.0871	protein_coding
NAE1	-1.05811	-1.11554	-1.08683	protein_coding
NOL8	-1.0977	-1.07336	-1.08553	protein_coding
PLEKHF1	-1.38634	-0.784216	-1.08528	protein_coding
ID2	-0.823378	-1.34361	-1.08349	protein_coding
DNAJC30	-1.18551	-0.974716	-1.08011	protein_coding
SLAMF1	-1.29656	-0.862976	-1.07977	protein_coding
TCL1A	-0.516562	-1.64132	-1.07894	protein_coding
MOAP1	-0.732247	-1.42031	-1.07628	protein_coding
CRY1	-0.936013	-1.214	-1.07501	protein_coding
CUTA	-0.795052	-1.35454	-1.0748	protein_coding
TAF4	-0.714546	-1.43372	-1.07413	protein_coding
MDFIC	-1.05536	-1.08351	-1.06943	protein_coding
PABPC1	-1.33566	-0.801745	-1.0687	protein_coding
CD79A	-1.24892	-0.88818	-1.06855	protein_coding
RPL12	-1.30059	-0.834676	-1.06763	protein_coding
AFF3	-0.74694	-1.38395	-1.06544	protein_coding
RPS6	-1.38586	-0.743346	-1.0646	protein_coding
PLCG1	-0.95988	-1.16709	-1.06348	protein_coding
NUDT9	-0.849246	-1.27495	-1.0621	protein_coding
CD86	-1.24766	-0.874678	-1.06117	protein_coding
HNRNPR	-0.601521	-1.515	-1.05826	protein_coding
HADH	-0.972223	-1.13886	-1.05554	protein_coding
LRPPRC	-0.5218	-1.58777	-1.05479	protein_coding
SRSF8	-1.21349	-0.887568	-1.05053	protein_coding
PDE4B	-0.904944	-1.19431	-1.04963	protein_coding
SMYD4	-0.940573	-1.15451	-1.04754	protein_coding
APRT	-0.872969	-1.22112	-1.04704	protein_coding
ATP8B2	-0.771006	-1.3218	-1.0464	protein_coding
MRPS26	-0.958041	-1.13323	-1.04563	protein_coding
TRAT1	-0.652425	-1.43882	-1.04562	protein_coding
NXT1	-0.898312	-1.19014	-1.04423	protein_coding
RPL4	-1.19461	-0.891581	-1.04309	protein_coding
LEPROTL1	-0.692079	-1.39292	-1.0425	protein_coding
RSAD1	-1.31468	-0.766692	-1.04069	protein_coding
RPL18	-0.827329	-1.25343	-1.04038	protein_coding
AHNAK	-1.06545	-1.01335	-1.0394	protein_coding
BEX4	-0.748736	-1.32928	-1.03901	protein_coding
STK39	-0.64495	-1.43246	-1.03871	protein_coding
EPRS	-0.766553	-1.3107	-1.03863	protein_coding
HSPA9	-0.581738	-1.49308	-1.03741	protein_coding
NLRP1	-0.611336	-1.46286	-1.0371	protein_coding
PIEZO1	-0.972456	-1.09852	-1.03549	protein_coding
EEF2	-0.945508	-1.12343	-1.03447	protein_coding
SYTL2	-0.405351	-1.65806	-1.03171	protein_coding
TARBP1	-1.36254	-0.700761	-1.03165	protein_coding
COQ8A	-0.577623	-1.48378	-1.0307	protein_coding
CCNB1IP1	-0.967514	-1.09326	-1.03039	protein_coding
CD244	-0.860869	-1.19911	-1.02999	protein_coding
CD40LG	-1.52731	-0.522653	-1.02498	protein_coding
CST3	-0.799336	-1.23815	-1.01874	protein_coding
PRMT1	-0.784095	-1.25179	-1.01794	protein_coding
CD1D	-0.955339	-1.07831	-1.01682	protein_coding
CALHM2	-0.752053	-1.28131	-1.01668	protein_coding
ITGA4	-0.658413	-1.37329	-1.01585	protein_coding
GIMAP4	-0.334119	-1.6971	-1.01561	protein_coding
KLF4	-1.16378	-0.864652	-1.01422	protein_coding
M6PR	-0.807227	-1.21666	-1.01194	protein_coding
MEX3C	-0.602259	-1.41893	-1.0106	protein_coding
WDR75	-0.915621	-1.10335	-1.00948	protein_coding
C1QBP	-1.03656	-0.980806	-1.00868	protein_coding
DKC1	-0.475184	-1.53964	-1.00741	protein_coding
UBE2G2	-1.08694	-0.925588	-1.00626	protein_coding
MFNG	-1.04765	-0.96429	-1.00597	protein_coding
FCRL6	-1.01909	-0.990924	-1.00501	protein_coding
PAPD7	-0.599791	-1.40664	-1.00322	protein_coding
USPL1	-0.831176	-1.17361	-1.00239	protein_coding
NUP205	-0.698544	-1.30523	-1.00189	protein_coding
CHMP7	-0.581446	-1.42191	-1.00168	protein_coding
CLEC10A	-0.527669	-1.47343	-1.00055	protein_coding
LDLRAP1	-0.730123	-1.27077	-1.00044	protein_coding
ENOSF1	-1.30636	-0.693808	-1.00008	protein_coding
PRPS1	-0.709664	-1.28474	-0.9972	protein_coding
CDK5RAP1	-1.0553	-0.937589	-0.996445	protein_coding
SIGIRR	-1.10225	-0.889727	-0.995988	protein_coding
ACYP1	-1.09423	-0.896695	-0.995464	protein_coding
RHOH	-0.563464	-1.42643	-0.994946	protein_coding
MPHOSPH10	-0.543796	-1.44055	-0.992172	protein_coding
SSBP2	-0.538632	-1.43972	-0.989176	protein_coding
VEGFB	-0.690173	-1.28218	-0.986175	protein_coding
CCL4L2	-1.3867	-0.585037	-0.985869	protein_coding
P2RY8	-0.565337	-1.40515	-0.985242	protein_coding
RSL1D1	-0.931532	-1.03723	-0.98438	protein_coding
SNX5	-1.14214	-0.823866	-0.983005	protein_coding
RPGRIP1	-1.38599	-0.577996	-0.981994	protein_coding
FASLG	-1.25395	-0.70921	-0.981582	protein_coding
BOD1	-1.22549	-0.735829	-0.980659	protein_coding
NUP210	-0.84304	-1.11771	-0.980376	protein_coding
MRPL45	-1.30048	-0.656131	-0.978307	protein_coding
MRPS30	-1.05286	-0.899858	-0.976357	protein_coding
NFATC3	-0.272044	-1.68028	-0.976161	protein_coding
NME3	-1.16093	-0.788605	-0.97477	protein_coding
MARCKSL1	-1.10888	-0.840586	-0.974732	protein_coding
RPS28	-1.51262	-0.433721	-0.973171	protein_coding
UBAP2	-0.648632	-1.29434	-0.971484	protein_coding
CFAP20	-0.60868	-1.33088	-0.969782	protein_coding
DUSP5	-0.88923	-1.05005	-0.969638	protein_coding
PPA1	-1.22716	-0.708021	-0.967592	protein_coding
FBXO32	-0.98301	-0.94661	-0.96481	protein_coding
BLK	-1.0395	-0.887678	-0.963589	protein_coding
CLIP4	-0.747607	-1.17785	-0.962726	protein_coding
WDR11	-0.728861	-1.19658	-0.962718	protein_coding
ILF3	-1.02803	-0.894678	-0.961356	protein_coding
PCED1A	-1.1611	-0.755642	-0.958372	protein_coding
NUP160	-0.742924	-1.17298	-0.957951	protein_coding
ELMSAN1	-0.454872	-1.46041	-0.957641	protein_coding
ZAP70	-0.722297	-1.19102	-0.95666	protein_coding
MTX3	-0.603641	-1.30892	-0.956281	protein_coding
MRPS21	-1.31861	-0.593705	-0.956157	protein_coding
PPIE	-0.822573	-1.08967	-0.956123	protein_coding
LONP1	-0.997267	-0.91358	-0.955423	protein_coding
GAL3ST4	-0.484449	-1.42507	-0.954761	protein_coding
LIPA	-0.868399	-1.03907	-0.953735	protein_coding
TKTL1	-0.855169	-1.04731	-0.951238	protein_coding
ZBTB4	-0.888238	-1.01336	-0.950798	protein_coding
CD7	-1.40187	-0.49972	-0.950797	protein_coding
PIGP	-1.13305	-0.766566	-0.949806	protein_coding
NPAT	-0.639867	-1.25656	-0.948211	protein_coding
KRI1	-0.754133	-1.14085	-0.947492	protein_coding
TSPAN13	-0.864998	-1.02952	-0.94726	protein_coding
TMEM138	-0.802492	-1.09074	-0.946617	protein_coding
CCT3	-0.676008	-1.21506	-0.945536	protein_coding
PRSS23	-0.68595	-1.20451	-0.945232	protein_coding
IKZF3	-0.60561	-1.28394	-0.944773	protein_coding
LETMD1	-0.808669	-1.07877	-0.943717	protein_coding
TSEN15	-0.995577	-0.888656	-0.942117	protein_coding
TLR7	-1.22246	-0.661122	-0.941791	protein_coding
EIF2B1	-0.92394	-0.958525	-0.941233	protein_coding
OLIG1	-0.996944	-0.885227	-0.941085	protein_coding
POLB	-0.887833	-0.99288	-0.940356	protein_coding
RMDN3	-0.900625	-0.979927	-0.940276	protein_coding
EBF1	-1.12011	-0.754353	-0.937232	protein_coding
CD52	-1.29896	-0.574817	-0.936887	protein_coding
LRRC47	-0.630268	-1.238	-0.934136	protein_coding
CPPED1	-0.83366	-1.03317	-0.933415	protein_coding
TTC19	-0.558753	-1.30615	-0.932454	protein_coding
MAP3K7CL	-1.20435	-0.6599	-0.932127	protein_coding
DOK2	-1.0384	-0.82531	-0.931855	protein_coding
PAN2	-0.647895	-1.21328	-0.930589	protein_coding
AP3M2	-0.980851	-0.877032	-0.928941	protein_coding
CCDC115	-0.602078	-1.24589	-0.923985	protein_coding
CLNS1A	-0.89279	-0.953052	-0.922921	protein_coding
ATF7IP2	-0.612416	-1.23176	-0.922089	protein_coding
RRAS2	-0.424306	-1.4184	-0.921355	protein_coding
GGA2	-0.904337	-0.93736	-0.920849	protein_coding
NOLC1	-0.565517	-1.27617	-0.920841	protein_coding
TCERG1	-0.756916	-1.08114	-0.91903	protein_coding
ACTR5	-0.934967	-0.90306	-0.919013	protein_coding
ABCB1	-1.12051	-0.712121	-0.916317	protein_coding
FCRLA	-1.28486	-0.545773	-0.915318	protein_coding
IMMT	-0.666232	-1.16376	-0.914998	protein_coding
MPEG1	-1.00664	-0.822027	-0.914333	protein_coding
KLHDC4	-0.802113	-1.0235	-0.912805	protein_coding
SRSF7	-0.613618	-1.21151	-0.912565	protein_coding
CFD	-0.341153	-1.48202	-0.911586	protein_coding
TMEM268	-0.924431	-0.898185	-0.911308	protein_coding
S1PR1	-0.542523	-1.27873	-0.910628	protein_coding
ARHGEF3	-0.40622	-1.40604	-0.90613	protein_coding
PPTC7	-0.31262	-1.49895	-0.905784	protein_coding
RBMX	-0.937764	-0.872718	-0.905241	protein_coding
NAT10	-0.825844	-0.983035	-0.90444	protein_coding
NSMF	-1.4975	-0.311233	-0.904365	protein_coding
FTSJ1	-0.44502	-1.36202	-0.903519	protein_coding
SRSF10	-0.966109	-0.839407	-0.902758	protein_coding
MID1IP1	-0.665922	-1.13704	-0.901482	protein_coding
CAPRIN2	-0.603477	-1.19918	-0.901328	protein_coding
AGAP4	-0.566111	-1.23322	-0.899667	protein_coding
PWP1	-0.704652	-1.0939	-0.899276	protein_coding
ITPA	-0.808558	-0.989946	-0.899252	protein_coding
PPRC1	-0.788992	-1.00844	-0.898718	protein_coding
PURA	-0.274388	-1.52049	-0.897437	protein_coding
RCAN3	-0.694923	-1.09916	-0.897044	protein_coding
TIMM21	-0.960994	-0.832971	-0.896982	protein_coding
NAXE	-0.935896	-0.857705	-0.896801	protein_coding
GSTP1	-0.681383	-1.11208	-0.896732	protein_coding
RABL2A	-0.362412	-1.42732	-0.894866	protein_coding
EIF3M	-0.825503	-0.963804	-0.894654	protein_coding
EXOSC6	-0.746949	-1.04043	-0.893688	protein_coding
CARD9	-0.817513	-0.965234	-0.891373	protein_coding
TRMT10C	-1.28052	-0.500435	-0.890478	protein_coding
TMEM181	-0.73222	-1.04823	-0.890224	protein_coding
SF3A1	-0.759735	-1.01789	-0.888813	protein_coding
BMS1	-0.96815	-0.809393	-0.888771	protein_coding
KCTD6	-0.724238	-1.05273	-0.888484	protein_coding
MEAF6	-0.567218	-1.20967	-0.888444	protein_coding
NFX1	-0.708656	-1.06529	-0.886973	protein_coding
UTRN	-0.331072	-1.44257	-0.886821	protein_coding
MRFAP1L1	-0.602571	-1.16994	-0.886257	protein_coding
AKAP1	-0.782951	-0.989351	-0.886151	protein_coding
EIF3F	-0.528962	-1.24121	-0.885087	protein_coding
ORC5	-0.877858	-0.891928	-0.884893	protein_coding
MTR	-0.430007	-1.33804	-0.884021	protein_coding
ABCF1	-0.530001	-1.23775	-0.883875	protein_coding
KLF12	-0.708698	-1.05316	-0.880931	protein_coding
EID2	-1.20324	-0.556571	-0.879904	protein_coding
PRKACB	-0.521738	-1.23707	-0.879402	protein_coding
DNPH1	-0.853536	-0.905045	-0.87929	protein_coding
PRPF31	-0.920253	-0.83672	-0.878487	protein_coding
SLC39A10	-0.595374	-1.16156	-0.878468	protein_coding
SLBP	-0.610987	-1.14454	-0.877766	protein_coding
UCKL1	-1.13526	-0.619865	-0.877561	protein_coding
KIF21A	-0.705607	-1.04228	-0.873944	protein_coding
BRIX1	-1.00799	-0.739788	-0.873888	protein_coding
GTPBP3	-0.375755	-1.37058	-0.87317	protein_coding
GCN1	-0.386573	-1.35945	-0.87301	protein_coding
CTCF	-0.392356	-1.35016	-0.871257	protein_coding
STARD7	-0.797173	-0.945192	-0.871182	protein_coding
KLF10	-0.620131	-1.12135	-0.870743	protein_coding
ECHS1	-0.904333	-0.835831	-0.870082	protein_coding
PCYOX1L	-0.329015	-1.41085	-0.869931	protein_coding
RPUSD4	-0.819006	-0.918503	-0.868755	protein_coding
SLC25A38	-0.980354	-0.756615	-0.868484	protein_coding
CWF19L2	-0.878456	-0.857984	-0.86822	protein_coding
SELENOM	-0.687198	-1.04357	-0.865386	protein_coding
G3BP1	-0.53055	-1.19703	-0.863788	protein_coding
RNMT	-0.681159	-1.04635	-0.863754	protein_coding
GPBAR1	-0.919255	-0.807756	-0.863505	protein_coding
TMEM263	-0.644569	-1.08222	-0.863394	protein_coding
KIFAP3	-1.2347	-0.491188	-0.862946	protein_coding
ALDH18A1	-0.625638	-1.09738	-0.861507	protein_coding
CDC23	-0.503815	-1.2191	-0.861458	protein_coding
NDUFA12	-0.964001	-0.75759	-0.860795	protein_coding
TMEM14A	-1.19657	-0.518797	-0.857685	protein_coding
DDX19A	-0.628807	-1.08587	-0.857341	protein_coding
NCBP2	-0.628926	-1.08487	-0.856899	protein_coding
PGRMC2	-0.85014	-0.86135	-0.855745	protein_coding
TCEAL4	-0.935751	-0.774256	-0.855003	protein_coding
GORASP2	-0.610302	-1.09774	-0.854021	protein_coding
TEX10	-0.763708	-0.941384	-0.852546	protein_coding
NSMCE4A	-0.96647	-0.737964	-0.852217	protein_coding
RASSF1	-0.702423	-1.00124	-0.851833	protein_coding
APOBEC3G	-0.71407	-0.98938	-0.851725	protein_coding
EIF5B	-0.527754	-1.17422	-0.850986	protein_coding
HIBADH	-0.80186	-0.899225	-0.850543	protein_coding
CD1C	-1.02233	-0.678697	-0.850515	protein_coding
ZFP82	-1.11366	-0.587038	-0.850347	protein_coding
GTPBP6	-0.822348	-0.878282	-0.850315	protein_coding
CUL1	-0.459839	-1.24079	-0.850313	protein_coding
NOA1	-0.623007	-1.07586	-0.849432	protein_coding
POLR1C	-1.12774	-0.567942	-0.84784	protein_coding
PTER	-0.659092	-1.03552	-0.847306	protein_coding
ASCL2	-1.01227	-0.679498	-0.845884	protein_coding
GBP1	-0.457938	-1.23274	-0.845341	protein_coding
TOMM70	-0.453694	-1.23697	-0.84533	protein_coding
BAG3	-1.1129	-0.57767	-0.845283	protein_coding
SRSF11	-0.684549	-1.00546	-0.845004	protein_coding
PLA2G7	-1.01352	-0.672835	-0.843179	protein_coding
GAR1	-0.433342	-1.25296	-0.843152	protein_coding
KANSL2	-0.484989	-1.20121	-0.8431	protein_coding
RTN1	-0.546511	-1.13908	-0.842797	protein_coding
TMEM203	-0.611141	-1.07123	-0.841185	protein_coding
CLEC2D	-0.85912	-0.822233	-0.840677	protein_coding
TMEM41A	-1.0446	-0.634907	-0.839754	protein_coding
CCT8	-0.662406	-1.01439	-0.838396	protein_coding
ECHDC2	-1.0607	-0.61496	-0.837832	protein_coding
ADGRG5	-1.37329	-0.301208	-0.837249	protein_coding
DDHD2	-0.352209	-1.32163	-0.836917	protein_coding
CXCR4	-0.633511	-1.03907	-0.836293	protein_coding
PRPF8	-0.437538	-1.23489	-0.836216	protein_coding
CLEC7A	-1.03245	-0.639083	-0.835769	protein_coding
METAP2	-0.61391	-1.05736	-0.835637	protein_coding
SUCLG2	-0.520986	-1.14936	-0.835171	protein_coding
OAF	-1.34291	-0.324725	-0.833819	protein_coding
SEPT11	-0.956002	-0.711387	-0.833694	protein_coding
METTL16	-0.545935	-1.12065	-0.833293	protein_coding
BCL11A	-0.541457	-1.12445	-0.832954	protein_coding
DGKQ	-0.763186	-0.900662	-0.831924	protein_coding
TRANK1	-0.473411	-1.18861	-0.831012	protein_coding
GTPBP8	-0.594364	-1.06573	-0.830047	protein_coding
PDCL3	-0.862838	-0.793964	-0.828401	protein_coding
DDX50	-0.889666	-0.766458	-0.828062	protein_coding
TPP2	-0.602415	-1.05075	-0.826581	protein_coding
ZNF234	-0.690135	-0.961735	-0.825935	protein_coding
HLA-DOB	-0.735109	-0.914481	-0.824795	protein_coding
LUC7L2	-0.361226	-1.28755	-0.824388	protein_coding
XRCC6	-0.440075	-1.20732	-0.823698	protein_coding
TCTN3	-0.649556	-0.996251	-0.822904	protein_coding
FH	-0.806733	-0.837961	-0.822347	protein_coding
CD79B	-1.15089	-0.49256	-0.821726	protein_coding
LTBP3	-0.974774	-0.66833	-0.821552	protein_coding
HACD3	-0.428449	-1.21284	-0.820646	protein_coding
EIF1AX	-0.735905	-0.904686	-0.820296	protein_coding
RPL8	-0.864137	-0.776078	-0.820108	protein_coding
BEX2	-1.10275	-0.531352	-0.81705	protein_coding
RAN	-0.878562	-0.753132	-0.815847	protein_coding
CBLL1	-0.408375	-1.22211	-0.815241	protein_coding
NT5E	-0.832723	-0.796079	-0.814401	protein_coding
CSE1L	-0.671301	-0.957047	-0.814174	protein_coding
MRPL3	-1.19977	-0.428237	-0.814004	protein_coding
CAMK1D	-0.621831	-1.00525	-0.81354	protein_coding
TADA1	-0.791048	-0.835953	-0.813501	protein_coding
DDX56	-0.658028	-0.967869	-0.812949	protein_coding
RIC8B	-0.889423	-0.731894	-0.810658	protein_coding
BCL2	-0.523191	-1.09777	-0.810479	protein_coding
MTERF3	-0.766812	-0.853012	-0.809912	protein_coding
NUP88	-0.798614	-0.820579	-0.809596	protein_coding
PATL2	-0.692997	-0.926171	-0.809584	protein_coding
IGIP	-0.804066	-0.814321	-0.809194	protein_coding
POGLUT1	-0.481027	-1.12813	-0.804578	protein_coding
BBS2	-0.692087	-0.91347	-0.802778	protein_coding
AVEN	-1.02977	-0.574818	-0.802293	protein_coding
SLFN5	-0.417782	-1.18642	-0.8021	protein_coding
C12orf43	-0.966186	-0.636232	-0.801209	protein_coding
POLR1E	-0.872721	-0.729328	-0.801024	protein_coding
CDC25B	-0.636427	-0.964781	-0.800604	protein_coding
UBFD1	-0.621641	-0.97471	-0.798175	protein_coding
ADRB2	-0.434705	-1.15986	-0.797282	protein_coding
SLC41A1	-0.907527	-0.686658	-0.797092	protein_coding
SARAF	-0.431617	-1.16114	-0.79638	protein_coding
FAM118A	-0.83646	-0.753607	-0.795034	protein_coding
NSA2	-0.455682	-1.13288	-0.794281	protein_coding
WBSCR22	-0.696628	-0.888607	-0.792617	protein_coding
CYB561	-0.433593	-1.14801	-0.790803	protein_coding
TAF15	-0.312066	-1.26947	-0.790768	protein_coding
NSUN6	-0.573482	-1.00788	-0.79068	protein_coding
CYP20A1	-0.89975	-0.681529	-0.790639	protein_coding
NUP54	-0.55127	-1.02897	-0.790122	protein_coding
IRF4	-0.339157	-1.23741	-0.788284	protein_coding
UBE2E2	-0.659289	-0.917107	-0.788198	protein_coding
SEPT9	-0.303315	-1.2725	-0.787909	protein_coding
UBE2L6	-0.494937	-1.07141	-0.783171	protein_coding
CHST12	-0.819114	-0.746368	-0.782741	protein_coding
ADARB1	-0.867764	-0.696818	-0.782291	protein_coding
SLC2A6	-1.03442	-0.527527	-0.780974	protein_coding
HDDC2	-0.792662	-0.769203	-0.780932	protein_coding
CDC42SE2	-0.717806	-0.841492	-0.779649	protein_coding
LPAR5	-0.68381	-0.87308	-0.778445	protein_coding
MRM3	-0.800763	-0.756061	-0.778412	protein_coding
ERP29	-0.520825	-1.03549	-0.778155	protein_coding
KDSR	-0.945113	-0.608704	-0.776909	protein_coding
SUPT16H	-0.40598	-1.1446	-0.77529	protein_coding
PLEKHG3	-0.525978	-1.02325	-0.774614	protein_coding
INPP4B	-0.414434	-1.13087	-0.772652	protein_coding
DNAJA3	-0.824026	-0.721252	-0.772639	protein_coding
PI4KA	-0.615899	-0.928404	-0.772152	protein_coding
NCOA5	-0.433678	-1.11055	-0.772116	protein_coding
ZNF362	-0.517596	-1.02613	-0.771863	protein_coding
TRIM68	-0.618483	-0.921679	-0.770081	protein_coding
IRF2BP2	-0.629078	-0.910701	-0.769889	protein_coding
SP4	-0.515441	-1.02236	-0.768898	protein_coding
C6orf136	-0.642101	-0.892549	-0.767325	protein_coding
ELAC2	-0.547423	-0.986953	-0.767188	protein_coding
WBP11	-0.724884	-0.806752	-0.765818	protein_coding
UFM1	-1.07184	-0.458365	-0.765102	protein_coding
PEPD	-0.756025	-0.773985	-0.765005	protein_coding
FAM168B	-0.59683	-0.933032	-0.764931	protein_coding
OTUD4	-0.518977	-1.01064	-0.764807	protein_coding
HEATR5B	-0.369322	-1.15828	-0.763802	protein_coding
EXOSC9	-0.719245	-0.807453	-0.763349	protein_coding
RDH14	-0.708293	-0.811984	-0.760138	protein_coding
CIRBP	-0.704704	-0.813173	-0.758939	protein_coding
VMA21	-0.414005	-1.10293	-0.758469	protein_coding
TRIM56	-0.741157	-0.773395	-0.757276	protein_coding
ABCB7	-0.519439	-0.991284	-0.755362	protein_coding
UHRF2	-0.400291	-1.10997	-0.755128	protein_coding
SCAMP3	-0.454805	-1.0551	-0.75495	protein_coding
GOT2	-0.666677	-0.842479	-0.754578	protein_coding
QRICH1	-0.606157	-0.902602	-0.75438	protein_coding
GTPBP4	-0.652063	-0.856041	-0.754052	protein_coding
HSPH1	-0.397797	-1.10986	-0.753829	protein_coding
YTHDC1	-0.502304	-1.00489	-0.753595	protein_coding
KARS	-0.548961	-0.957479	-0.75322	protein_coding
NAXD	-0.484596	-1.02122	-0.752908	protein_coding
ZDHHC14	-0.926805	-0.575041	-0.750923	protein_coding
KIAA1324	-0.605466	-0.895808	-0.750637	protein_coding
SHMT2	-0.711819	-0.789351	-0.750585	protein_coding
ZPR1	-1.03633	-0.46279	-0.749558	protein_coding
PRKAG2	-0.70896	-0.789206	-0.749083	protein_coding
MAGEH1	-0.872951	-0.624092	-0.748521	protein_coding
CEP95	-0.65766	-0.839243	-0.748452	protein_coding
RAD17	-0.715443	-0.781459	-0.748451	protein_coding
C1orf109	-0.755572	-0.741316	-0.748444	protein_coding
MTPAP	-0.615049	-0.880878	-0.747963	protein_coding
TRERF1	-0.424568	-1.07112	-0.747844	protein_coding
ZFP90	-0.833589	-0.662058	-0.747824	protein_coding
SMAD7	-0.623888	-0.869707	-0.746798	protein_coding
TMEM134	-0.754182	-0.736146	-0.745164	protein_coding
NFKBIE	-0.913095	-0.576854	-0.744974	protein_coding
GPD1L	-0.719868	-0.768379	-0.744124	protein_coding
SLC7A7	-0.753076	-0.734001	-0.743539	protein_coding
CMTR2	-0.757055	-0.729371	-0.743213	protein_coding
TULP4	-0.292238	-1.19274	-0.74249	protein_coding
ZNF331	-0.637113	-0.845787	-0.74145	protein_coding
RPUSD2	-1.04793	-0.434955	-0.741444	protein_coding
BOLA3	-0.798022	-0.683976	-0.740999	protein_coding
C11orf1	-0.999051	-0.480666	-0.739858	protein_coding
MTO1	-0.541948	-0.9374	-0.739674	protein_coding
EEF1B2	-1.04026	-0.437928	-0.739096	protein_coding
RAB11FIP3	-0.826137	-0.651746	-0.738942	protein_coding
CDC16	-0.607632	-0.869531	-0.738582	protein_coding
TTC39C	-0.930283	-0.546719	-0.738501	protein_coding
GNPTAB	-0.661079	-0.815104	-0.738091	protein_coding
ZCCHC14	-0.713245	-0.762844	-0.738045	protein_coding
REV3L	-0.593376	-0.879731	-0.736554	protein_coding
PREP	-0.506998	-0.964828	-0.735913	protein_coding
SRSF5	-0.422633	-1.04754	-0.735088	protein_coding
FASTKD2	-0.517539	-0.951884	-0.734711	protein_coding
LYRM2	-1.17864	-0.290488	-0.734564	protein_coding
CCDC50	-0.684029	-0.783757	-0.733893	protein_coding
PBXIP1	-0.641222	-0.825804	-0.733513	protein_coding
DUSP14	-0.916643	-0.550105	-0.733374	protein_coding
HSPD1	-0.295769	-1.17017	-0.732971	protein_coding
MPHOSPH8	-0.599981	-0.86576	-0.73287	protein_coding
ANAPC16	-0.891886	-0.57366	-0.732773	protein_coding
GEMIN4	-0.883891	-0.579466	-0.731678	protein_coding
TMEM223	-0.682727	-0.780444	-0.731585	protein_coding
VPS50	-0.667807	-0.792001	-0.729904	protein_coding
NSUN2	-0.505953	-0.951889	-0.728921	protein_coding
CHD6	-0.545106	-0.912385	-0.728745	protein_coding
MFSD8	-0.504342	-0.949342	-0.726842	protein_coding
FAM174A	-0.645622	-0.805442	-0.725532	protein_coding
PITPNC1	-0.46176	-0.98507	-0.723415	protein_coding
SRPRB	-0.696209	-0.749681	-0.722945	protein_coding
TCEAL8	-0.835618	-0.610054	-0.722836	protein_coding
CD300LB	-0.809855	-0.635573	-0.722714	protein_coding
HKR1	-0.287463	-1.15774	-0.722602	protein_coding
SGPP1	-0.657251	-0.787091	-0.722171	protein_coding
RALGDS	-0.982112	-0.461575	-0.721843	protein_coding
CREBZF	-0.975191	-0.468035	-0.721613	protein_coding
CD83	-1.0432	-0.399163	-0.721181	protein_coding
SLC25A5	-0.603807	-0.838491	-0.721149	protein_coding
KAT6B	-0.519295	-0.922869	-0.721082	protein_coding
TMEM192	-0.624063	-0.817848	-0.720956	protein_coding
MAT2B	-0.753669	-0.687612	-0.72064	protein_coding
PDCD7	-0.338746	-1.10036	-0.719554	protein_coding
AKR1C3	-1.00525	-0.432699	-0.718976	protein_coding
MRPS27	-0.627455	-0.809113	-0.718284	protein_coding
KANK1	-0.737516	-0.698313	-0.717915	protein_coding
CAMK2D	-0.324163	-1.10991	-0.717037	protein_coding
KLHL42	-0.488987	-0.94461	-0.716798	protein_coding
SNRNP200	-0.305646	-1.12582	-0.715735	protein_coding
LLGL1	-0.58055	-0.849918	-0.715234	protein_coding
CASP8	-0.981201	-0.448049	-0.714625	protein_coding
RNASE6	-0.362851	-1.06435	-0.713601	protein_coding
TMEM209	-0.675241	-0.750551	-0.712896	protein_coding
JADE2	-0.833484	-0.592257	-0.71287	protein_coding
ACSS1	-0.36743	-1.05741	-0.712421	protein_coding
TPM2	-1.13334	-0.289903	-0.711623	protein_coding
C8orf33	-0.594319	-0.827537	-0.710928	protein_coding
VPS45	-0.730657	-0.689483	-0.71007	protein_coding
MXD4	-1.12478	-0.295149	-0.709963	protein_coding
FUNDC1	-0.433376	-0.986252	-0.709814	protein_coding
HLA-F	-0.691832	-0.727282	-0.709557	protein_coding
CRYGS	-0.754279	-0.66471	-0.709494	protein_coding
ATP1B3	-0.794462	-0.624178	-0.70932	protein_coding
RGCC	-0.910064	-0.507724	-0.708894	protein_coding
SRP68	-0.496406	-0.919959	-0.708182	protein_coding
MRPL9	-0.970074	-0.445125	-0.707599	protein_coding
SMARCAD1	-0.507509	-0.907024	-0.707267	protein_coding
FAM210A	-0.983479	-0.430625	-0.707052	protein_coding
TGIF1	-0.602021	-0.809787	-0.705904	protein_coding
YEATS2	-0.358216	-1.05298	-0.705596	protein_coding
NGDN	-0.796102	-0.613293	-0.704698	protein_coding
SLC20A1	-0.367062	-1.04005	-0.703554	protein_coding
NCAPD3	-0.512929	-0.893779	-0.703354	protein_coding
TTF1	-0.588299	-0.818206	-0.703253	protein_coding
TOMM22	-0.699156	-0.706083	-0.70262	protein_coding
CD320	-0.834484	-0.569801	-0.702143	protein_coding
PHYH	-1.00425	-0.399948	-0.702097	protein_coding
CCDC146	-0.843696	-0.558445	-0.701071	protein_coding
DAZAP1	-0.561887	-0.838298	-0.700092	protein_coding
LAG3	-1.05712	-0.342873	-0.699999	protein_coding
TMEM261	-0.911591	-0.488122	-0.699857	protein_coding
MCCC1	-0.305769	-1.0932	-0.699482	protein_coding
CIAO1	-0.6432	-0.755513	-0.699357	protein_coding
HMCES	-0.375731	-1.01936	-0.697545	protein_coding
TAF1D	-0.815742	-0.577522	-0.696632	protein_coding
DSTN	-0.445311	-0.946895	-0.696103	protein_coding
POLR2H	-0.744813	-0.64676	-0.695787	protein_coding
HNRNPF	-0.603917	-0.786969	-0.695443	protein_coding
UPF3A	-0.923616	-0.465634	-0.694625	protein_coding
SNX30	-0.527784	-0.861264	-0.694524	protein_coding
PAAF1	-0.836159	-0.552225	-0.694192	protein_coding
CASP6	-0.776278	-0.611907	-0.694093	protein_coding
NOP2	-0.680862	-0.70585	-0.693356	protein_coding
IPO9	-0.555068	-0.831231	-0.69315	protein_coding
EIF4A2	-0.466709	-0.918368	-0.692539	protein_coding
PFAS	-0.89237	-0.492596	-0.692483	protein_coding
NIF3L1	-0.86331	-0.520796	-0.692053	protein_coding
PCNT	-0.646559	-0.737425	-0.691992	protein_coding
CD28	-0.445205	-0.937486	-0.691346	protein_coding
NARS	-0.430977	-0.950956	-0.690966	protein_coding
METTL13	-0.442114	-0.939688	-0.690901	protein_coding
ANKMY2	-0.670743	-0.710516	-0.69063	protein_coding
SLC25A43	-0.632105	-0.747977	-0.690041	protein_coding
HEG1	-0.383425	-0.996258	-0.689841	protein_coding
PARN	-0.32145	-1.05807	-0.689762	protein_coding
JAK1	-0.269028	-1.10933	-0.689181	protein_coding
SLC41A3	-0.959058	-0.419251	-0.689154	protein_coding
FUCA1	-0.42742	-0.950443	-0.688931	protein_coding
NUP85	-0.592215	-0.784735	-0.688475	protein_coding
SAE1	-0.726758	-0.649551	-0.688155	protein_coding
BLOC1S4	-0.540035	-0.834056	-0.687046	protein_coding
GSPT2	-0.642124	-0.731734	-0.686929	protein_coding
MSANTD2	-0.538128	-0.835698	-0.686913	protein_coding
ACTR1B	-0.861184	-0.512426	-0.686805	protein_coding
IQCB1	-0.906452	-0.467051	-0.686751	protein_coding
CREBL2	-0.496695	-0.875912	-0.686304	protein_coding
UBIAD1	-0.547674	-0.824245	-0.68596	protein_coding
SMDT1	-0.926252	-0.444801	-0.685526	protein_coding
ARRB1	-0.606502	-0.764297	-0.6854	protein_coding
AAMP	-0.544504	-0.825014	-0.684759	protein_coding
KANSL3	-0.262064	-1.10641	-0.68424	protein_coding
C9orf142	-0.827361	-0.540478	-0.68392	protein_coding
SFMBT1	-0.634699	-0.731282	-0.68299	protein_coding
CHST14	-0.542639	-0.822559	-0.682599	protein_coding
MPV17	-0.416521	-0.947155	-0.681838	protein_coding
TMEM19	-0.338125	-1.02517	-0.681647	protein_coding
IER5	-0.562635	-0.799174	-0.680904	protein_coding
LFNG	-0.420676	-0.937506	-0.679091	protein_coding
ERCC5	-0.44594	-0.910805	-0.678373	protein_coding
SLAIN1	-0.637755	-0.717716	-0.677735	protein_coding
NUP43	-0.382471	-0.972746	-0.677609	protein_coding
PIK3R4	-0.681159	-0.673692	-0.677425	protein_coding
ZNF274	-0.804783	-0.544982	-0.674882	protein_coding
CD46	-0.526548	-0.822602	-0.674575	protein_coding
SMC3	-0.541037	-0.80768	-0.674358	protein_coding
PANK4	-0.270931	-1.07671	-0.673818	protein_coding
WDR82	-0.509958	-0.83441	-0.672184	protein_coding
EBAG9	-0.36509	-0.977714	-0.671402	protein_coding
SMS	-0.490912	-0.851147	-0.67103	protein_coding
ELP3	-0.602728	-0.739191	-0.670959	protein_coding
LSM4	-0.655814	-0.685499	-0.670657	protein_coding
ZBTB14	-0.738867	-0.59889	-0.668879	protein_coding
SP140	-0.590186	-0.747501	-0.668843	protein_coding
CIB1	-0.353761	-0.983895	-0.668828	protein_coding
PLXNB2	-0.704584	-0.629923	-0.667253	protein_coding
FAM21A	-0.351133	-0.983352	-0.667243	protein_coding
C19orf12	-0.418207	-0.913595	-0.665901	protein_coding
ZZZ3	-0.629746	-0.701949	-0.665848	protein_coding
RANGAP1	-0.426228	-0.902347	-0.664287	protein_coding
BCAT2	-0.599813	-0.727401	-0.663607	protein_coding
OSGEP	-0.458689	-0.867627	-0.663158	protein_coding
FYCO1	-0.330369	-0.993587	-0.661978	protein_coding
CCT7	-0.44206	-0.880817	-0.661438	protein_coding
ORC3	-0.790539	-0.527736	-0.659138	protein_coding
TNFRSF9	-0.724275	-0.593634	-0.658955	protein_coding
NACA	-0.429708	-0.887631	-0.658669	protein_coding
BTN2A2	-0.528499	-0.788058	-0.658278	protein_coding
TMEM69	-0.787185	-0.528737	-0.657961	protein_coding
DHX30	-0.555813	-0.758956	-0.657384	protein_coding
NONO	-0.277907	-1.03646	-0.657184	protein_coding
RASGRP3	-0.642739	-0.671555	-0.657147	protein_coding
EIF2B5	-0.549014	-0.764813	-0.656914	protein_coding
PRNP	-0.627843	-0.685754	-0.656799	protein_coding
PRKX	-0.425968	-0.886736	-0.656352	protein_coding
ANAPC5	-0.488066	-0.823545	-0.655806	protein_coding
ATMIN	-0.453474	-0.853187	-0.653331	protein_coding
STAP1	-0.403563	-0.900753	-0.652158	protein_coding
NUDCD2	-0.988821	-0.313504	-0.651163	protein_coding
DPYSL2	-0.407254	-0.893574	-0.650414	protein_coding
SMARCA4	-0.311795	-0.988799	-0.650297	protein_coding
PTDSS1	-0.333748	-0.965971	-0.649859	protein_coding
SSBP3	-0.334753	-0.964867	-0.64981	protein_coding
B3GALT6	-0.61377	-0.685608	-0.649689	protein_coding
NDUFAB1	-0.835963	-0.462732	-0.649348	protein_coding
ZC3H14	-0.606955	-0.691666	-0.649311	protein_coding
WDR18	-0.753418	-0.544075	-0.648746	protein_coding
PIM2	-0.524842	-0.77091	-0.647876	protein_coding
MORF4L2	-0.680318	-0.614313	-0.647315	protein_coding
GPATCH4	-0.60184	-0.690889	-0.646365	protein_coding
CDR2	-0.471779	-0.819943	-0.645861	protein_coding
CNOT7	-0.35387	-0.937227	-0.645549	protein_coding
DAP3	-0.67304	-0.613006	-0.643023	protein_coding
METTL2A	-0.677595	-0.608122	-0.642858	protein_coding
TCP1	-0.758317	-0.526331	-0.642324	protein_coding
INTS9	-0.565644	-0.717226	-0.641435	protein_coding
RPL36	-0.710472	-0.572285	-0.641379	protein_coding
PAK1IP1	-0.705784	-0.576862	-0.641323	protein_coding
ANXA6	-0.309667	-0.972911	-0.641289	protein_coding
ZNF212	-0.563899	-0.718661	-0.64128	protein_coding
QSOX2	-0.655789	-0.626543	-0.641166	protein_coding
NEK1	-0.447552	-0.833274	-0.640413	protein_coding
PHACTR4	-0.54584	-0.730369	-0.638104	protein_coding
SERPINB9	-0.508684	-0.767184	-0.637934	protein_coding
NAT9	-0.790311	-0.481878	-0.636095	protein_coding
SAMM50	-0.543427	-0.728198	-0.635813	protein_coding
EDRF1	-0.436027	-0.835566	-0.635796	protein_coding
FBXL12	-0.456794	-0.814007	-0.635401	protein_coding
POLE3	-0.345325	-0.925257	-0.635291	protein_coding
GFM1	-0.346254	-0.924322	-0.635288	protein_coding
RNPS1	-0.368356	-0.902145	-0.63525	protein_coding
PPAT	-0.6736	-0.596323	-0.634961	protein_coding
OSBPL3	-0.315601	-0.954055	-0.634828	protein_coding
NR2C1	-0.459013	-0.809718	-0.634366	protein_coding
QARS	-0.520625	-0.746921	-0.633773	protein_coding
IVD	-0.545739	-0.72124	-0.63349	protein_coding
HIP1R	-0.288953	-0.97734	-0.633147	protein_coding
CECR5	-0.69947	-0.565879	-0.632674	protein_coding
SETD6	-0.909248	-0.355498	-0.632373	protein_coding
CLK2	-0.272059	-0.991904	-0.631982	protein_coding
IMP4	-0.507867	-0.755379	-0.631623	protein_coding
COG2	-0.476	-0.786788	-0.631394	protein_coding
FAM136A	-0.655213	-0.606926	-0.631069	protein_coding
PBX4	-0.476193	-0.785845	-0.631019	protein_coding
N4BP2L1	-0.365859	-0.895305	-0.630582	protein_coding
SACS	-0.678423	-0.581898	-0.630161	protein_coding
ARRDC2	-0.377854	-0.881095	-0.629474	protein_coding
GNG7	-0.747783	-0.511013	-0.629398	protein_coding
DNPEP	-0.614603	-0.642607	-0.628605	protein_coding
ZCCHC3	-0.648654	-0.608534	-0.628594	protein_coding
HAPLN3	-0.95111	-0.305115	-0.628112	protein_coding
C7orf50	-0.789836	-0.466046	-0.627941	protein_coding
CIAPIN1	-0.815387	-0.440444	-0.627916	protein_coding
TFB2M	-0.542898	-0.712773	-0.627836	protein_coding
MBNL2	-0.472698	-0.782304	-0.627501	protein_coding
MTMR11	-0.514715	-0.739209	-0.626962	protein_coding
EBNA1BP2	-0.76924	-0.484279	-0.62676	protein_coding
RASSF4	-0.650644	-0.600417	-0.625531	protein_coding
CCT2	-0.569324	-0.681027	-0.625176	protein_coding
PMPCA	-0.493064	-0.75492	-0.623992	protein_coding
CABIN1	-0.561992	-0.685796	-0.623894	protein_coding
SNRNP70	-0.595387	-0.651465	-0.623426	protein_coding
TWISTNB	-0.545371	-0.701286	-0.623329	protein_coding
MS4A14	-0.613698	-0.632724	-0.623211	protein_coding
PTBP1	-0.31444	-0.931248	-0.622844	protein_coding
RPAP1	-0.697517	-0.546208	-0.621863	protein_coding
PPIL1	-0.641467	-0.602235	-0.621851	protein_coding
MINA	-0.306334	-0.936924	-0.621629	protein_coding
BLCAP	-0.274324	-0.968768	-0.621546	protein_coding
USP24	-0.377346	-0.864625	-0.620986	protein_coding
TMEM116	-0.698863	-0.543092	-0.620978	protein_coding
MYO9A	-0.649884	-0.590527	-0.620206	protein_coding
STIM2	-0.510251	-0.730001	-0.620126	protein_coding
POMT1	-0.439308	-0.800481	-0.619894	protein_coding
PSMB9	-0.606062	-0.633455	-0.619758	protein_coding
MEF2D	-0.698174	-0.541179	-0.619676	protein_coding
TTC31	-0.897705	-0.341625	-0.619665	protein_coding
DHX9	-0.565143	-0.674119	-0.619631	protein_coding
ZBTB5	-0.293937	-0.944339	-0.619138	protein_coding
WDR61	-0.860088	-0.377912	-0.619	protein_coding
TSPAN4	-0.942101	-0.295433	-0.618767	protein_coding
PNMA1	-0.542189	-0.694615	-0.618402	protein_coding
ZSCAN9	-0.866608	-0.369666	-0.618137	protein_coding
ELP4	-0.81186	-0.423626	-0.617743	protein_coding
LCMT2	-0.537485	-0.697934	-0.61771	protein_coding
PI3	-0.311996	-0.922329	-0.617162	protein_coding
MEN1	-0.387457	-0.84528	-0.616368	protein_coding
PSMC4	-0.708079	-0.523934	-0.616007	protein_coding
HACD2	-0.419139	-0.812484	-0.615812	protein_coding
ICK	-0.594461	-0.636595	-0.615528	protein_coding
CTLA4	-0.777036	-0.454001	-0.615518	protein_coding
ELP6	-0.728389	-0.500343	-0.614366	protein_coding
RANBP1	-0.549774	-0.678718	-0.614246	protein_coding
RAB22A	-0.711467	-0.516808	-0.614138	protein_coding
MFHAS1	-0.598865	-0.628182	-0.613523	protein_coding
PRPF4	-0.384519	-0.841976	-0.613247	protein_coding
HUWE1	-0.332161	-0.89415	-0.613155	protein_coding
COPS7B	-0.613428	-0.610994	-0.612211	protein_coding
IL12RB1	-0.877601	-0.346011	-0.611806	protein_coding
XPO4	-0.539116	-0.684129	-0.611622	protein_coding
TRMT112	-0.654791	-0.568087	-0.611439	protein_coding
POU2F2	-0.782627	-0.439984	-0.611306	protein_coding
BCOR	-0.403346	-0.818682	-0.611014	protein_coding
LPIN2	-0.463088	-0.75823	-0.610659	protein_coding
MRPL39	-0.668239	-0.551717	-0.609978	protein_coding
DUS1L	-0.836897	-0.382201	-0.609549	protein_coding
SUMF2	-0.671448	-0.547044	-0.609246	protein_coding
ZBED4	-0.713061	-0.505233	-0.609147	protein_coding
DCAF4	-0.494598	-0.722047	-0.608322	protein_coding
TJAP1	-0.605704	-0.610826	-0.608265	protein_coding
REXO4	-0.706669	-0.50979	-0.60823	protein_coding
KIAA1671	-0.524943	-0.69131	-0.608127	protein_coding
CDK6	-0.431773	-0.782492	-0.607132	protein_coding
CHRAC1	-0.532584	-0.681545	-0.607065	protein_coding
ZC3H8	-0.572616	-0.64145	-0.607033	protein_coding
HABP4	-0.362719	-0.850046	-0.606383	protein_coding
SNAPC5	-0.784077	-0.428077	-0.606077	protein_coding
PNKD	-0.650198	-0.561684	-0.605941	protein_coding
SRPK2	-0.485694	-0.725811	-0.605753	protein_coding
CORO1B	-0.751208	-0.460218	-0.605713	protein_coding
TSPAN32	-0.685689	-0.525723	-0.605706	protein_coding
ISG20	-0.45818	-0.752595	-0.605388	protein_coding
OSTC	-0.859515	-0.347408	-0.603462	protein_coding
YDJC	-0.556178	-0.650491	-0.603335	protein_coding
ZNF566	-0.303278	-0.90287	-0.603074	protein_coding
PDCD2	-0.777896	-0.427811	-0.602853	protein_coding
VPS11	-0.366721	-0.838946	-0.602834	protein_coding
RING1	-0.776534	-0.427231	-0.601882	protein_coding
WDR36	-0.538376	-0.663659	-0.601018	protein_coding
WDR59	-0.643123	-0.558867	-0.600995	protein_coding
STAMBPL1	-0.734312	-0.467603	-0.600958	protein_coding
ZNF773	-0.30584	-0.895728	-0.600784	protein_coding
TBP	-0.452329	-0.748695	-0.600512	protein_coding
SIMC1	-0.339934	-0.860607	-0.600271	protein_coding
TBRG4	-0.733864	-0.465455	-0.599659	protein_coding
UPRT	-0.460812	-0.738207	-0.59951	protein_coding
ZNF33B	-0.269598	-0.928301	-0.598949	protein_coding
ZNF37A	-0.630233	-0.567277	-0.598755	protein_coding
ZNF101	-0.664551	-0.531777	-0.598164	protein_coding
ODF2	-0.559613	-0.636118	-0.597865	protein_coding
CTSS	-0.5319	-0.663119	-0.597509	protein_coding
NCOR2	-0.406834	-0.7879	-0.597367	protein_coding
PARP12	-0.349466	-0.844573	-0.59702	protein_coding
RACK1	-0.415604	-0.77682	-0.596212	protein_coding
ZCCHC8	-0.440471	-0.748481	-0.594476	protein_coding
RABGGTB	-0.505161	-0.682099	-0.59363	protein_coding
MRPL14	-0.910962	-0.274957	-0.59296	protein_coding
PDIA4	-0.315984	-0.869715	-0.59285	protein_coding
MAGEF1	-0.381186	-0.801203	-0.591195	protein_coding
ENOX2	-0.526471	-0.653888	-0.59018	protein_coding
NSUN4	-0.585362	-0.594848	-0.590105	protein_coding
CRYZ	-0.714617	-0.464757	-0.589687	protein_coding
MRPL16	-0.412461	-0.765876	-0.589168	protein_coding
PECAM1	-0.276978	-0.899057	-0.588018	protein_coding
ZNF430	-0.784679	-0.389838	-0.587258	protein_coding
DVL2	-0.599484	-0.573245	-0.586364	protein_coding
MDC1	-0.628296	-0.542674	-0.585485	protein_coding
SLC37A2	-0.545084	-0.625481	-0.585283	protein_coding
LGR6	-0.745814	-0.424264	-0.585039	protein_coding
UPF3B	-0.538127	-0.630933	-0.58453	protein_coding
SLC39A6	-0.374863	-0.793715	-0.584289	protein_coding
POLR3K	-0.57656	-0.591552	-0.584056	protein_coding
KIAA0907	-0.319404	-0.847217	-0.58331	protein_coding
GTF3C2	-0.276531	-0.88892	-0.582726	protein_coding
DIEXF	-0.487877	-0.677523	-0.5827	protein_coding
CBFA2T2	-0.344553	-0.820785	-0.582669	protein_coding
TGS1	-0.307454	-0.857549	-0.582501	protein_coding
SIVA1	-0.75547	-0.408665	-0.582067	protein_coding
S100A10	-0.396556	-0.767441	-0.581998	protein_coding
PHB2	-0.425594	-0.737992	-0.581793	protein_coding
AHSA1	-0.486948	-0.675706	-0.581327	protein_coding
AQP3	-0.320083	-0.841969	-0.581026	protein_coding
ZNF211	-0.458343	-0.703391	-0.580867	protein_coding
RCN2	-0.762798	-0.397946	-0.580372	protein_coding
TDP1	-0.268656	-0.889412	-0.579034	protein_coding
STK25	-0.682715	-0.475163	-0.578939	protein_coding
RPL28	-0.379307	-0.778017	-0.578662	protein_coding
CCR4	-0.677992	-0.477493	-0.577743	protein_coding
CHAMP1	-0.44891	-0.705557	-0.577233	protein_coding
RPP25L	-0.358086	-0.79486	-0.576473	protein_coding
HPS5	-0.493261	-0.657209	-0.575235	protein_coding
HERPUD2	-0.586109	-0.564238	-0.575174	protein_coding
NPC1	-0.534652	-0.615659	-0.575155	protein_coding
PCID2	-0.272198	-0.877134	-0.574666	protein_coding
RBM48	-0.741006	-0.408165	-0.574586	protein_coding
COQ10A	-0.299388	-0.849032	-0.57421	protein_coding
ITPKB	-0.278342	-0.869629	-0.573986	protein_coding
SRP72	-0.302857	-0.844648	-0.573752	protein_coding
PAICS	-0.573476	-0.573511	-0.573494	protein_coding
PRRC1	-0.482292	-0.664557	-0.573424	protein_coding
ALG5	-0.687247	-0.459586	-0.573416	protein_coding
SNRPA1	-0.783541	-0.362988	-0.573265	protein_coding
SGSM2	-0.54174	-0.604703	-0.573222	protein_coding
SOCS2	-0.339018	-0.807262	-0.57314	protein_coding
MBTPS1	-0.541565	-0.603525	-0.572545	protein_coding
RPL30	-0.846931	-0.29804	-0.572486	protein_coding
ARL5A	-0.471595	-0.672985	-0.57229	protein_coding
GIPC1	-0.746025	-0.398335	-0.57218	protein_coding
RPS2	-0.432288	-0.71158	-0.571934	protein_coding
ILF2	-0.413602	-0.728841	-0.571222	protein_coding
BCS1L	-0.680656	-0.4613	-0.570978	protein_coding
SFI1	-0.772852	-0.368951	-0.570901	protein_coding
CCDC92	-0.687481	-0.45373	-0.570606	protein_coding
NAA20	-0.588739	-0.552463	-0.570601	protein_coding
PMAIP1	-0.757348	-0.381646	-0.569497	protein_coding
CD99	-0.367806	-0.770442	-0.569124	protein_coding
ANKRD10	-0.621554	-0.515776	-0.568665	protein_coding
ERMP1	-0.371729	-0.765015	-0.568372	protein_coding
SDE2	-0.497296	-0.639206	-0.568251	protein_coding
ZNF3	-0.555543	-0.580652	-0.568097	protein_coding
DPP7	-0.599145	-0.536397	-0.567771	protein_coding
TNFRSF25	-0.875236	-0.260111	-0.567674	protein_coding
GOT1	-0.729491	-0.404983	-0.567237	protein_coding
ZNF263	-0.418761	-0.714572	-0.566666	protein_coding
GTF3C3	-0.640892	-0.491779	-0.566335	protein_coding
KIAA1147	-0.456627	-0.675499	-0.566063	protein_coding
TMEM14C	-0.576727	-0.553521	-0.565124	protein_coding
TOMM7	-0.738353	-0.39156	-0.564956	protein_coding
IFNLR1	-0.567227	-0.56252	-0.564874	protein_coding
METTL26	-0.531662	-0.596341	-0.564002	protein_coding
ZW10	-0.427852	-0.699022	-0.563437	protein_coding
SMIM19	-0.49663	-0.629905	-0.563267	protein_coding
MBIP	-0.462142	-0.663577	-0.562859	protein_coding
PHPT1	-0.527716	-0.597243	-0.56248	protein_coding
PSME1	-0.346191	-0.777655	-0.561923	protein_coding
MIS12	-0.403449	-0.718958	-0.561203	protein_coding
IBTK	-0.422895	-0.697271	-0.560083	protein_coding
ZNF621	-0.788148	-0.331927	-0.560038	protein_coding
LUC7L3	-0.373723	-0.745458	-0.55959	protein_coding
SON	-0.324311	-0.794809	-0.55956	protein_coding
PIK3R1	-0.295995	-0.822632	-0.559314	protein_coding
FAM110A	-0.422278	-0.694095	-0.558186	protein_coding
COA4	-0.271429	-0.84473	-0.55808	protein_coding
CCDC14	-0.428	-0.68794	-0.55797	protein_coding
SURF6	-0.536175	-0.579686	-0.557931	protein_coding
CFAP36	-0.627243	-0.488435	-0.557839	protein_coding
EPHA4	-0.455136	-0.660505	-0.557821	protein_coding
CSTF3	-0.816651	-0.298554	-0.557602	protein_coding
KLHL20	-0.552462	-0.561266	-0.556864	protein_coding
MUM1	-0.648536	-0.463661	-0.556098	protein_coding
PUS1	-0.311443	-0.799664	-0.555553	protein_coding
DDB2	-0.525461	-0.58452	-0.554991	protein_coding
GLO1	-0.464394	-0.645133	-0.554764	protein_coding
SMYD3	-0.488265	-0.620064	-0.554165	protein_coding
SLC25A22	-0.6963	-0.410331	-0.553315	protein_coding
MED6	-0.437035	-0.66911	-0.553072	protein_coding
KAT2A	-0.692091	-0.413729	-0.55291	protein_coding
LYRM4	-0.531706	-0.573246	-0.552476	protein_coding
NEMP1	-0.592353	-0.511699	-0.552026	protein_coding
PHF14	-0.344895	-0.758673	-0.551784	protein_coding
BRPF1	-0.360892	-0.742635	-0.551763	protein_coding
MRS2	-0.80937	-0.291407	-0.550389	protein_coding
ERCC3	-0.429644	-0.671121	-0.550382	protein_coding
DUSP12	-0.589617	-0.510633	-0.550125	protein_coding
MRPL17	-0.371113	-0.729125	-0.550119	protein_coding
SDHAF1	-0.521024	-0.579067	-0.550045	protein_coding
SIGMAR1	-0.690781	-0.407675	-0.549228	protein_coding
CNOT11	-0.3044	-0.793617	-0.549009	protein_coding
SNRPD2	-0.717908	-0.37638	-0.547144	protein_coding
PPHLN1	-0.343678	-0.750599	-0.547139	protein_coding
PCYOX1	-0.348661	-0.745477	-0.547069	protein_coding
NUPL2	-0.615719	-0.477687	-0.546703	protein_coding
HNRNPU	-0.384992	-0.706756	-0.545874	protein_coding
RPS29	-0.685525	-0.404823	-0.545174	protein_coding
VPS37C	-0.355692	-0.734389	-0.545041	protein_coding
BTF3	-0.795127	-0.293082	-0.544105	protein_coding
RFC1	-0.389245	-0.698563	-0.543904	protein_coding
TTC5	-0.459385	-0.626839	-0.543112	protein_coding
EXOC2	-0.343144	-0.742712	-0.542928	protein_coding
IFT74	-0.704424	-0.380291	-0.542357	protein_coding
PLEKHB1	-0.720861	-0.362638	-0.541749	protein_coding
PNN	-0.635044	-0.448365	-0.541704	protein_coding
NDUFAF4	-0.730554	-0.352293	-0.541423	protein_coding
SDHA	-0.362497	-0.719383	-0.54094	protein_coding
RPL37	-0.486383	-0.593782	-0.540082	protein_coding
FAAP100	-0.455489	-0.623488	-0.539489	protein_coding
MAPRE2	-0.291073	-0.787809	-0.539441	protein_coding
ICOS	-0.701279	-0.377204	-0.539241	protein_coding
RPA1	-0.357989	-0.718737	-0.538363	protein_coding
TEX264	-0.59896	-0.477639	-0.5383	protein_coding
GOLGA3	-0.514458	-0.560443	-0.537451	protein_coding
ZNF260	-0.655621	-0.419126	-0.537374	protein_coding
ZMIZ2	-0.766581	-0.307852	-0.537216	protein_coding
WRNIP1	-0.445678	-0.62722	-0.536449	protein_coding
CYP2R1	-0.643255	-0.42898	-0.536117	protein_coding
CTR9	-0.430403	-0.641794	-0.536099	protein_coding
ANAPC7	-0.569804	-0.502287	-0.536045	protein_coding
SCML1	-0.429995	-0.640625	-0.53531	protein_coding
MMS19	-0.420083	-0.64999	-0.535036	protein_coding
COPS6	-0.464948	-0.6047	-0.534824	protein_coding
MRM2	-0.356124	-0.711976	-0.53405	protein_coding
DNAJC19	-0.774852	-0.293219	-0.534035	protein_coding
TCEAL1	-0.594694	-0.469336	-0.532015	protein_coding
MRPL58	-0.785955	-0.277556	-0.531756	protein_coding
AKAP8	-0.361595	-0.701709	-0.531652	protein_coding
MRPL35	-0.770393	-0.292488	-0.531441	protein_coding
FBXL17	-0.543255	-0.517071	-0.530163	protein_coding
RPS21	-0.402846	-0.657275	-0.530061	protein_coding
ATP5D	-0.297046	-0.762824	-0.529935	protein_coding
SEPHS1	-0.577904	-0.481741	-0.529823	protein_coding
SCAP	-0.292627	-0.766505	-0.529566	protein_coding
N4BP2L2	-0.650933	-0.407081	-0.529007	protein_coding
TNFRSF10A	-0.434939	-0.622535	-0.528737	protein_coding
HERPUD1	-0.414357	-0.642367	-0.528362	protein_coding
DPH2	-0.565106	-0.490454	-0.52778	protein_coding
PLCXD1	-0.453518	-0.601959	-0.527739	protein_coding
IDH3B	-0.345956	-0.709292	-0.527624	protein_coding
C12orf75	-0.675066	-0.379616	-0.527341	protein_coding
CACYBP	-0.783036	-0.271537	-0.527287	protein_coding
SDCCAG3	-0.568522	-0.485308	-0.526915	protein_coding
ALDH3A2	-0.505529	-0.547375	-0.526452	protein_coding
HMGN1	-0.328239	-0.724443	-0.526341	protein_coding
UCP2	-0.6921	-0.359704	-0.525902	protein_coding
RYK	-0.391307	-0.660349	-0.525828	protein_coding
PTGES3	-0.444575	-0.606131	-0.525353	protein_coding
EFL1	-0.408927	-0.641619	-0.525273	protein_coding
ARHGAP25	-0.355999	-0.692978	-0.524488	protein_coding
PRPSAP2	-0.40264	-0.645692	-0.524166	protein_coding
HSD17B10	-0.451116	-0.596432	-0.523774	protein_coding
USP14	-0.557669	-0.487993	-0.522831	protein_coding
MRPS34	-0.333233	-0.71191	-0.522571	protein_coding
PRIM1	-0.394265	-0.649942	-0.522104	protein_coding
RNF126	-0.737501	-0.306154	-0.521828	protein_coding
BHLHE40	-0.404315	-0.63678	-0.520548	protein_coding
OCEL1	-0.450747	-0.588916	-0.519831	protein_coding
NNT	-0.346522	-0.693121	-0.519821	protein_coding
MARCH1	-0.731768	-0.307834	-0.519801	protein_coding
ASB13	-0.610685	-0.428773	-0.519729	protein_coding
GEMIN5	-0.358538	-0.68038	-0.519459	protein_coding
EIF3B	-0.595357	-0.443516	-0.519436	protein_coding
PRPF6	-0.452722	-0.584497	-0.51861	protein_coding
LRRC8D	-0.346419	-0.690643	-0.518531	protein_coding
BTLA	-0.773935	-0.263125	-0.51853	protein_coding
DDX5	-0.35215	-0.684527	-0.518338	protein_coding
MPI	-0.383433	-0.653045	-0.518239	protein_coding
FAM173A	-0.5831	-0.452959	-0.518029	protein_coding
AAR2	-0.364051	-0.671631	-0.517841	protein_coding
EXOSC2	-0.597319	-0.438211	-0.517765	protein_coding
ODC1	-0.575732	-0.458053	-0.516893	protein_coding
PNOC	-0.38645	-0.646875	-0.516662	protein_coding
KIZ	-0.323699	-0.708211	-0.515955	protein_coding
EIF2S3	-0.269394	-0.761197	-0.515296	protein_coding
CSNK1E	-0.627396	-0.402619	-0.515008	protein_coding
PATJ	-0.35488	-0.675045	-0.514963	protein_coding
C2CD2	-0.497252	-0.532428	-0.51484	protein_coding
HP1BP3	-0.304006	-0.725671	-0.514838	protein_coding
ABL1	-0.321428	-0.707796	-0.514612	protein_coding
SHQ1	-0.47025	-0.558448	-0.514349	protein_coding
ZNF431	-0.645164	-0.381426	-0.513295	protein_coding
CNDP2	-0.482537	-0.541429	-0.511983	protein_coding
IP6K2	-0.715219	-0.308461	-0.51184	protein_coding
DFFB	-0.623546	-0.399177	-0.511361	protein_coding
SARS	-0.433137	-0.589427	-0.511282	protein_coding
CHCHD4	-0.628266	-0.393655	-0.510961	protein_coding
TNFAIP2	-0.399897	-0.621732	-0.510814	protein_coding
MRPL43	-0.392503	-0.626736	-0.50962	protein_coding
FRY	-0.333516	-0.684777	-0.509146	protein_coding
BCAS4	-0.66233	-0.35554	-0.508935	protein_coding
TCEAL3	-0.440767	-0.575017	-0.507892	protein_coding
TUBGCP6	-0.379803	-0.635057	-0.50743	protein_coding
DLAT	-0.280428	-0.731771	-0.506099	protein_coding
CAMSAP1	-0.503811	-0.507005	-0.505408	protein_coding
ZBTB40	-0.392887	-0.616624	-0.504756	protein_coding
KCNN4	-0.532516	-0.476936	-0.504726	protein_coding
PIGU	-0.529343	-0.479918	-0.504631	protein_coding
MED17	-0.422021	-0.586602	-0.504311	protein_coding
ACCS	-0.570491	-0.437812	-0.504152	protein_coding
EPB41L3	-0.496511	-0.510034	-0.503272	protein_coding
RIPK2	-0.471612	-0.534697	-0.503154	protein_coding
PRKDC	-0.355412	-0.650552	-0.502982	protein_coding
SERGEF	-0.636084	-0.369226	-0.502655	protein_coding
PPFIBP2	-0.653253	-0.351509	-0.502381	protein_coding
ZNF235	-0.504262	-0.500202	-0.502232	protein_coding
INTS2	-0.609895	-0.393846	-0.50187	protein_coding
CSTF1	-0.526897	-0.475078	-0.500987	protein_coding
ARHGAP10	-0.738989	-0.262222	-0.500605	protein_coding
ADPRHL2	-0.403764	-0.597041	-0.500402	protein_coding
TMEM8B	-0.70228	-0.298282	-0.500281	protein_coding
USP36	-0.372939	-0.627493	-0.500216	protein_coding
RBMX2	-0.590439	-0.40971	-0.500075	protein_coding
DFFA	-0.337917	-0.657764	-0.49784	protein_coding
ZNF562	-0.270791	-0.723793	-0.497292	protein_coding
RNF113A	-0.313346	-0.680435	-0.496891	protein_coding
EMG1	-0.546377	-0.444539	-0.495458	protein_coding
EDF1	-0.708171	-0.282278	-0.495225	protein_coding
ZNF226	-0.651312	-0.339004	-0.495158	protein_coding
WDR5	-0.417198	-0.572939	-0.495069	protein_coding
PPP2R5C	-0.615166	-0.37314	-0.494153	protein_coding
CAAP1	-0.380931	-0.606453	-0.493692	protein_coding
PIGH	-0.616801	-0.370424	-0.493613	protein_coding
GLUD1	-0.298378	-0.688578	-0.493478	protein_coding
RRP8	-0.471659	-0.514145	-0.492902	protein_coding
FAM58A	-0.600553	-0.381654	-0.491104	protein_coding
MRPL18	-0.602997	-0.379117	-0.491057	protein_coding
RBL2	-0.439051	-0.54238	-0.490715	protein_coding
KIAA1429	-0.423017	-0.558389	-0.490703	protein_coding
RTCB	-0.460631	-0.520427	-0.490529	protein_coding
ISG15	-0.266586	-0.712836	-0.489711	protein_coding
SLC18B1	-0.564108	-0.414489	-0.489299	protein_coding
DNAJC10	-0.31596	-0.661027	-0.488494	protein_coding
TYW3	-0.569006	-0.407028	-0.488017	protein_coding
LIAS	-0.517884	-0.45777	-0.487827	protein_coding
SPCS1	-0.301857	-0.673658	-0.487757	protein_coding
TSR2	-0.559019	-0.415793	-0.487406	protein_coding
POC5	-0.475955	-0.497035	-0.486495	protein_coding
KIAA0141	-0.4858	-0.485353	-0.485577	protein_coding
SLC5A6	-0.395459	-0.575634	-0.485547	protein_coding
INTS10	-0.615353	-0.355636	-0.485494	protein_coding
TAF5L	-0.582142	-0.386387	-0.484264	protein_coding
SUGP2	-0.536378	-0.432066	-0.484222	protein_coding
GTF2H1	-0.323802	-0.644493	-0.484147	protein_coding
RPF2	-0.503361	-0.464698	-0.48403	protein_coding
MPHOSPH6	-0.671693	-0.295726	-0.483709	protein_coding
TIMM29	-0.373346	-0.592404	-0.482875	protein_coding
SH3PXD2A	-0.67862	-0.286991	-0.482806	protein_coding
IFFO1	-0.38451	-0.580579	-0.482544	protein_coding
CCDC71	-0.391562	-0.572205	-0.481883	protein_coding
PDP1	-0.267524	-0.696099	-0.481811	protein_coding
MAPKAPK5	-0.458463	-0.504564	-0.481514	protein_coding
XBP1	-0.377483	-0.58551	-0.481496	protein_coding
DDX46	-0.305626	-0.655663	-0.480645	protein_coding
MDH2	-0.340022	-0.620059	-0.48004	protein_coding
ZNF124	-0.289165	-0.670526	-0.479845	protein_coding
CRYL1	-0.589774	-0.369626	-0.4797	protein_coding
OSBPL5	-0.549791	-0.409304	-0.479548	protein_coding
TP53RK	-0.584163	-0.374742	-0.479453	protein_coding
DNAJC8	-0.554292	-0.404434	-0.479363	protein_coding
MRPS33	-0.476068	-0.481758	-0.478913	protein_coding
PRKAB2	-0.367275	-0.590165	-0.47872	protein_coding
PARP3	-0.577343	-0.379685	-0.478514	protein_coding
ATG2A	-0.42784	-0.52827	-0.478055	protein_coding
CNBP	-0.453708	-0.501529	-0.477619	protein_coding
CLASP2	-0.415318	-0.537247	-0.476283	protein_coding
TMEM160	-0.520183	-0.431835	-0.476009	protein_coding
NKG7	-0.33424	-0.616812	-0.475526	protein_coding
DUSP11	-0.464491	-0.486023	-0.475257	protein_coding
ZNF136	-0.485255	-0.464747	-0.475001	protein_coding
BRI3BP	-0.376109	-0.572132	-0.47412	protein_coding
SLFN11	-0.438551	-0.509629	-0.47409	protein_coding
PHOSPHO1	-0.62087	-0.327146	-0.474008	protein_coding
SCRIB	-0.335041	-0.612839	-0.47394	protein_coding
NIPA1	-0.591547	-0.355861	-0.473704	protein_coding
HIC2	-0.53793	-0.404486	-0.471208	protein_coding
MDM4	-0.50631	-0.435276	-0.470793	protein_coding
HSF2	-0.411319	-0.529511	-0.470415	protein_coding
VEZT	-0.29058	-0.649374	-0.469977	protein_coding
PAK1	-0.288782	-0.648695	-0.468738	protein_coding
MRPS7	-0.51146	-0.425836	-0.468648	protein_coding
POLA1	-0.438745	-0.496173	-0.467459	protein_coding
CHI3L2	-0.580341	-0.354276	-0.467309	protein_coding
RIOK1	-0.344459	-0.589166	-0.466813	protein_coding
C10orf76	-0.361152	-0.571572	-0.466362	protein_coding
RPL11	-0.563239	-0.367337	-0.465288	protein_coding
ZCCHC9	-0.383244	-0.546104	-0.464674	protein_coding
GTF2F1	-0.337549	-0.591656	-0.464602	protein_coding
SPATA20	-0.51211	-0.416716	-0.464413	protein_coding
EBP	-0.523952	-0.404649	-0.4643	protein_coding
ARL1	-0.655964	-0.272183	-0.464073	protein_coding
ZNF195	-0.261617	-0.665306	-0.463461	protein_coding
ANGEL1	-0.530921	-0.395077	-0.462999	protein_coding
FBRSL1	-0.325506	-0.600259	-0.462883	protein_coding
ACO1	-0.371326	-0.552465	-0.461896	protein_coding
KIAA1191	-0.376181	-0.542697	-0.459439	protein_coding
AQR	-0.332404	-0.5859	-0.459152	protein_coding
PITPNA	-0.501333	-0.416355	-0.458844	protein_coding
GRHPR	-0.376014	-0.539986	-0.458	protein_coding
XPOT	-0.287229	-0.628707	-0.457968	protein_coding
TMEM106B	-0.274318	-0.64131	-0.457814	protein_coding
MIEF1	-0.336715	-0.57863	-0.457673	protein_coding
DHX35	-0.331442	-0.583773	-0.457607	protein_coding
HSPA4	-0.477066	-0.437894	-0.45748	protein_coding
SYNRG	-0.327513	-0.58735	-0.457432	protein_coding
RAD1	-0.305575	-0.602944	-0.45426	protein_coding
PPP2CB	-0.430194	-0.477373	-0.453783	protein_coding
XPA	-0.27664	-0.625922	-0.451281	protein_coding
TMPO	-0.538847	-0.363133	-0.45099	protein_coding
PKD2	-0.576494	-0.324614	-0.450554	protein_coding
SNRPA	-0.46968	-0.428779	-0.44923	protein_coding
DDB1	-0.313686	-0.583742	-0.448714	protein_coding
TOP1MT	-0.612329	-0.284087	-0.448208	protein_coding
ZNF75A	-0.308804	-0.586996	-0.4479	protein_coding
ERGIC3	-0.542986	-0.348253	-0.44562	protein_coding
GBP3	-0.409128	-0.480561	-0.444844	protein_coding
TMEM254	-0.289064	-0.600505	-0.444785	protein_coding
LMF2	-0.448424	-0.440398	-0.444411	protein_coding
CPSF1	-0.494125	-0.392308	-0.443216	protein_coding
RBM28	-0.322891	-0.562889	-0.44289	protein_coding
COG5	-0.271083	-0.614437	-0.44276	protein_coding
PDRG1	-0.459886	-0.42434	-0.442113	protein_coding
ERCC1	-0.275175	-0.607931	-0.441553	protein_coding
ZNF589	-0.316793	-0.566187	-0.44149	protein_coding
WHSC1L1	-0.370443	-0.510569	-0.440506	protein_coding
KIF3B	-0.469412	-0.4113	-0.440356	protein_coding
CCDC94	-0.517658	-0.362777	-0.440218	protein_coding
MBD3	-0.345831	-0.534043	-0.439937	protein_coding
JADE1	-0.418045	-0.459519	-0.438782	protein_coding
LIN7C	-0.488654	-0.388627	-0.43864	protein_coding
CTNNBL1	-0.309329	-0.567596	-0.438462	protein_coding
FAM159A	-0.364418	-0.512152	-0.438285	protein_coding
SETD4	-0.432436	-0.443693	-0.438065	protein_coding
FUBP1	-0.502492	-0.373314	-0.437903	protein_coding
TXNDC12	-0.522403	-0.353123	-0.437763	protein_coding
RPRD2	-0.314901	-0.557472	-0.436187	protein_coding
RELA	-0.300965	-0.566725	-0.433845	protein_coding
RTTN	-0.302453	-0.564437	-0.433445	protein_coding
MED10	-0.398861	-0.466253	-0.432557	protein_coding
RPS6KA4	-0.517068	-0.348038	-0.432553	protein_coding
RNF6	-0.588534	-0.276102	-0.432318	protein_coding
ABCF3	-0.303719	-0.559723	-0.431721	protein_coding
TFCP2	-0.260642	-0.602274	-0.431458	protein_coding
APEH	-0.285355	-0.576114	-0.430734	protein_coding
INIP	-0.273427	-0.586818	-0.430123	protein_coding
SELENOI	-0.319415	-0.54025	-0.429832	protein_coding
RBM17	-0.316583	-0.541638	-0.42911	protein_coding
IL18BP	-0.270463	-0.587571	-0.429017	protein_coding
TWNK	-0.359788	-0.497623	-0.428706	protein_coding
ZNF614	-0.437388	-0.419949	-0.428668	protein_coding
MIB2	-0.370641	-0.486442	-0.428542	protein_coding
TAF1B	-0.397177	-0.459667	-0.428422	protein_coding
PLPP1	-0.31063	-0.545936	-0.428283	protein_coding
EPHB1	-0.402827	-0.45369	-0.428259	protein_coding
NDRG2	-0.562949	-0.293369	-0.428159	protein_coding
CRY2	-0.551151	-0.304815	-0.427983	protein_coding
EIF4H	-0.336668	-0.517777	-0.427223	protein_coding
DPEP3	-0.501655	-0.349141	-0.425398	protein_coding
C7orf26	-0.329559	-0.521094	-0.425327	protein_coding
IDH2	-0.287709	-0.560155	-0.423932	protein_coding
AARS	-0.368787	-0.475543	-0.422165	protein_coding
SCAF11	-0.384979	-0.458666	-0.421822	protein_coding
TRADD	-0.545739	-0.296914	-0.421326	protein_coding
EHMT2	-0.383121	-0.458692	-0.420906	protein_coding
SF3A2	-0.389365	-0.452188	-0.420777	protein_coding
SNRPC	-0.428384	-0.409139	-0.418761	protein_coding
PNRC1	-0.415326	-0.421666	-0.418496	protein_coding
ZNF33A	-0.406327	-0.430353	-0.41834	protein_coding
MRPL11	-0.458005	-0.377489	-0.417747	protein_coding
NDUFB5	-0.352233	-0.483179	-0.417706	protein_coding
EXT2	-0.301916	-0.533484	-0.4177	protein_coding
PTGES2	-0.542864	-0.291925	-0.417395	protein_coding
PYGO2	-0.481729	-0.352045	-0.416887	protein_coding
SLC25A26	-0.393163	-0.440259	-0.416711	protein_coding
RAD51C	-0.413779	-0.417738	-0.415758	protein_coding
RNF5	-0.410339	-0.420859	-0.415599	protein_coding
MAPK9	-0.319737	-0.511146	-0.415441	protein_coding
SAFB2	-0.423305	-0.406769	-0.415037	protein_coding
PHF1	-0.530536	-0.299019	-0.414777	protein_coding
SF3B3	-0.355261	-0.473148	-0.414205	protein_coding
PRMT3	-0.326582	-0.500169	-0.413376	protein_coding
TMED3	-0.523641	-0.301612	-0.412627	protein_coding
RHOC	-0.35543	-0.468225	-0.411828	protein_coding
GTF3C1	-0.417429	-0.405784	-0.411606	protein_coding
TMEM168	-0.515792	-0.30705	-0.411421	protein_coding
MINPP1	-0.342539	-0.47952	-0.411029	protein_coding
CLUAP1	-0.350216	-0.470905	-0.410561	protein_coding
ALS2	-0.277339	-0.543104	-0.410221	protein_coding
TIMM10B	-0.344359	-0.475805	-0.410082	protein_coding
AP1S2	-0.382269	-0.43708	-0.409674	protein_coding
LINS1	-0.389568	-0.427531	-0.40855	protein_coding
CDK10	-0.512874	-0.303761	-0.408317	protein_coding
ENG	-0.52639	-0.289466	-0.407928	protein_coding
NAA16	-0.368931	-0.446667	-0.407799	protein_coding
MRPS23	-0.52281	-0.292241	-0.407526	protein_coding
TACC1	-0.308846	-0.504934	-0.40689	protein_coding
MPZL1	-0.45399	-0.359698	-0.406844	protein_coding
ABRACL	-0.29862	-0.514439	-0.406529	protein_coding
ABHD10	-0.382095	-0.429529	-0.405812	protein_coding
NEIL2	-0.487702	-0.322725	-0.405213	protein_coding
CD200R1	-0.336244	-0.473385	-0.404815	protein_coding
ANXA2	-0.268461	-0.540065	-0.404263	protein_coding
LY6E	-0.459686	-0.348634	-0.40416	protein_coding
COIL	-0.320753	-0.486596	-0.403675	protein_coding
POLR3C	-0.301234	-0.506069	-0.403652	protein_coding
TMED4	-0.41482	-0.388884	-0.401852	protein_coding
PPIF	-0.434135	-0.367983	-0.401059	protein_coding
RBBP9	-0.474046	-0.327994	-0.40102	protein_coding
USP4	-0.416417	-0.384547	-0.400482	protein_coding
WRAP53	-0.456366	-0.344368	-0.400367	protein_coding
VHL	-0.466759	-0.333707	-0.400233	protein_coding
ABCF2	-0.449207	-0.350943	-0.400075	protein_coding
UXT	-0.409394	-0.390737	-0.400066	protein_coding
CABLES2	-0.495156	-0.30493	-0.400043	protein_coding
PARP16	-0.286934	-0.512993	-0.399963	protein_coding
DIDO1	-0.442931	-0.356849	-0.39989	protein_coding
MCM3	-0.295177	-0.504556	-0.399866	protein_coding
ATP6V0A2	-0.36717	-0.432372	-0.399771	protein_coding
STX2	-0.349446	-0.44728	-0.398363	protein_coding
LANCL2	-0.45857	-0.33739	-0.39798	protein_coding
TARBP2	-0.52284	-0.271405	-0.397123	protein_coding
AMY2B	-0.299853	-0.493498	-0.396676	protein_coding
IGBP1	-0.526852	-0.265342	-0.396097	protein_coding
ZFP1	-0.304089	-0.487044	-0.395567	protein_coding
UBE2N	-0.278096	-0.512161	-0.395128	protein_coding
TCEA2	-0.435385	-0.354384	-0.394885	protein_coding
DRG1	-0.442679	-0.3444	-0.393539	protein_coding
YARS	-0.439627	-0.345838	-0.392732	protein_coding
TXNDC16	-0.315322	-0.469862	-0.392592	protein_coding
VAMP8	-0.454626	-0.330519	-0.392572	protein_coding
PUS7	-0.336299	-0.448741	-0.39252	protein_coding
INO80	-0.397204	-0.387392	-0.392298	protein_coding
COMMD7	-0.350423	-0.433568	-0.391995	protein_coding
WDR43	-0.441886	-0.341975	-0.39193	protein_coding
MCM7	-0.320517	-0.462915	-0.391716	protein_coding
WDR91	-0.465177	-0.316941	-0.391059	protein_coding
CUL4A	-0.377056	-0.403537	-0.390297	protein_coding
GNPDA2	-0.416748	-0.362566	-0.389657	protein_coding
SPAG9	-0.353739	-0.423918	-0.388829	protein_coding
CKAP5	-0.290517	-0.485799	-0.388158	protein_coding
HAX1	-0.495158	-0.280611	-0.387885	protein_coding
CFDP1	-0.276715	-0.498463	-0.387589	protein_coding
GNPTG	-0.313898	-0.461243	-0.387571	protein_coding
MPC1	-0.283425	-0.490732	-0.387079	protein_coding
ACD	-0.489121	-0.282199	-0.38566	protein_coding
TMEM128	-0.393057	-0.376688	-0.384873	protein_coding
CCR2	-0.500431	-0.268117	-0.384274	protein_coding
TAF5	-0.268149	-0.500223	-0.384186	protein_coding
MRRF	-0.477661	-0.290308	-0.383984	protein_coding
RABEPK	-0.39561	-0.370945	-0.383278	protein_coding
LCMT1	-0.331938	-0.433762	-0.38285	protein_coding
TMEM39B	-0.389782	-0.375775	-0.382779	protein_coding
HINFP	-0.378457	-0.386962	-0.38271	protein_coding
VARS2	-0.4016	-0.363417	-0.382508	protein_coding
ORMDL3	-0.426822	-0.337827	-0.382324	protein_coding
ARHGEF7	-0.334156	-0.429836	-0.381996	protein_coding
EMD	-0.291261	-0.472245	-0.381753	protein_coding
NT5C	-0.469718	-0.292544	-0.381131	protein_coding
GLRX3	-0.482926	-0.276387	-0.379656	protein_coding
KRBOX4	-0.270627	-0.48741	-0.379019	protein_coding
LRBA	-0.472746	-0.285151	-0.378948	protein_coding
ADI1	-0.313574	-0.443772	-0.378673	protein_coding
CEP164	-0.390659	-0.364313	-0.377486	protein_coding
CEP57	-0.297187	-0.456011	-0.376599	protein_coding
POLM	-0.37569	-0.376504	-0.376097	protein_coding
FUT8	-0.311483	-0.439951	-0.375717	protein_coding
INSIG1	-0.37842	-0.371975	-0.375198	protein_coding
C16orf91	-0.453509	-0.29563	-0.374569	protein_coding
FBXW4	-0.387816	-0.359823	-0.37382	protein_coding
KIAA1143	-0.332101	-0.412974	-0.372537	protein_coding
PDHX	-0.42635	-0.318117	-0.372233	protein_coding
RAP1GDS1	-0.325063	-0.418647	-0.371855	protein_coding
EXOSC1	-0.409908	-0.330781	-0.370345	protein_coding
RTP4	-0.387757	-0.35225	-0.370004	protein_coding
EVA1C	-0.426842	-0.311589	-0.369216	protein_coding
TTL	-0.350439	-0.3879	-0.36917	protein_coding
TSPYL2	-0.41389	-0.322233	-0.368061	protein_coding
ANP32B	-0.313234	-0.422192	-0.367713	protein_coding
TRPT1	-0.413978	-0.315723	-0.36485	protein_coding
SLC35A3	-0.401669	-0.327225	-0.364447	protein_coding
PIK3C2A	-0.324922	-0.402093	-0.363508	protein_coding
NDUFB11	-0.355213	-0.37113	-0.363171	protein_coding
HMBOX1	-0.327851	-0.396505	-0.362178	protein_coding
CYFIP1	-0.370625	-0.353205	-0.361915	protein_coding
NAP1L4	-0.37397	-0.349618	-0.361794	protein_coding
ARMC10	-0.421555	-0.299094	-0.360325	protein_coding
PHF10	-0.373329	-0.346537	-0.359933	protein_coding
TXLNA	-0.416481	-0.303318	-0.359899	protein_coding
INTS6L	-0.329829	-0.389293	-0.359561	protein_coding
RBBP5	-0.380832	-0.337749	-0.359291	protein_coding
GALNT11	-0.423196	-0.293267	-0.358232	protein_coding
CCDC127	-0.373049	-0.34316	-0.358105	protein_coding
BRD9	-0.264963	-0.450592	-0.357778	protein_coding
KDM5D	-0.275541	-0.439448	-0.357494	protein_coding
LIG1	-0.372444	-0.341458	-0.356951	protein_coding
SDF2L1	-0.344207	-0.367599	-0.355903	protein_coding
HERC6	-0.285771	-0.425307	-0.355539	protein_coding
PIK3R5	-0.37932	-0.326306	-0.352813	protein_coding
ABHD17B	-0.35665	-0.34877	-0.35271	protein_coding
DENND6A	-0.329602	-0.375758	-0.35268	protein_coding
QTRT1	-0.367982	-0.336589	-0.352285	protein_coding
LRRC8A	-0.421578	-0.282221	-0.3519	protein_coding
PITPNB	-0.276145	-0.42652	-0.351332	protein_coding
P3H1	-0.42795	-0.274322	-0.351136	protein_coding
PON2	-0.386904	-0.313934	-0.350419	protein_coding
RSPH3	-0.419192	-0.280465	-0.349829	protein_coding
ACVR1	-0.28004	-0.418768	-0.349404	protein_coding
FAM216A	-0.289475	-0.408848	-0.349161	protein_coding
U2SURP	-0.36708	-0.330594	-0.348837	protein_coding
CPSF3L	-0.273718	-0.42323	-0.348474	protein_coding
CLUH	-0.273336	-0.421702	-0.347519	protein_coding
RFC4	-0.332162	-0.361003	-0.346582	protein_coding
GPAM	-0.307693	-0.385183	-0.346438	protein_coding
HIRIP3	-0.272095	-0.419283	-0.345689	protein_coding
EMP3	-0.333894	-0.357252	-0.345573	protein_coding
UBE2E1	-0.39968	-0.290193	-0.344936	protein_coding
FAM160B2	-0.344506	-0.344729	-0.344618	protein_coding
ZNF611	-0.312748	-0.375944	-0.344346	protein_coding
KMT2C	-0.29929	-0.388649	-0.343969	protein_coding
PDIK1L	-0.264709	-0.422857	-0.343783	protein_coding
UGDH	-0.345212	-0.34118	-0.343196	protein_coding
OXCT1	-0.31383	-0.372167	-0.342999	protein_coding
MOGS	-0.410562	-0.273427	-0.341994	protein_coding
NPM3	-0.299673	-0.384073	-0.341873	protein_coding
APPBP2	-0.41328	-0.268123	-0.340702	protein_coding
PLCB1	-0.269143	-0.412165	-0.340654	protein_coding
TMEM176A	-0.262728	-0.418262	-0.340495	protein_coding
DPAGT1	-0.284106	-0.393423	-0.338764	protein_coding
PIH1D1	-0.394419	-0.281192	-0.337806	protein_coding
DUSP10	-0.406085	-0.269367	-0.337726	protein_coding
MRPL37	-0.330204	-0.344927	-0.337565	protein_coding
ATG16L1	-0.329328	-0.343539	-0.336433	protein_coding
SOS1	-0.296556	-0.371622	-0.334089	protein_coding
SAC3D1	-0.364258	-0.300555	-0.332407	protein_coding
NUDT15	-0.283419	-0.379467	-0.331443	protein_coding
CCDC91	-0.379716	-0.282079	-0.330898	protein_coding
BTG3	-0.29689	-0.364324	-0.330607	protein_coding
CCDC130	-0.389144	-0.2704	-0.329772	protein_coding
CENPX	-0.330953	-0.327338	-0.329145	protein_coding
PSMB8	-0.294368	-0.361095	-0.327732	protein_coding
METTL4	-0.314279	-0.3336	-0.323939	protein_coding
CDIP1	-0.373214	-0.262069	-0.317642	protein_coding
PAFAH1B3	-0.341944	-0.287817	-0.31488	protein_coding
ATG14	-0.342685	-0.285867	-0.314276	protein_coding
SNX1	-0.355809	-0.268868	-0.312339	protein_coding
TTC38	-0.294045	-0.32939	-0.311717	protein_coding
NTHL1	-0.338754	-0.284555	-0.311655	protein_coding
GOLM1	-0.318126	-0.305176	-0.311651	protein_coding
PELI1	-0.348825	-0.273573	-0.311199	protein_coding
CLK1	-0.312808	-0.307914	-0.310361	protein_coding
USP47	-0.346268	-0.2738	-0.310034	protein_coding
PRMT6	-0.262495	-0.357253	-0.309874	protein_coding
UTP11	-0.281647	-0.331381	-0.306514	protein_coding
ZKSCAN4	-0.276003	-0.334733	-0.305368	protein_coding
S1PR3	-0.313583	-0.293174	-0.303379	protein_coding
SGK3	-0.285499	-0.3192	-0.30235	protein_coding
C19orf53	-0.318108	-0.285449	-0.301779	protein_coding
NAA35	-0.316587	-0.286484	-0.301535	protein_coding
NCOA1	-0.263388	-0.332864	-0.298126	protein_coding
NDUFS8	-0.289975	-0.300684	-0.295329	protein_coding
PGBD2	-0.284755	-0.302318	-0.293537	protein_coding
COPS8	-0.278585	-0.307324	-0.292954	protein_coding
HCFC1	-0.284834	-0.291419	-0.288127	protein_coding
SLC37A1	-0.289052	-0.286198	-0.287625	protein_coding
GPX7	-0.27616	-0.296108	-0.286134	protein_coding
LSS	-0.26926	-0.292091	-0.280676	protein_coding
PPP2R5D	-0.285954	-0.273132	-0.279543	protein_coding
DIP2A	-0.272444	-0.28653	-0.279487	protein_coding
NSRP1	-0.261133	-0.296743	-0.278938	protein_coding
SH2B1	-0.2945	-0.260801	-0.27765	protein_coding
KEAP1	-0.279543	-0.273461	-0.276502	protein_coding
SUOX	0.271354	0.271637	0.271496	protein_coding
SLC5A9	0.274201	0.277841	0.276021	protein_coding
PKNOX1	0.292555	0.261326	0.276941	protein_coding
BNIP3L	0.267808	0.286241	0.277024	protein_coding
ANTXR2	0.290209	0.264571	0.27739	protein_coding
DYNLRB1	0.279596	0.279473	0.279535	protein_coding
TMEM217	0.289183	0.27261	0.280896	protein_coding
BTBD3	0.292629	0.27507	0.283849	protein_coding
UGP2	0.280948	0.305949	0.293449	protein_coding
SH2B2	0.260305	0.328254	0.294279	protein_coding
LMNA	0.329798	0.265282	0.29754	protein_coding
PTMS	0.288581	0.307815	0.298198	protein_coding
CHMP2A	0.315634	0.283298	0.299466	protein_coding
KCTD2	0.294185	0.311712	0.302949	protein_coding
TMEM63B	0.333282	0.275304	0.304293	protein_coding
LAMP2	0.308386	0.301125	0.304756	protein_coding
SSH3	0.339404	0.270527	0.304966	protein_coding
GMPR2	0.305269	0.306058	0.305664	protein_coding
GAS2L1	0.279783	0.332567	0.306175	protein_coding
GPAA1	0.262933	0.351293	0.307113	protein_coding
CDKN1A	0.318477	0.297165	0.307821	protein_coding
GUCY1A3	0.26882	0.347608	0.308214	protein_coding
PTGES	0.322774	0.294665	0.308719	protein_coding
PPP1R18	0.337849	0.280347	0.309098	protein_coding
C1orf228	0.282129	0.337648	0.309888	protein_coding
LEPR	0.327388	0.295505	0.311447	protein_coding
BAG4	0.311789	0.313139	0.312464	protein_coding
VAV3	0.329948	0.302665	0.316307	protein_coding
OSBPL8	0.342089	0.291666	0.316878	protein_coding
TFE3	0.279227	0.3552	0.317214	protein_coding
PLTP	0.352611	0.286713	0.319662	protein_coding
FAS	0.306444	0.336278	0.321361	protein_coding
F2RL3	0.347647	0.296593	0.32212	protein_coding
CLTCL1	0.328498	0.31706	0.322779	protein_coding
CENPM	0.342752	0.302846	0.322799	protein_coding
ADAM15	0.334443	0.313464	0.323953	protein_coding
SOD2	0.34647	0.304232	0.325351	protein_coding
SUSD1	0.309722	0.341196	0.325459	protein_coding
SLC9A6	0.350301	0.302355	0.326328	protein_coding
YIF1B	0.343168	0.313796	0.328482	protein_coding
CD274	0.38957	0.268654	0.329112	protein_coding
TNS1	0.284763	0.375249	0.330006	protein_coding
TYMP	0.377932	0.284323	0.331127	protein_coding
TCP11L2	0.372821	0.289793	0.331307	protein_coding
FAM188A	0.358123	0.305126	0.331625	protein_coding
CRISP2	0.276489	0.387902	0.332195	protein_coding
PLPPR2	0.305757	0.35904	0.332399	protein_coding
C1orf226	0.36584	0.299575	0.332708	protein_coding
RRAGB	0.364555	0.301849	0.333202	protein_coding
BATF2	0.380391	0.286352	0.333372	protein_coding
TARM1	0.368217	0.299065	0.333641	protein_coding
TAF10	0.335989	0.334065	0.335027	protein_coding
TMEM144	0.376069	0.298226	0.337148	protein_coding
SLC24A3	0.298613	0.37632	0.337467	protein_coding
HIPK2	0.413705	0.261631	0.337668	protein_coding
NEK2	0.360995	0.318456	0.339726	protein_coding
FBXO38	0.313485	0.366596	0.34004	protein_coding
ACPP	0.341759	0.339216	0.340487	protein_coding
TGFB1I1	0.356836	0.325286	0.341061	protein_coding
MARK3	0.294807	0.388191	0.341499	protein_coding
HOXA9	0.388767	0.297582	0.343174	protein_coding
ROM1	0.359506	0.327151	0.343329	protein_coding
RAD23B	0.27042	0.417574	0.343997	protein_coding
DNAJA1	0.34496	0.343471	0.344216	protein_coding
TSPAN33	0.343224	0.348411	0.345818	protein_coding
CENPA	0.376375	0.315277	0.345826	protein_coding
FAM134A	0.414467	0.278525	0.346496	protein_coding
STX10	0.418263	0.275533	0.346898	protein_coding
ANP32E	0.424663	0.269182	0.346923	protein_coding
PIP4K2A	0.323943	0.370646	0.347295	protein_coding
SLF1	0.329241	0.367992	0.348617	protein_coding
KCTD9	0.328205	0.369139	0.348672	protein_coding
RAI2	0.400859	0.296657	0.348758	protein_coding
HRH2	0.343967	0.353606	0.348787	protein_coding
ARMC12	0.391468	0.307013	0.349241	protein_coding
ADAM8	0.432571	0.272694	0.352633	protein_coding
MRPL28	0.440232	0.265483	0.352858	protein_coding
OXER1	0.295367	0.412378	0.353873	protein_coding
CAV2	0.354716	0.357659	0.356188	protein_coding
FSTL3	0.41592	0.299162	0.357541	protein_coding
IRF7	0.435459	0.280698	0.358078	protein_coding
HIST1H2BJ	0.330604	0.386542	0.358573	protein_coding
CLCN3	0.390235	0.327857	0.359046	protein_coding
SDC4	0.442726	0.276559	0.359642	protein_coding
CHP1	0.410567	0.309534	0.36005	protein_coding
ADAMTS2	0.308285	0.41288	0.360583	protein_coding
CHST15	0.445319	0.276531	0.360925	protein_coding
PDGFA	0.265618	0.456582	0.3611	protein_coding
STAU2	0.431058	0.292888	0.361973	protein_coding
CTTN	0.317753	0.406412	0.362082	protein_coding
PAPSS1	0.279956	0.445062	0.362509	protein_coding
RSPH9	0.303638	0.421717	0.362677	protein_coding
NR2E1	0.339746	0.385673	0.36271	protein_coding
FAM45A	0.421423	0.304682	0.363053	protein_coding
MB21D1	0.279642	0.446963	0.363303	protein_coding
CDK5	0.383222	0.345038	0.36413	protein_coding
RXRA	0.335141	0.394135	0.364638	protein_coding
GTF2F2	0.332739	0.397876	0.365307	protein_coding
PCSK6	0.467622	0.263626	0.365624	protein_coding
EDNRB	0.31881	0.413058	0.365934	protein_coding
PRKAR2A	0.405926	0.328171	0.367049	protein_coding
GATA1	0.30393	0.430446	0.367188	protein_coding
INSC	0.397781	0.341036	0.369409	protein_coding
ADORA2B	0.367163	0.3728	0.369982	protein_coding
CNPPD1	0.357273	0.384796	0.371035	protein_coding
CXorf23	0.349338	0.392857	0.371097	protein_coding
LHFP	0.276659	0.46614	0.3714	protein_coding
PAQR6	0.468774	0.274208	0.371491	protein_coding
TBK1	0.413548	0.331228	0.372388	protein_coding
TMEM45A	0.417518	0.3283	0.372909	protein_coding
PTCRA	0.468774	0.280613	0.374694	protein_coding
MAP3K8	0.459092	0.291105	0.375098	protein_coding
JAG1	0.434956	0.318378	0.376667	protein_coding
KRCC1	0.339017	0.417584	0.3783	protein_coding
CRYM	0.306996	0.450489	0.378743	protein_coding
CHMP1A	0.498583	0.261037	0.37981	protein_coding
HINT3	0.337123	0.427777	0.38245	protein_coding
GPSM3	0.353596	0.412374	0.382985	protein_coding
HNRNPLL	0.476565	0.289834	0.383199	protein_coding
KEL	0.304896	0.462107	0.383501	protein_coding
PPP1R10	0.508707	0.260342	0.384524	protein_coding
MRPL13	0.294285	0.475086	0.384685	protein_coding
ADAM10	0.358787	0.410993	0.38489	protein_coding
STAM2	0.465253	0.304832	0.385043	protein_coding
EXOC5	0.483955	0.286935	0.385445	protein_coding
SPCS3	0.409219	0.364158	0.386688	protein_coding
EFHD2	0.460056	0.314914	0.387485	protein_coding
ARHGEF40	0.458829	0.319873	0.389351	protein_coding
EGF	0.322931	0.457466	0.390199	protein_coding
RAB11A	0.504637	0.278157	0.391397	protein_coding
VAMP5	0.389386	0.394349	0.391868	protein_coding
MRPL33	0.416231	0.368163	0.392197	protein_coding
CTSL	0.451825	0.332856	0.39234	protein_coding
SNX27	0.519062	0.266873	0.392968	protein_coding
MTURN	0.330998	0.455262	0.39313	protein_coding
STYXL1	0.483328	0.303912	0.39362	protein_coding
EDEM3	0.51592	0.271755	0.393837	protein_coding
MAPK13	0.45325	0.334821	0.394036	protein_coding
RNF135	0.413303	0.381126	0.397215	protein_coding
TDRD7	0.398521	0.395946	0.397234	protein_coding
IL10	0.283715	0.511058	0.397387	protein_coding
DDX59	0.261935	0.533116	0.397525	protein_coding
FRAT1	0.490132	0.305167	0.39765	protein_coding
CLK4	0.424815	0.373198	0.399006	protein_coding
TROVE2	0.466254	0.335428	0.400841	protein_coding
MOB4	0.420119	0.381928	0.401023	protein_coding
MAN2A2	0.292971	0.50949	0.40123	protein_coding
SESTD1	0.462765	0.339754	0.40126	protein_coding
KAZN	0.336681	0.466679	0.40168	protein_coding
ANLN	0.421441	0.386471	0.403956	protein_coding
CALD1	0.359793	0.451667	0.40573	protein_coding
PLEC	0.435007	0.377246	0.406127	protein_coding
ARPC1A	0.351463	0.46412	0.407791	protein_coding
GNG8	0.523845	0.295326	0.409585	protein_coding
FBXO9	0.261003	0.55837	0.409686	protein_coding
TMEM38A	0.394123	0.426216	0.41017	protein_coding
ZNF319	0.559676	0.261337	0.410507	protein_coding
GALNS	0.434455	0.386637	0.410546	protein_coding
RNASEL	0.547424	0.274119	0.410772	protein_coding
CHMP2B	0.450576	0.371415	0.410995	protein_coding
CCP110	0.411752	0.411939	0.411845	protein_coding
SLC38A5	0.348476	0.476881	0.412678	protein_coding
WDR41	0.435681	0.391568	0.413624	protein_coding
TRIM58	0.277549	0.549856	0.413703	protein_coding
MAPK1	0.39703	0.432093	0.414562	protein_coding
CTSB	0.493327	0.337465	0.415396	protein_coding
KIAA0040	0.538938	0.293389	0.416164	protein_coding
ZNF230	0.471981	0.360545	0.416263	protein_coding
TFDP2	0.270273	0.564402	0.417338	protein_coding
PTBP3	0.432781	0.401984	0.417382	protein_coding
JAK3	0.289983	0.544983	0.417483	protein_coding
CTNNA1	0.507461	0.327917	0.417689	protein_coding
TSEN34	0.351344	0.488638	0.419991	protein_coding
MPP7	0.364116	0.476403	0.42026	protein_coding
IRAK4	0.373316	0.470395	0.421856	protein_coding
PANK3	0.263008	0.581523	0.422266	protein_coding
IFITM2	0.544037	0.302582	0.423309	protein_coding
MT1G	0.344518	0.502618	0.423568	protein_coding
TMEM59	0.369659	0.480507	0.425083	protein_coding
MR1	0.459109	0.39219	0.425649	protein_coding
MARCH3	0.449015	0.405624	0.427319	protein_coding
AZIN1	0.386886	0.469543	0.428215	protein_coding
TBC1D15	0.322696	0.533803	0.428249	protein_coding
CDK1	0.38931	0.467403	0.428357	protein_coding
FAM198B	0.285984	0.571956	0.42897	protein_coding
CITED4	0.573651	0.284671	0.429161	protein_coding
TMUB2	0.321037	0.538275	0.429656	protein_coding
ZC3H3	0.549861	0.309472	0.429667	protein_coding
CCDC17	0.331739	0.527685	0.429712	protein_coding
MAOB	0.348253	0.513927	0.43109	protein_coding
GTPBP2	0.367861	0.494957	0.431409	protein_coding
FNDC3A	0.55454	0.309056	0.431798	protein_coding
ABTB1	0.416185	0.448789	0.432487	protein_coding
TMC4	0.541604	0.333762	0.437683	protein_coding
RBPJ	0.301584	0.574342	0.437963	protein_coding
HDGF	0.435114	0.442424	0.438769	protein_coding
NIN	0.518524	0.359427	0.438975	protein_coding
FRAT2	0.489144	0.389406	0.439275	protein_coding
TBPL1	0.366539	0.513636	0.440087	protein_coding
DR1	0.575724	0.30468	0.440202	protein_coding
SNX11	0.565372	0.315088	0.44023	protein_coding
RCHY1	0.312969	0.567502	0.440236	protein_coding
YPEL5	0.487028	0.394678	0.440853	protein_coding
CCNB1	0.344141	0.538176	0.441158	protein_coding
PARVB	0.555788	0.330275	0.443032	protein_coding
YIPF6	0.27328	0.617863	0.445571	protein_coding
NPL	0.42501	0.466202	0.445606	protein_coding
ATP6V0A1	0.607657	0.284216	0.445937	protein_coding
TBXAS1	0.522701	0.370338	0.446519	protein_coding
MXRA7	0.514918	0.382358	0.448638	protein_coding
DHCR24	0.44926	0.449034	0.449147	protein_coding
MFSD1	0.522698	0.375861	0.449279	protein_coding
SUMF1	0.625418	0.273586	0.449502	protein_coding
NDST1	0.509294	0.390457	0.449875	protein_coding
CYTH4	0.507681	0.392286	0.449984	protein_coding
H6PD	0.450619	0.451183	0.450901	protein_coding
PDLIM1	0.566949	0.335848	0.451399	protein_coding
KBTBD6	0.298253	0.604984	0.451618	protein_coding
SPRY1	0.642181	0.262463	0.452322	protein_coding
ATP6V1D	0.304707	0.602709	0.453708	protein_coding
KIAA1958	0.555838	0.35264	0.454239	protein_coding
VPS25	0.311478	0.599039	0.455259	protein_coding
FOSL2	0.402228	0.509782	0.456005	protein_coding
TMEM8A	0.392671	0.520814	0.456742	protein_coding
SLCO4A1	0.525527	0.388692	0.45711	protein_coding
AGL	0.509509	0.404886	0.457198	protein_coding
DHRS7B	0.416452	0.499298	0.457875	protein_coding
TMEM86B	0.360033	0.556436	0.458235	protein_coding
ANKRD50	0.569232	0.347575	0.458404	protein_coding
VAMP3	0.460021	0.4568	0.458411	protein_coding
IRAK2	0.572105	0.346435	0.45927	protein_coding
VAMP7	0.372985	0.547501	0.460243	protein_coding
MEGF9	0.34251	0.57949	0.461	protein_coding
TSPAN14	0.662576	0.260595	0.461585	protein_coding
HDAC4	0.501913	0.423536	0.462725	protein_coding
HJURP	0.605334	0.321573	0.463453	protein_coding
DUSP3	0.334123	0.594374	0.464249	protein_coding
EIF2AK2	0.508777	0.420833	0.464805	protein_coding
RFLNB	0.448685	0.483113	0.465899	protein_coding
GOLGA1	0.497736	0.434299	0.466018	protein_coding
PDE4D	0.261354	0.671476	0.466415	protein_coding
SLC35A1	0.643189	0.291367	0.467278	protein_coding
MYNN	0.472545	0.464204	0.468375	protein_coding
MAP2K2	0.459448	0.478701	0.469074	protein_coding
ZEB2	0.589126	0.350237	0.469682	protein_coding
ARID5A	0.299398	0.644016	0.471707	protein_coding
LMBR1	0.667244	0.277569	0.472407	protein_coding
LATS2	0.307426	0.637507	0.472466	protein_coding
RPH3A	0.330873	0.614516	0.472695	protein_coding
MPZ	0.395098	0.552028	0.473563	protein_coding
TPD52L2	0.676494	0.270878	0.473686	protein_coding
AURKA	0.530513	0.417669	0.474091	protein_coding
HCFC1R1	0.535509	0.41458	0.475045	protein_coding
TNFRSF1A	0.655322	0.295559	0.475441	protein_coding
PACSIN2	0.558407	0.392942	0.475674	protein_coding
DNTTIP1	0.45167	0.501967	0.476819	protein_coding
NCKAP1L	0.590761	0.363488	0.477125	protein_coding
ARHGEF12	0.468743	0.485652	0.477197	protein_coding
DDA1	0.429027	0.526282	0.477655	protein_coding
PHF20L1	0.442214	0.514979	0.478597	protein_coding
ETV6	0.629591	0.328264	0.478928	protein_coding
DMTN	0.571364	0.388117	0.47974	protein_coding
VPS8	0.686297	0.273261	0.479779	protein_coding
TMEM11	0.323905	0.636912	0.480408	protein_coding
TMX1	0.687893	0.273701	0.480797	protein_coding
TGFBR1	0.389832	0.571766	0.480799	protein_coding
SLC16A5	0.600126	0.36257	0.481348	protein_coding
SWT1	0.626762	0.336933	0.481847	protein_coding
RTN2	0.655852	0.308537	0.482195	protein_coding
BEX3	0.377421	0.587344	0.482383	protein_coding
MYL12B	0.369643	0.596189	0.482916	protein_coding
CMTM2	0.529871	0.436016	0.482944	protein_coding
FBXL13	0.350329	0.619022	0.484675	protein_coding
PGRMC1	0.624179	0.346244	0.485212	protein_coding
BCORL1	0.574803	0.39623	0.485516	protein_coding
PIK3CG	0.622268	0.351329	0.486798	protein_coding
SDF2	0.348498	0.625798	0.487148	protein_coding
APCDD1	0.603664	0.372844	0.488254	protein_coding
CD164	0.283331	0.693349	0.48834	protein_coding
GJB6	0.32655	0.650231	0.48839	protein_coding
RNF146	0.332779	0.644642	0.488711	protein_coding
GPR137	0.669072	0.30846	0.488766	protein_coding
BCL2L1	0.688719	0.290242	0.489481	protein_coding
TAF7	0.592832	0.387111	0.489971	protein_coding
LRP10	0.422938	0.557484	0.490211	protein_coding
PARP9	0.678427	0.303027	0.490727	protein_coding
ADIPOR1	0.547894	0.436943	0.492418	protein_coding
ETF1	0.548813	0.436976	0.492895	protein_coding
PCSK9	0.669808	0.316885	0.493347	protein_coding
KIF5B	0.493633	0.49314	0.493387	protein_coding
FAM8A1	0.657906	0.330979	0.494442	protein_coding
TMEM45B	0.620835	0.368129	0.494482	protein_coding
N4BP1	0.626241	0.363442	0.494841	protein_coding
OXSR1	0.605511	0.385077	0.495294	protein_coding
CATSPER1	0.574056	0.416795	0.495425	protein_coding
STX11	0.643879	0.347211	0.495545	protein_coding
CBX3	0.558331	0.433596	0.495963	protein_coding
F8	0.474784	0.517668	0.496226	protein_coding
SLC4A1	0.458716	0.534399	0.496558	protein_coding
CHUK	0.531837	0.462276	0.497056	protein_coding
RAB18	0.323419	0.672094	0.497757	protein_coding
MAP1A	0.724059	0.273226	0.498642	protein_coding
RNF7	0.261686	0.735763	0.498725	protein_coding
MSRB3	0.58822	0.409648	0.498934	protein_coding
PDK3	0.436231	0.569476	0.502853	protein_coding
SLC6A8	0.281011	0.726504	0.503757	protein_coding
ULK1	0.616922	0.390965	0.503944	protein_coding
C9orf16	0.40437	0.603907	0.504139	protein_coding
IGFBP7	0.488219	0.520404	0.504311	protein_coding
MIDN	0.729958	0.279398	0.504678	protein_coding
TBC1D2	0.609444	0.400015	0.504729	protein_coding
PEX11G	0.712212	0.297356	0.504784	protein_coding
PTK2B	0.644157	0.366124	0.50514	protein_coding
SLC2A5	0.753755	0.261611	0.507683	protein_coding
SMAP2	0.459445	0.556233	0.507839	protein_coding
R3HDM4	0.629733	0.386054	0.507894	protein_coding
GALNT1	0.464414	0.553009	0.508711	protein_coding
CRIPT	0.545484	0.472312	0.508898	protein_coding
HMGB3	0.343271	0.675495	0.509383	protein_coding
FAM20C	0.46808	0.551377	0.509729	protein_coding
SERPINB8	0.541835	0.477777	0.509806	protein_coding
ABCC4	0.653864	0.366394	0.510129	protein_coding
ENDOD1	0.362156	0.659358	0.510757	protein_coding
CYBRD1	0.647439	0.374678	0.511059	protein_coding
BTBD10	0.584716	0.437402	0.511059	protein_coding
DIAPH2	0.682763	0.341787	0.512275	protein_coding
NFAT5	0.556229	0.468759	0.512494	protein_coding
ENO1	0.714929	0.310265	0.512597	protein_coding
ARL6IP6	0.638155	0.38756	0.512857	protein_coding
C1GALT1	0.490598	0.536672	0.513635	protein_coding
DCTN2	0.540225	0.488068	0.514146	protein_coding
KLF9	0.701312	0.328297	0.514804	protein_coding
RRBP1	0.608272	0.421688	0.51498	protein_coding
MBD6	0.758423	0.271602	0.515013	protein_coding
LRRC6	0.463315	0.569115	0.516215	protein_coding
NUDT16	0.369616	0.663355	0.516485	protein_coding
SHOC2	0.747788	0.289551	0.51867	protein_coding
HSPA1A	0.71478	0.32516	0.51997	protein_coding
FAM151B	0.574177	0.467341	0.520759	protein_coding
BIRC2	0.38301	0.662067	0.522538	protein_coding
ADAMTS3	0.537157	0.511116	0.524137	protein_coding
C1QA	0.511843	0.537612	0.524727	protein_coding
AGO2	0.767822	0.282148	0.524985	protein_coding
TREML2	0.575892	0.47451	0.525201	protein_coding
IVNS1ABP	0.70436	0.346261	0.52531	protein_coding
COQ8B	0.551367	0.503482	0.527425	protein_coding
MFAP3	0.759119	0.296191	0.527655	protein_coding
VPS29	0.33492	0.723464	0.529192	protein_coding
MOSPD2	0.709025	0.349708	0.529366	protein_coding
B3GALT4	0.506216	0.552661	0.529439	protein_coding
SP100	0.647087	0.412339	0.529713	protein_coding
KIFC3	0.504399	0.556431	0.530415	protein_coding
ITGB5	0.361241	0.699943	0.530592	protein_coding
MTMR6	0.676423	0.387344	0.531884	protein_coding
MGLL	0.370988	0.694728	0.532858	protein_coding
DNM2	0.791406	0.275064	0.533235	protein_coding
CLIP1	0.561862	0.505278	0.53357	protein_coding
MVP	0.56228	0.505899	0.53409	protein_coding
TPX2	0.543442	0.52517	0.534306	protein_coding
LAPTM4B	0.652188	0.416955	0.534572	protein_coding
PAM	0.717396	0.352041	0.534719	protein_coding
SLC25A44	0.661799	0.407666	0.534733	protein_coding
PGK1	0.507899	0.563125	0.535512	protein_coding
BCKDK	0.64396	0.42841	0.536185	protein_coding
GLIPR2	0.55318	0.519195	0.536187	protein_coding
TNPO1	0.711955	0.362284	0.537119	protein_coding
PTBP2	0.704867	0.3694	0.537133	protein_coding
CRLS1	0.60905	0.465248	0.537149	protein_coding
KIAA0930	0.44481	0.632679	0.538745	protein_coding
RHBDF2	0.703955	0.375018	0.539486	protein_coding
CCDC126	0.370299	0.708895	0.539597	protein_coding
TLR1	0.499953	0.579687	0.53982	protein_coding
AKIRIN2	0.80055	0.282485	0.541518	protein_coding
SLC6A6	0.659861	0.424222	0.542041	protein_coding
TBC1D7	0.458541	0.626985	0.542763	protein_coding
PLGRKT	0.376846	0.70884	0.542843	protein_coding
ITGAX	0.729541	0.357567	0.543554	protein_coding
FHL2	0.518729	0.568676	0.543702	protein_coding
SMIM24	0.572971	0.515286	0.544128	protein_coding
ESAM	0.595037	0.49353	0.544284	protein_coding
NXT2	0.632116	0.456558	0.544337	protein_coding
ATP6V0E1	0.549376	0.539714	0.544545	protein_coding
PADI2	0.388629	0.701503	0.545066	protein_coding
RRP12	0.706424	0.38694	0.546682	protein_coding
BAMBI	0.815345	0.278907	0.547126	protein_coding
AMPD3	0.556359	0.540825	0.548592	protein_coding
CEACAM3	0.695517	0.401862	0.54869	protein_coding
ATP13A3	0.500519	0.597739	0.549129	protein_coding
DNAJC3	0.595955	0.505496	0.550726	protein_coding
COL6A3	0.721187	0.380545	0.550866	protein_coding
TTK	0.783116	0.319848	0.551482	protein_coding
ZDHHC2	0.404798	0.698957	0.551878	protein_coding
PIK3CB	0.724744	0.379516	0.55213	protein_coding
GP1BA	0.42116	0.683171	0.552165	protein_coding
HIP1	0.453393	0.652286	0.552839	protein_coding
CMTM4	0.536972	0.569666	0.553319	protein_coding
BCL3	0.610937	0.496401	0.553669	protein_coding
MIER1	0.614418	0.493067	0.553743	protein_coding
USP15	0.820533	0.288067	0.5543	protein_coding
TOLLIP	0.763873	0.348964	0.556418	protein_coding
INSIG2	0.55203	0.561587	0.556809	protein_coding
FKBP15	0.668925	0.445731	0.557328	protein_coding
KLF1	0.31063	0.804162	0.557396	protein_coding
H1F0	0.817817	0.29772	0.557769	protein_coding
LAMTOR3	0.67665	0.439513	0.558082	protein_coding
EDEM2	0.581004	0.535191	0.558097	protein_coding
HK2	0.45503	0.66186	0.558445	protein_coding
MFSD14B	0.822907	0.294385	0.558646	protein_coding
SEPHS2	0.484213	0.634085	0.559149	protein_coding
TMEM167B	0.400472	0.719697	0.560084	protein_coding
ANK1	0.337385	0.784593	0.560989	protein_coding
GSR	0.430318	0.69168	0.560999	protein_coding
NUCB1	0.698988	0.42341	0.561199	protein_coding
CAPN1	0.637569	0.485722	0.561646	protein_coding
DENND3	0.615579	0.508537	0.562058	protein_coding
SERINC2	0.647933	0.477478	0.562705	protein_coding
NUMB	0.821623	0.305299	0.563461	protein_coding
KIF11	0.525035	0.60242	0.563728	protein_coding
ABHD2	0.798403	0.330488	0.564445	protein_coding
PRCP	0.768854	0.360483	0.564669	protein_coding
C1orf122	0.489013	0.643439	0.566226	protein_coding
CSF2RA	0.383249	0.749401	0.566325	protein_coding
LPGAT1	0.594776	0.538424	0.5666	protein_coding
MAPK3	0.655818	0.477899	0.566858	protein_coding
PLPP3	0.757466	0.376848	0.567157	protein_coding
RAB7A	0.728304	0.406859	0.567581	protein_coding
LNPK	0.494669	0.643302	0.568986	protein_coding
IMPDH1	0.647282	0.490848	0.569065	protein_coding
SPTA1	0.582891	0.555773	0.569332	protein_coding
FRMD3	0.528392	0.61052	0.569456	protein_coding
MOSPD3	0.71773	0.422696	0.570213	protein_coding
TRIP12	0.605097	0.535355	0.570226	protein_coding
MFF	0.548664	0.5925	0.570582	protein_coding
SYTL4	0.711317	0.433611	0.572464	protein_coding
MLKL	0.417415	0.728726	0.57307	protein_coding
GPCPD1	0.6145	0.531948	0.573224	protein_coding
NAMPT	0.46137	0.686101	0.573736	protein_coding
NEDD4	0.405151	0.742628	0.573889	protein_coding
KLF7	0.293707	0.8543	0.574004	protein_coding
BRI3	0.44366	0.706168	0.574914	protein_coding
ATF6	0.545729	0.606619	0.576174	protein_coding
KMT5A	0.599768	0.553561	0.576664	protein_coding
FAM200B	0.462028	0.692409	0.577218	protein_coding
LIMS1	0.364734	0.790613	0.577674	protein_coding
TLN1	0.833909	0.322189	0.578049	protein_coding
CDC34	0.440695	0.720458	0.580577	protein_coding
RGS19	0.708965	0.454963	0.581964	protein_coding
MAPKAPK2	0.583946	0.581074	0.58251	protein_coding
SPARC	0.42928	0.73592	0.5826	protein_coding
HIST1H4H	0.519743	0.648088	0.583915	protein_coding
PPP2R5A	0.696716	0.472014	0.584365	protein_coding
[truncated: 700 more rows]

## Sheet: B
Gene name	Entrez ID	Species	Gene Name
AAMP	14	Homo sapiens	angio associated migratory cell protein(AAMP)
AAR2	25980	Homo sapiens	AAR2 splicing factor homolog(AAR2)
AARS	16	Homo sapiens	alanyl-tRNA synthetase(AARS)
ABCA1	19	Homo sapiens	ATP binding cassette subfamily A member 1(ABCA1)
ABCA13	154664	Homo sapiens	ATP binding cassette subfamily A member 13(ABCA13)
ABCB1	5243	Homo sapiens	ATP binding cassette subfamily B member 1(ABCB1)
ABCB7	22	Homo sapiens	ATP binding cassette subfamily B member 7(ABCB7)
ABCC4	10257	Homo sapiens	ATP binding cassette subfamily C member 4(ABCC4)
ABCF1	23	Homo sapiens	ATP binding cassette subfamily F member 1(ABCF1)
ABCF2	10061	Homo sapiens	ATP binding cassette subfamily F member 2(ABCF2)
ABCF3	55324	Homo sapiens	ATP binding cassette subfamily F member 3(ABCF3)
ABHD10	55347	Homo sapiens	abhydrolase domain containing 10(ABHD10)
ABHD17B	51104	Homo sapiens	abhydrolase domain containing 17B(ABHD17B)
ABHD2	11057	Homo sapiens	abhydrolase domain containing 2(ABHD2)
ABI3	51225	Homo sapiens	ABI family member 3(ABI3)
ABL1	25	Homo sapiens	ABL proto-oncogene 1, non-receptor tyrosine kinase(ABL1)
ABLIM1	3983	Homo sapiens	actin binding LIM protein 1(ABLIM1)
ABRACL	58527	Homo sapiens	ABRA C-terminal like(ABRACL)
ABTB1	80325	Homo sapiens	ankyrin repeat and BTB domain containing 1(ABTB1)
ACCS	84680	Homo sapiens	1-aminocyclopropane-1-carboxylate synthase homolog (inactive)(ACCS)
ACD	65057	Homo sapiens	adrenocortical dysplasia homolog(ACD)
ACER3	55331	Homo sapiens	alkaline ceramidase 3(ACER3)
ACO1	48	Homo sapiens	aconitase 1(ACO1)
ACP1	52	Homo sapiens	acid phosphatase 1, soluble(ACP1)
ACPP	55	Homo sapiens	acid phosphatase, prostate(ACPP)
ACSL1	2180	Homo sapiens	acyl-CoA synthetase long-chain family member 1(ACSL1)
ACSL3	2181	Homo sapiens	acyl-CoA synthetase long-chain family member 3(ACSL3)
ACSL4	2182	Homo sapiens	acyl-CoA synthetase long-chain family member 4(ACSL4)
ACSS1	84532	Homo sapiens	acyl-CoA synthetase short-chain family member 1(ACSS1)
ACSS2	55902	Homo sapiens	acyl-CoA synthetase short-chain family member 2(ACSS2)
ACTN1	87	Homo sapiens	actinin alpha 1(ACTN1)
ACTR1A	10121	Homo sapiens	ARP1 actin-related protein 1 homolog A, centractin alpha(ACTR1A)
ACTR1B	10120	Homo sapiens	ARP1 actin-related protein 1 homolog B, centractin beta(ACTR1B)
ACTR5	79913	Homo sapiens	ARP5 actin-related protein 5 homolog(ACTR5)
ACVR1	90	Homo sapiens	activin A receptor type 1(ACVR1)
ACVR1B	91	Homo sapiens	activin A receptor type 1B(ACVR1B)
ACYP1	97	Homo sapiens	acylphosphatase 1(ACYP1)
ADAM10	102	Homo sapiens	ADAM metallopeptidase domain 10(ADAM10)
ADAM15	8751	Homo sapiens	ADAM metallopeptidase domain 15(ADAM15)
ADAM8	101	Homo sapiens	ADAM metallopeptidase domain 8(ADAM8)
ADAM9	8754	Homo sapiens	ADAM metallopeptidase domain 9(ADAM9)
ADAMTS2	9509	Homo sapiens	ADAM metallopeptidase with thrombospondin type 1 motif 2(ADAMTS2)
ADAMTS3	9508	Homo sapiens	ADAM metallopeptidase with thrombospondin type 1 motif 3(ADAMTS3)
ADARB1	104	Homo sapiens	adenosine deaminase, RNA specific B1(ADARB1)
ADCY4	196883	Homo sapiens	adenylate cyclase 4(ADCY4)
ADGRE1	2015	Homo sapiens	adhesion G protein-coupled receptor E1(ADGRE1)
ADGRE3	84658	Homo sapiens	adhesion G protein-coupled receptor E3(ADGRE3)
ADGRG1	9289	Homo sapiens	adhesion G protein-coupled receptor G1(ADGRG1)
ADGRG5	221188	Homo sapiens	adhesion G protein-coupled receptor G5(ADGRG5)
ADI1	55256	Homo sapiens	acireductone dioxygenase 1(ADI1)
ADIPOR1	51094	Homo sapiens	adiponectin receptor 1(ADIPOR1)
ADM	133	Homo sapiens	adrenomedullin(ADM)
ADORA2B	136	Homo sapiens	adenosine A2b receptor(ADORA2B)
ADPRHL2	54936	Homo sapiens	ADP-ribosylhydrolase like 2(ADPRHL2)
ADRB2	154	Homo sapiens	adrenoceptor beta 2(ADRB2)
AFF3	3899	Homo sapiens	AF4/FMR2 family member 3(AFF3)
AGAP4	119016	Homo sapiens	ArfGAP with GTPase domain, ankyrin repeat and PH domain 4(AGAP4)
AGFG1	3267	Homo sapiens	ArfGAP with FG repeats 1(AGFG1)
AGL	178	Homo sapiens	amylo-alpha-1, 6-glucosidase, 4-alpha-glucanotransferase(AGL)
AGO2	27161	Homo sapiens	argonaute 2, RISC catalytic component(AGO2)
AGPAT2	10555	Homo sapiens	1-acylglycerol-3-phosphate O-acyltransferase 2(AGPAT2)
AGPAT5	55326	Homo sapiens	1-acylglycerol-3-phosphate O-acyltransferase 5(AGPAT5)
AGTPBP1	23287	Homo sapiens	ATP/GTP binding protein 1(AGTPBP1)
AGTRAP	57085	Homo sapiens	angiotensin II receptor associated protein(AGTRAP)
AHNAK	79026	Homo sapiens	AHNAK nucleoprotein(AHNAK)
AHSA1	10598	Homo sapiens	activator of Hsp90 ATPase activity 1(AHSA1)
AHSP	51327	Homo sapiens	alpha hemoglobin stabilizing protein(AHSP)
AIG1	51390	Homo sapiens	androgen induced 1(AIG1)
AIM2	9447	Homo sapiens	absent in melanoma 2(AIM2)
AKAP1	8165	Homo sapiens	A-kinase anchoring protein 1(AKAP1)
AKAP8	10270	Homo sapiens	A-kinase anchoring protein 8(AKAP8)
AKIRIN2	55122	Homo sapiens	akirin 2(AKIRIN2)
AKR1B1	231	Homo sapiens	aldo-keto reductase family 1 member B(AKR1B1)
AKR1C3	8644	Homo sapiens	aldo-keto reductase family 1 member C3(AKR1C3)
ALAS2	212	Homo sapiens	5'-aminolevulinate synthase 2(ALAS2)
ALCAM	214	Homo sapiens	activated leukocyte cell adhesion molecule(ALCAM)
ALDH18A1	5832	Homo sapiens	aldehyde dehydrogenase 18 family member A1(ALDH18A1)
ALDH1A1	216	Homo sapiens	aldehyde dehydrogenase 1 family member A1(ALDH1A1)
ALDH3A2	224	Homo sapiens	aldehyde dehydrogenase 3 family member A2(ALDH3A2)
ALG5	29880	Homo sapiens	ALG5, dolichyl-phosphate beta-glucosyltransferase(ALG5)
ALOX5AP	241	Homo sapiens	arachidonate 5-lipoxygenase activating protein(ALOX5AP)
ALPK1	80216	Homo sapiens	alpha kinase 1(ALPK1)
ALPL	249	Homo sapiens	alkaline phosphatase, liver/bone/kidney(ALPL)
ALS2	57679	Homo sapiens	ALS2, alsin Rho guanine nucleotide exchange factor(ALS2)
AMFR	267	Homo sapiens	autocrine motility factor receptor(AMFR)
AMPD3	272	Homo sapiens	adenosine monophosphate deaminase 3(AMPD3)
AMPH	273	Homo sapiens	amphiphysin(AMPH)
AMY2B	280	Homo sapiens	amylase, alpha 2B (pancreatic)(AMY2B)
ANAPC16	119504	Homo sapiens	anaphase promoting complex subunit 16(ANAPC16)
ANAPC5	51433	Homo sapiens	anaphase promoting complex subunit 5(ANAPC5)
ANAPC7	51434	Homo sapiens	anaphase promoting complex subunit 7(ANAPC7)
ANGEL1	23357	Homo sapiens	angel homolog 1(ANGEL1)
ANK1	286	Homo sapiens	ankyrin 1(ANK1)
ANKMY2	57037	Homo sapiens	ankyrin repeat and MYND domain containing 2(ANKMY2)
ANKRD10	55608	Homo sapiens	ankyrin repeat domain 10(ANKRD10)
ANKRD22	118932	Homo sapiens	ankyrin repeat domain 22(ANKRD22)
ANKRD34B	340120	Homo sapiens	ankyrin repeat domain 34B(ANKRD34B)
ANKRD50	57182	Homo sapiens	ankyrin repeat domain 50(ANKRD50)
ANKRD55	79722	Homo sapiens	ankyrin repeat domain 55(ANKRD55)
ANKRD9	122416	Homo sapiens	ankyrin repeat domain 9(ANKRD9)
ANKS1A	23294	Homo sapiens	ankyrin repeat and sterile alpha motif domain containing 1A(ANKS1A)
ANLN	54443	Homo sapiens	anillin actin binding protein(ANLN)
ANP32B	10541	Homo sapiens	acidic nuclear phosphoprotein 32 family member B(ANP32B)
ANP32E	81611	Homo sapiens	acidic nuclear phosphoprotein 32 family member E(ANP32E)
ANPEP	290	Homo sapiens	alanyl aminopeptidase, membrane(ANPEP)
ANTXR2	118429	Homo sapiens	anthrax toxin receptor 2(ANTXR2)
ANXA1	301	Homo sapiens	annexin A1(ANXA1)
ANXA2	302	Homo sapiens	annexin A2(ANXA2)
ANXA3	306	Homo sapiens	annexin A3(ANXA3)
ANXA6	309	Homo sapiens	annexin A6(ANXA6)
AP1S2	8905	Homo sapiens	adaptor related protein complex 1 sigma 2 subunit(AP1S2)
AP3M2	10947	Homo sapiens	adaptor related protein complex 3 mu 2 subunit(AP3M2)
AP5B1	91056	Homo sapiens	adaptor related protein complex 5 beta 1 subunit(AP5B1)
APCDD1	147495	Homo sapiens	APC down-regulated 1(APCDD1)
APEH	327	Homo sapiens	acylaminoacyl-peptide hydrolase(APEH)
APEX1	328	Homo sapiens	apurinic/apyrimidinic endodeoxyribonuclease 1(APEX1)
APH1B	83464	Homo sapiens	aph-1 homolog B, gamma-secretase subunit(APH1B)
APMAP	57136	Homo sapiens	adipocyte plasma membrane associated protein(APMAP)
APOBEC3G	60489	Homo sapiens	apolipoprotein B mRNA editing enzyme catalytic subunit 3G(APOBEC3G)
APOBR	55911	Homo sapiens	apolipoprotein B receptor(APOBR)
APOL3	80833	Homo sapiens	apolipoprotein L3(APOL3)
APPBP2	10513	Homo sapiens	amyloid beta precursor protein binding protein 2(APPBP2)
APRT	353	Homo sapiens	adenine phosphoribosyltransferase(APRT)
AQP10	89872	Homo sapiens	aquaporin 10(AQP10)
AQP3	360	Homo sapiens	aquaporin 3 (Gill blood group)(AQP3)
AQR	9716	Homo sapiens	aquarius intron-binding spliceosomal factor(AQR)
ARHGAP10	79658	Homo sapiens	Rho GTPase activating protein 10(ARHGAP10)
ARHGAP24	83478	Homo sapiens	Rho GTPase activating protein 24(ARHGAP24)
ARHGAP25	9938	Homo sapiens	Rho GTPase activating protein 25(ARHGAP25)
ARHGEF12	23365	Homo sapiens	Rho guanine nucleotide exchange factor 12(ARHGEF12)
ARHGEF3	50650	Homo sapiens	Rho guanine nucleotide exchange factor 3(ARHGEF3)
ARHGEF40	55701	Homo sapiens	Rho guanine nucleotide exchange factor 40(ARHGEF40)
ARHGEF7	8874	Homo sapiens	Rho guanine nucleotide exchange factor 7(ARHGEF7)
ARID3A	1820	Homo sapiens	AT-rich interaction domain 3A(ARID3A)
ARID5A	10865	Homo sapiens	AT-rich interaction domain 5A(ARID5A)
ARL1	400	Homo sapiens	ADP ribosylation factor like GTPase 1(ARL1)
ARL11	115761	Homo sapiens	ADP ribosylation factor like GTPase 11(ARL11)
ARL14EP	120534	Homo sapiens	ADP ribosylation factor like GTPase 14 effector protein(ARL14EP)
ARL4A	10124	Homo sapiens	ADP ribosylation factor like GTPase 4A(ARL4A)
ARL4C	10123	Homo sapiens	ADP ribosylation factor like GTPase 4C(ARL4C)
ARL5A	26225	Homo sapiens	ADP ribosylation factor like GTPase 5A(ARL5A)
ARL6IP6	151188	Homo sapiens	ADP ribosylation factor like GTPase 6 interacting protein 6(ARL6IP6)
ARMC10	83787	Homo sapiens	armadillo repeat containing 10(ARMC10)
ARMC12	221481	Homo sapiens	armadillo repeat containing 12(ARMC12)
ARPC1A	10552	Homo sapiens	actin related protein 2/3 complex subunit 1A(ARPC1A)
ARRB1	408	Homo sapiens	arrestin beta 1(ARRB1)
ARRB2	409	Homo sapiens	arrestin beta 2(ARRB2)
ARRDC2	27106	Homo sapiens	arrestin domain containing 2(ARRDC2)
ASAP1	50807	Homo sapiens	ArfGAP with SH3 domain, ankyrin repeat and PH domain 1(ASAP1)
ASB13	79754	Homo sapiens	ankyrin repeat and SOCS box containing 13(ASB13)
ASCL2	430	Homo sapiens	achaete-scute family bHLH transcription factor 2(ASCL2)
ASGR2	433	Homo sapiens	asialoglycoprotein receptor 2(ASGR2)
ASPM	259266	Homo sapiens	abnormal spindle microtubule assembly(ASPM)
ATF6	22926	Homo sapiens	activating transcription factor 6(ATF6)
ATF7IP2	80063	Homo sapiens	activating transcription factor 7 interacting protein 2(ATF7IP2)
ATG14	22863	Homo sapiens	autophagy related 14(ATG14)
ATG16L1	55054	Homo sapiens	autophagy related 16 like 1(ATG16L1)
ATG2A	23130	Homo sapiens	autophagy related 2A(ATG2A)
ATG7	10533	Homo sapiens	autophagy related 7(ATG7)
ATG9A	79065	Homo sapiens	autophagy related 9A(ATG9A)
ATL3	25923	Homo sapiens	atlastin GTPase 3(ATL3)
ATMIN	23300	Homo sapiens	ATM interactor(ATMIN)
ATOX1	475	Homo sapiens	antioxidant 1 copper chaperone(ATOX1)
ATP11B	23200	Homo sapiens	ATPase phospholipid transporting 11B (putative)(ATP11B)
ATP13A3	79572	Homo sapiens	ATPase 13A3(ATP13A3)
ATP1B3	483	Homo sapiens	ATPase Na+/K+ transporting subunit beta 3(ATP1B3)
ATP5D	513	Homo sapiens	ATP synthase, H+ transporting, mitochondrial F1 complex, delta subunit(ATP5D)
ATP6AP1	537	Homo sapiens	ATPase H+ transporting accessory protein 1(ATP6AP1)
ATP6V0A1	535	Homo sapiens	ATPase H+ transporting V0 subunit a1(ATP6V0A1)
ATP6V0A2	23545	Homo sapiens	ATPase H+ transporting V0 subunit a2(ATP6V0A2)
ATP6V0D1	9114	Homo sapiens	ATPase H+ transporting V0 subunit d1(ATP6V0D1)
ATP6V0E1	8992	Homo sapiens	ATPase H+ transporting V0 subunit e1(ATP6V0E1)
ATP6V1C1	528	Homo sapiens	ATPase H+ transporting V1 subunit C1(ATP6V1C1)
ATP6V1D	51382	Homo sapiens	ATPase H+ transporting V1 subunit D(ATP6V1D)
ATP8B2	57198	Homo sapiens	ATPase phospholipid transporting 8B2(ATP8B2)
ATP8B4	79895	Homo sapiens	ATPase phospholipid transporting 8B4 (putative)(ATP8B4)
ATP9A	10079	Homo sapiens	ATPase phospholipid transporting 9A (putative)(ATP9A)
ATXN1	6310	Homo sapiens	ataxin 1(ATXN1)
ATXN7L3	56970	Homo sapiens	ataxin 7 like 3(ATXN7L3)
AURKA	6790	Homo sapiens	aurora kinase A(AURKA)
AUTS2	26053	Homo sapiens	autism susceptibility candidate 2(AUTS2)
AVEN	57099	Homo sapiens	apoptosis and caspase activation inhibitor(AVEN)
AZIN1	51582	Homo sapiens	antizyme inhibitor 1(AZIN1)
AZU1	566	Homo sapiens	azurocidin 1(AZU1)
B3GALT4	8705	Homo sapiens	beta-1,3-galactosyltransferase 4(B3GALT4)
B3GALT6	126792	Homo sapiens	beta-1,3-galactosyltransferase 6(B3GALT6)
B3GNT2	10678	Homo sapiens	UDP-GlcNAc:betaGal beta-1,3-N-acetylglucosaminyltransferase 2(B3GNT2)
B4GALT4	8702	Homo sapiens	beta-1,4-galactosyltransferase 4(B4GALT4)
B4GALT5	9334	Homo sapiens	beta-1,4-galactosyltransferase 5(B4GALT5)
BACH2	60468	Homo sapiens	BTB domain and CNC homolog 2(BACH2)
BAG3	9531	Homo sapiens	BCL2 associated athanogene 3(BAG3)
BAG4	9530	Homo sapiens	BCL2 associated athanogene 4(BAG4)
BAMBI	25805	Homo sapiens	BMP and activin membrane bound inhibitor(BAMBI)
BANK1	55024	Homo sapiens	B-cell scaffold protein with ankyrin repeats 1(BANK1)
BASP1	10409	Homo sapiens	brain abundant membrane attached signal protein 1(BASP1)
BATF	10538	Homo sapiens	basic leucine zipper ATF-like transcription factor(BATF)
BATF2	116071	Homo sapiens	basic leucine zipper ATF-like transcription factor 2(BATF2)
BAZ1A	11177	Homo sapiens	bromodomain adjacent to zinc finger domain 1A(BAZ1A)
BBS2	583	Homo sapiens	Bardet-Biedl syndrome 2(BBS2)
BCAS4	55653	Homo sapiens	breast carcinoma amplified sequence 4(BCAS4)
BCAT1	586	Homo sapiens	branched chain amino acid transaminase 1(BCAT1)
BCAT2	587	Homo sapiens	branched chain amino acid transaminase 2(BCAT2)
BCKDK	10295	Homo sapiens	branched chain ketoacid dehydrogenase kinase(BCKDK)
BCL11A	53335	Homo sapiens	B-cell CLL/lymphoma 11A(BCL11A)
BCL11B	64919	Homo sapiens	B-cell CLL/lymphoma 11B(BCL11B)
BCL2	596	Homo sapiens	BCL2, apoptosis regulator(BCL2)
BCL2L1	598	Homo sapiens	BCL2 like 1(BCL2L1)
BCL3	602	Homo sapiens	B-cell CLL/lymphoma 3(BCL3)
BCL6	604	Homo sapiens	B-cell CLL/lymphoma 6(BCL6)
BCOR	54880	Homo sapiens	BCL6 corepressor(BCOR)
BCORL1	63035	Homo sapiens	BCL6 corepressor-like 1(BCORL1)
BCS1L	617	Homo sapiens	BCS1 homolog, ubiquinol-cytochrome c reductase complex chaperone(BCS1L)
BEX1	55859	Homo sapiens	brain expressed X-linked 1(BEX1)
BEX2	84707	Homo sapiens	brain expressed X-linked 2(BEX2)
BEX3	27018	Homo sapiens	brain expressed X-linked 3(BEX3)
BEX4	56271	Homo sapiens	brain expressed X-linked 4(BEX4)
BHLHE40	8553	Homo sapiens	basic helix-loop-helix family member e40(BHLHE40)
BIK	638	Homo sapiens	BCL2 interacting killer(BIK)
BIN1	274	Homo sapiens	bridging integrator 1(BIN1)
BIRC2	329	Homo sapiens	baculoviral IAP repeat containing 2(BIRC2)
BIRC3	330	Homo sapiens	baculoviral IAP repeat containing 3(BIRC3)
BIRC5	332	Homo sapiens	baculoviral IAP repeat containing 5(BIRC5)
BLCAP	10904	Homo sapiens	bladder cancer associated protein(BLCAP)
BLK	640	Homo sapiens	BLK proto-oncogene, Src family tyrosine kinase(BLK)
BLOC1S4	55330	Homo sapiens	biogenesis of lysosomal organelles complex 1 subunit 4(BLOC1S4)
BMS1	9790	Homo sapiens	BMS1, ribosome biogenesis factor(BMS1)
BMX	660	Homo sapiens	BMX non-receptor tyrosine kinase(BMX)
BNIP3L	665	Homo sapiens	BCL2 interacting protein 3 like(BNIP3L)
BOD1	91272	Homo sapiens	biorientation of chromosomes in cell division 1(BOD1)
BOLA3	388962	Homo sapiens	bolA family member 3(BOLA3)
BPGM	669	Homo sapiens	bisphosphoglycerate mutase(BPGM)
BPI	671	Homo sapiens	bactericidal/permeability-increasing protein(BPI)
BRD9	65980	Homo sapiens	bromodomain containing 9(BRD9)
BRI3	25798	Homo sapiens	brain protein I3(BRI3)
BRI3BP	140707	Homo sapiens	BRI3 binding protein(BRI3BP)
BRIX1	55299	Homo sapiens	BRX1, biogenesis of ribosomes(BRIX1)
BRPF1	7862	Homo sapiens	bromodomain and PHD finger containing 1(BRPF1)
BSG	682	Homo sapiens	basigin (Ok blood group)(BSG)
BST1	683	Homo sapiens	bone marrow stromal cell antigen 1(BST1)
BTBD10	84280	Homo sapiens	BTB domain containing 10(BTBD10)
BTBD11	121551	Homo sapiens	BTB domain containing 11(BTBD11)
BTBD3	22903	Homo sapiens	BTB domain containing 3(BTBD3)
BTF3	689	Homo sapiens	basic transcription factor 3(BTF3)
BTG3	10950	Homo sapiens	BTG anti-proliferation factor 3(BTG3)
BTLA	151888	Homo sapiens	B and T lymphocyte associated(BTLA)
BTN2A2	10385	Homo sapiens	butyrophilin subfamily 2 member A2(BTN2A2)
BTN3A1	11119	Homo sapiens	butyrophilin subfamily 3 member A1(BTN3A1)
BTN3A2	11118	Homo sapiens	butyrophilin subfamily 3 member A2(BTN3A2)
BTN3A3	10384	Homo sapiens	butyrophilin subfamily 3 member A3(BTN3A3)
C10ORF76	79591	Homo sapiens	chromosome 10 open reading frame 76(C10orf76)
C11ORF1	64776	Homo sapiens	chromosome 11 open reading frame 1(C11orf1)
C12ORF43	64897	Homo sapiens	chromosome 12 open reading frame 43(C12orf43)
C12ORF75	387882	Homo sapiens	chromosome 12 open reading frame 75(C12orf75)
C16ORF72	29035	Homo sapiens	chromosome 16 open reading frame 72(C16orf72)
C16ORF91	283951	Homo sapiens	chromosome 16 open reading frame 91(C16orf91)
C17ORF62	79415	Homo sapiens	chromosome 17 open reading frame 62(C17orf62)
C19ORF12	83636	Homo sapiens	chromosome 19 open reading frame 12(C19orf12)
C19ORF38	255809	Homo sapiens	chromosome 19 open reading frame 38(C19orf38)
C19ORF53	28974	Homo sapiens	chromosome 19 open reading frame 53(C19orf53)
C1GALT1	56913	Homo sapiens	core 1 synthase, glycoprotein-N-acetylgalactosamine 3-beta-galactosyltransferase 1(C1GALT1)
C1GALT1C1	29071	Homo sapiens	C1GALT1 specific chaperone 1(C1GALT1C1)
C1ORF109	54955	Homo sapiens	chromosome 1 open reading frame 109(C1orf109)
C1ORF122	127687	Homo sapiens	chromosome 1 open reading frame 122(C1orf122)
C1ORF162	128346	Homo sapiens	chromosome 1 open reading frame 162(C1orf162)
C1ORF226	400793	Homo sapiens	chromosome 1 open reading frame 226(C1orf226)
C1ORF228	339541	Homo sapiens	chromosome 1 open reading frame 228(C1orf228)
C1QA	712	Homo sapiens	complement C1q A chain(C1QA)
C1QB	713	Homo sapiens	complement C1q B chain(C1QB)
C1QBP	708	Homo sapiens	complement C1q binding protein(C1QBP)
C1QC	714	Homo sapiens	complement C1q C chain(C1QC)
C1RL	51279	Homo sapiens	complement C1r subcomponent like(C1RL)
C2CD2	25966	Homo sapiens	C2 calcium dependent domain containing 2(C2CD2)
C3AR1	719	Homo sapiens	complement C3a receptor 1(C3AR1)
C4BPA	722	Homo sapiens	complement component 4 binding protein alpha(C4BPA)
C4ORF3	401152	Homo sapiens	chromosome 4 open reading frame 3(C4orf3)
C5ORF30	90355	Homo sapiens	chromosome 5 open reading frame 30(C5orf30)
C6ORF136	221545	Homo sapiens	chromosome 6 open reading frame 136(C6orf136)
C6ORF48	50854	Homo sapiens	chromosome 6 open reading frame 48(C6orf48)
C7ORF26	79034	Homo sapiens	chromosome 7 open reading frame 26(C7orf26)
C7ORF50	84310	Homo sapiens	chromosome 7 open reading frame 50(C7orf50)
C8ORF33	65265	Homo sapiens	chromosome 8 open reading frame 33(C8orf33)
C9ORF142	286257	Homo sapiens	chromosome 9 open reading frame 142(C9orf142)
C9ORF16	79095	Homo sapiens	chromosome 9 open reading frame 16(C9orf16)
C9ORF72	203228	Homo sapiens	chromosome 9 open reading frame 72(C9orf72)
CA1	759	Homo sapiens	carbonic anhydrase 1(CA1)
CA4	762	Homo sapiens	carbonic anhydrase 4(CA4)
CAAP1	79886	Homo sapiens	caspase activity and apoptosis inhibitor 1(CAAP1)
CAB39	51719	Homo sapiens	calcium binding protein 39(CAB39)
CABIN1	23523	Homo sapiens	calcineurin binding protein 1(CABIN1)
CABLES2	81928	Homo sapiens	Cdk5 and Abl enzyme substrate 2(CABLES2)
CACNA1E	777	Homo sapiens	calcium voltage-gated channel subunit alpha1 E(CACNA1E)
CACNA2D3	55799	Homo sapiens	calcium voltage-gated channel auxiliary subunit alpha2delta 3(CACNA2D3)
CACYBP	27101	Homo sapiens	calcyclin binding protein(CACYBP)
CALD1	800	Homo sapiens	caldesmon 1(CALD1)
CALHM2	51063	Homo sapiens	calcium homeostasis modulator 2(CALHM2)
CAMK1D	57118	Homo sapiens	calcium/calmodulin dependent protein kinase ID(CAMK1D)
CAMK2D	817	Homo sapiens	calcium/calmodulin dependent protein kinase II delta(CAMK2D)
CAMKK2	10645	Homo sapiens	calcium/calmodulin dependent protein kinase kinase 2(CAMKK2)
CAMP	820	Homo sapiens	cathelicidin antimicrobial peptide(CAMP)
CAMSAP1	157922	Homo sapiens	calmodulin regulated spectrin associated protein 1(CAMSAP1)
CAPN1	823	Homo sapiens	calpain 1(CAPN1)
CAPRIN2	65981	Homo sapiens	caprin family member 2(CAPRIN2)
CAPZA2	830	Homo sapiens	capping actin protein of muscle Z-line alpha subunit 2(CAPZA2)
CARD11	84433	Homo sapiens	caspase recruitment domain family member 11(CARD11)
CARD16	114769	Homo sapiens	caspase recruitment domain family member 16(CARD16)
CARD6	84674	Homo sapiens	caspase recruitment domain family member 6(CARD6)
CARD9	64170	Homo sapiens	caspase recruitment domain family member 9(CARD9)
CASP5	838	Homo sapiens	caspase 5(CASP5)
CASP6	839	Homo sapiens	caspase 6(CASP6)
CASP8	841	Homo sapiens	caspase 8(CASP8)
CATSPER1	117144	Homo sapiens	cation channel sperm associated 1(CATSPER1)
CAV2	858	Homo sapiens	caveolin 2(CAV2)
CBFA2T2	9139	Homo sapiens	CBFA2/RUNX1 translocation partner 2(CBFA2T2)
CBLB	868	Homo sapiens	Cbl proto-oncogene B(CBLB)
CBLL1	79872	Homo sapiens	Cbl proto-oncogene like 1(CBLL1)
CBX3	11335	Homo sapiens	chromobox 3(CBX3)
CBX7	23492	Homo sapiens	chromobox 7(CBX7)
CCDC115	84317	Homo sapiens	coiled-coil domain containing 115(CCDC115)
CCDC126	90693	Homo sapiens	coiled-coil domain containing 126(CCDC126)
CCDC127	133957	Homo sapiens	coiled-coil domain containing 127(CCDC127)
CCDC130	81576	Homo sapiens	coiled-coil domain containing 130(CCDC130)
CCDC14	64770	Homo sapiens	coiled-coil domain containing 14(CCDC14)
CCDC146	57639	Homo sapiens	coiled-coil domain containing 146(CCDC146)
CCDC17	149483	Homo sapiens	coiled-coil domain containing 17(CCDC17)
CCDC50	152137	Homo sapiens	coiled-coil domain containing 50(CCDC50)
CCDC71	64925	Homo sapiens	coiled-coil domain containing 71(CCDC71)
CCDC91	55297	Homo sapiens	coiled-coil domain containing 91(CCDC91)
CCDC92	80212	Homo sapiens	coiled-coil domain containing 92(CCDC92)
CCDC94	55702	Homo sapiens	coiled-coil domain containing 94(CCDC94)
CCL4L2	9560	Homo sapiens	C-C motif chemokine ligand 4 like 2(CCL4L2)
CCNA2	890	Homo sapiens	cyclin A2(CCNA2)
CCNB1	891	Homo sapiens	cyclin B1(CCNB1)
CCNB1IP1	57820	Homo sapiens	cyclin B1 interacting protein 1(CCNB1IP1)
CCND2	894	Homo sapiens	cyclin D2(CCND2)
CCND3	896	Homo sapiens	cyclin D3(CCND3)
CCP110	9738	Homo sapiens	centriolar coiled-coil protein 110(CCP110)
CCR2	729230	Homo sapiens	C-C motif chemokine receptor 2(CCR2)
CCR3	1232	Homo sapiens	C-C motif chemokine receptor 3(CCR3)
CCR4	1233	Homo sapiens	C-C motif chemokine receptor 4(CCR4)
CCR7	1236	Homo sapiens	C-C motif chemokine receptor 7(CCR7)
CCT2	10576	Homo sapiens	chaperonin containing TCP1 subunit 2(CCT2)
CCT3	7203	Homo sapiens	chaperonin containing TCP1 subunit 3(CCT3)
CCT7	10574	Homo sapiens	chaperonin containing TCP1 subunit 7(CCT7)
CCT8	10694	Homo sapiens	chaperonin containing TCP1 subunit 8(CCT8)
CD164	8763	Homo sapiens	CD164 molecule(CD164)
CD1C	911	Homo sapiens	CD1c molecule(CD1C)
CD1D	912	Homo sapiens	CD1d molecule(CD1D)
CD2	914	Homo sapiens	CD2 molecule(CD2)
CD200R1	131450	Homo sapiens	CD200 receptor 1(CD200R1)
CD244	51744	Homo sapiens	CD244 molecule(CD244)
CD247	919	Homo sapiens	CD247 molecule(CD247)
CD274	29126	Homo sapiens	CD274 molecule(CD274)
CD28	940	Homo sapiens	CD28 molecule(CD28)
CD300LB	124599	Homo sapiens	CD300 molecule like family member b(CD300LB)
CD320	51293	Homo sapiens	CD320 molecule(CD320)
CD3D	915	Homo sapiens	CD3d molecule(CD3D)
CD3E	916	Homo sapiens	CD3e molecule(CD3E)
CD4	920	Homo sapiens	CD4 molecule(CD4)
CD40LG	959	Homo sapiens	CD40 ligand(CD40LG)
CD44	960	Homo sapiens	CD44 molecule (Indian blood group)(CD44)
CD46	4179	Homo sapiens	CD46 molecule(CD46)
CD5	921	Homo sapiens	CD5 molecule(CD5)
CD52	1043	Homo sapiens	CD52 molecule(CD52)
CD55	1604	Homo sapiens	CD55 molecule (Cromer blood group)(CD55)
CD59	966	Homo sapiens	CD59 molecule(CD59)
CD6	923	Homo sapiens	CD6 molecule(CD6)
CD7	924	Homo sapiens	CD7 molecule(CD7)
CD74	972	Homo sapiens	CD74 molecule(CD74)
CD79A	973	Homo sapiens	CD79a molecule(CD79A)
CD79B	974	Homo sapiens	CD79b molecule(CD79B)
CD81	975	Homo sapiens	CD81 molecule(CD81)
CD82	3732	Homo sapiens	CD82 molecule(CD82)
CD83	9308	Homo sapiens	CD83 molecule(CD83)
CD86	942	Homo sapiens	CD86 molecule(CD86)
CD8A	925	Homo sapiens	CD8a molecule(CD8A)
CD96	10225	Homo sapiens	CD96 molecule(CD96)
CD99	4267	Homo sapiens	CD99 molecule(CD99)
CDA	978	Homo sapiens	cytidine deaminase(CDA)
CDADC1	81602	Homo sapiens	cytidine and dCMP deaminase domain containing 1(CDADC1)
CDC16	8881	Homo sapiens	cell division cycle 16(CDC16)
CDC23	8697	Homo sapiens	cell division cycle 23(CDC23)
CDC25B	994	Homo sapiens	cell division cycle 25B(CDC25B)
CDC34	997	Homo sapiens	cell division cycle 34(CDC34)
CDC42SE2	56990	Homo sapiens	CDC42 small effector 2(CDC42SE2)
CDCA5	113130	Homo sapiens	cell division cycle associated 5(CDCA5)
CDIP1	29965	Homo sapiens	cell death inducing p53 target 1(CDIP1)
CDK1	983	Homo sapiens	cyclin dependent kinase 1(CDK1)
CDK10	8558	Homo sapiens	cyclin dependent kinase 10(CDK10)
CDK14	5218	Homo sapiens	cyclin dependent kinase 14(CDK14)
CDK5	1020	Homo sapiens	cyclin dependent kinase 5(CDK5)
CDK5RAP1	51654	Homo sapiens	CDK5 regulatory subunit associated protein 1(CDK5RAP1)
CDK5RAP2	55755	Homo sapiens	CDK5 regulatory subunit associated protein 2(CDK5RAP2)
CDK6	1021	Homo sapiens	cyclin dependent kinase 6(CDK6)
CDKN1A	1026	Homo sapiens	cyclin dependent kinase inhibitor 1A(CDKN1A)
CDKN2D	1032	Homo sapiens	cyclin dependent kinase inhibitor 2D(CDKN2D)
CDKN3	1033	Homo sapiens	cyclin dependent kinase inhibitor 3(CDKN3)
CDR2	1039	Homo sapiens	cerebellar degeneration related protein 2(CDR2)
CEACAM21	90273	Homo sapiens	carcinoembryonic antigen related cell adhesion molecule 21(CEACAM21)
CEACAM3	1084	Homo sapiens	carcinoembryonic antigen related cell adhesion molecule 3(CEACAM3)
CEBPB	1051	Homo sapiens	CCAAT/enhancer binding protein beta(CEBPB)
CEBPD	1052	Homo sapiens	CCAAT/enhancer binding protein delta(CEBPD)
CEBPE	1053	Homo sapiens	CCAAT/enhancer binding protein epsilon(CEBPE)
CECR1	51816	Homo sapiens	cat eye syndrome chromosome region, candidate 1(CECR1)
CECR5	27440	Homo sapiens	cat eye syndrome chromosome region, candidate 5(CECR5)
CENPA	1058	Homo sapiens	centromere protein A(CENPA)
CENPM	79019	Homo sapiens	centromere protein M(CENPM)
CENPW	387103	Homo sapiens	centromere protein W(CENPW)
CENPX	201254	Homo sapiens	centromere protein X(CENPX)
CEP164	22897	Homo sapiens	centrosomal protein 164(CEP164)
CEP55	55165	Homo sapiens	centrosomal protein 55(CEP55)
CEP57	9702	Homo sapiens	centrosomal protein 57(CEP57)
CEP95	90799	Homo sapiens	centrosomal protein 95(CEP95)
CETP	1071	Homo sapiens	cholesteryl ester transfer protein(CETP)
CFAP20	29105	Homo sapiens	cilia and flagella associated protein 20(CFAP20)
CFAP36	112942	Homo sapiens	cilia and flagella associated protein 36(CFAP36)
CFD	1675	Homo sapiens	complement factor D(CFD)
CFDP1	10428	Homo sapiens	craniofacial development protein 1(CFDP1)
CFLAR	8837	Homo sapiens	CASP8 and FADD like apoptosis regulator(CFLAR)
CHAMP1	283489	Homo sapiens	chromosome alignment maintaining phosphoprotein 1(CHAMP1)
CHCHD10	400916	Homo sapiens	coiled-coil-helix-coiled-coil-helix domain containing 10(CHCHD10)
CHCHD4	131474	Homo sapiens	coiled-coil-helix-coiled-coil-helix domain containing 4(CHCHD4)
CHD6	84181	Homo sapiens	chromodomain helicase DNA binding protein 6(CHD6)
CHD7	55636	Homo sapiens	chromodomain helicase DNA binding protein 7(CHD7)
CHI3L2	1117	Homo sapiens	chitinase 3 like 2(CHI3L2)
CHMP1A	5119	Homo sapiens	charged multivesicular body protein 1A(CHMP1A)
CHMP2A	27243	Homo sapiens	charged multivesicular body protein 2A(CHMP2A)
CHMP2B	25978	Homo sapiens	charged multivesicular body protein 2B(CHMP2B)
CHMP7	91782	Homo sapiens	charged multivesicular body protein 7(CHMP7)
CHP1	11261	Homo sapiens	calcineurin like EF-hand protein 1(CHP1)
CHPT1	56994	Homo sapiens	choline phosphotransferase 1(CHPT1)
CHRAC1	54108	Homo sapiens	chromatin accessibility complex 1(CHRAC1)
CHST12	55501	Homo sapiens	carbohydrate sulfotransferase 12(CHST12)
CHST14	113189	Homo sapiens	carbohydrate sulfotransferase 14(CHST14)
CHST15	51363	Homo sapiens	carbohydrate sulfotransferase 15(CHST15)
CHST7	56548	Homo sapiens	carbohydrate sulfotransferase 7(CHST7)
CHSY1	22856	Homo sapiens	chondroitin sulfate synthase 1(CHSY1)
CHUK	1147	Homo sapiens	conserved helix-loop-helix ubiquitous kinase(CHUK)
CIAO1	9391	Homo sapiens	cytosolic iron-sulfur assembly component 1(CIAO1)
CIAPIN1	57019	Homo sapiens	cytokine induced apoptosis inhibitor 1(CIAPIN1)
CIB1	10519	Homo sapiens	calcium and integrin binding 1(CIB1)
CIRBP	1153	Homo sapiens	cold inducible RNA binding protein(CIRBP)
CITED4	163732	Homo sapiens	Cbp/p300 interacting transactivator with Glu/Asp rich carboxy-terminal domain 4(CITED4)
CKAP5	9793	Homo sapiens	cytoskeleton associated protein 5(CKAP5)
CLASP2	23122	Homo sapiens	cytoplasmic linker associated protein 2(CLASP2)
CLC	1178	Homo sapiens	Charcot-Leyden crystal galectin(CLC)
CLCN3	1182	Homo sapiens	chloride voltage-gated channel 3(CLCN3)
CLEC10A	10462	Homo sapiens	C-type lectin domain family 10 member A(CLEC10A)
CLEC2D	29121	Homo sapiens	C-type lectin domain family 2 member D(CLEC2D)
CLEC4D	338339	Homo sapiens	C-type lectin domain family 4 member D(CLEC4D)
CLEC4E	26253	Homo sapiens	C-type lectin domain family 4 member E(CLEC4E)
CLEC7A	64581	Homo sapiens	C-type lectin domain family 7 member A(CLEC7A)
CLIC1	1192	Homo sapiens	chloride intracellular channel 1(CLIC1)
CLIC3	9022	Homo sapiens	chloride intracellular channel 3(CLIC3)
CLIC4	25932	Homo sapiens	chloride intracellular channel 4(CLIC4)
CLIP1	6249	Homo sapiens	CAP-Gly domain containing linker protein 1(CLIP1)
CLIP4	79745	Homo sapiens	CAP-Gly domain containing linker protein family member 4(CLIP4)
CLK1	1195	Homo sapiens	CDC like kinase 1(CLK1)
CLK2	1196	Homo sapiens	CDC like kinase 2(CLK2)
CLK4	57396	Homo sapiens	CDC like kinase 4(CLK4)
CLNS1A	1207	Homo sapiens	chloride nucleotide-sensitive channel 1A(CLNS1A)
CLTCL1	8218	Homo sapiens	clathrin heavy chain like 1(CLTCL1)
CLUAP1	23059	Homo sapiens	clusterin associated protein 1(CLUAP1)
CLUH	23277	Homo sapiens	clustered mitochondria homolog(CLUH)
CMTM2	146225	Homo sapiens	CKLF like MARVEL transmembrane domain containing 2(CMTM2)
CMTM4	146223	Homo sapiens	CKLF like MARVEL transmembrane domain containing 4(CMTM4)
CMTM5	116173	Homo sapiens	CKLF like MARVEL transmembrane domain containing 5(CMTM5)
CMTR2	55783	Homo sapiens	cap methyltransferase 2(CMTR2)
CNBP	7555	Homo sapiens	CCHC-type zinc finger nucleic acid binding protein(CNBP)
CNDP2	55748	Homo sapiens	CNDP dipeptidase 2 (metallopeptidase M20 family)(CNDP2)
CNIH4	29097	Homo sapiens	cornichon family AMPA receptor auxiliary protein 4(CNIH4)
CNOT11	55571	Homo sapiens	CCR4-NOT transcription complex subunit 11(CNOT11)
CNOT7	29883	Homo sapiens	CCR4-NOT transcription complex subunit 7(CNOT7)
CNPPD1	27013	Homo sapiens	cyclin Pas1/PHO80 domain containing 1(CNPPD1)
COA4	51287	Homo sapiens	cytochrome c oxidase assembly factor 4 homolog(COA4)
COG2	22796	Homo sapiens	component of oligomeric golgi complex 2(COG2)
COG5	10466	Homo sapiens	component of oligomeric golgi complex 5(COG5)
COIL	8161	Homo sapiens	coilin(COIL)
COL17A1	1308	Homo sapiens	collagen type XVII alpha 1 chain(COL17A1)
COL4A3BP	10087	Homo sapiens	collagen type IV alpha 3 binding protein(COL4A3BP)
COL6A3	1293	Homo sapiens	collagen type VI alpha 3 chain(COL6A3)
COLGALT1	79709	Homo sapiens	collagen beta(1-O)galactosyltransferase 1(COLGALT1)
COMMD7	149951	Homo sapiens	COMM domain containing 7(COMMD7)
COPS6	10980	Homo sapiens	COP9 signalosome subunit 6(COPS6)
COPS7B	64708	Homo sapiens	COP9 signalosome subunit 7B(COPS7B)
COPS8	10920	Homo sapiens	COP9 signalosome subunit 8(COPS8)
COQ10A	93058	Homo sapiens	coenzyme Q10A(COQ10A)
COQ8A	56997	Homo sapiens	coenzyme Q8A(COQ8A)
COQ8B	79934	Homo sapiens	coenzyme Q8B(COQ8B)
CORO1B	57175	Homo sapiens	coronin 1B(CORO1B)
CORO2A	7464	Homo sapiens	coronin 2A(CORO2A)
CPD	1362	Homo sapiens	carboxypeptidase D(CPD)
CPEB3	22849	Homo sapiens	cytoplasmic polyadenylation element binding protein 3(CPEB3)
CPEB4	80315	Homo sapiens	cytoplasmic polyadenylation element binding protein 4(CPEB4)
CPNE5	57699	Homo sapiens	copine 5(CPNE5)
CPPED1	55313	Homo sapiens	calcineurin like phosphoesterase domain containing 1(CPPED1)
CPSF1	29894	Homo sapiens	cleavage and polyadenylation specific factor 1(CPSF1)
CPSF3L	54973	Homo sapiens	cleavage and polyadenylation specific factor 3-like(CPSF3L)
CR1	1378	Homo sapiens	complement C3b/C4b receptor 1 (Knops blood group)(CR1)
CREB5	9586	Homo sapiens	cAMP responsive element binding protein 5(CREB5)
CREBL2	1389	Homo sapiens	cAMP responsive element binding protein like 2(CREBL2)
CREBZF	58487	Homo sapiens	CREB/ATF bZIP transcription factor(CREBZF)
CREG1	8804	Homo sapiens	cellular repressor of E1A stimulated genes 1(CREG1)
CRIPT	9419	Homo sapiens	CXXC repeat containing interactor of PDZ3 domain(CRIPT)
CRISP2	7180	Homo sapiens	cysteine rich secretory protein 2(CRISP2)
CRISP3	10321	Homo sapiens	cysteine rich secretory protein 3(CRISP3)
CRISPLD2	83716	Homo sapiens	cysteine rich secretory protein LCCL domain containing 2(CRISPLD2)
CRLS1	54675	Homo sapiens	cardiolipin synthase 1(CRLS1)
CRTAP	10491	Homo sapiens	cartilage associated protein(CRTAP)
CRY1	1407	Homo sapiens	cryptochrome circadian clock 1(CRY1)
CRY2	1408	Homo sapiens	cryptochrome circadian clock 2(CRY2)
CRYGS	1427	Homo sapiens	crystallin gamma S(CRYGS)
CRYL1	51084	Homo sapiens	crystallin lambda 1(CRYL1)
CRYM	1428	Homo sapiens	crystallin mu(CRYM)
CRYZ	1429	Homo sapiens	crystallin zeta(CRYZ)
CSE1L	1434	Homo sapiens	chromosome segregation 1 like(CSE1L)
CSF1R	1436	Homo sapiens	colony stimulating factor 1 receptor(CSF1R)
CSF2RA	1438	Homo sapiens	colony stimulating factor 2 receptor alpha subunit(CSF2RA)
CSF3R	1441	Homo sapiens	colony stimulating factor 3 receptor(CSF3R)
CSGALNACT1	55790	Homo sapiens	chondroitin sulfate N-acetylgalactosaminyltransferase 1(CSGALNACT1)
CSGALNACT2	55454	Homo sapiens	chondroitin sulfate N-acetylgalactosaminyltransferase 2(CSGALNACT2)
CSNK1E	1454	Homo sapiens	casein kinase 1 epsilon(CSNK1E)
CSRNP1	64651	Homo sapiens	cysteine and serine rich nuclear protein 1(CSRNP1)
CST3	1471	Homo sapiens	cystatin C(CST3)
CST7	8530	Homo sapiens	cystatin F(CST7)
CSTA	1475	Homo sapiens	cystatin A(CSTA)
CSTF1	1477	Homo sapiens	cleavage stimulation factor subunit 1(CSTF1)
CSTF3	1479	Homo sapiens	cleavage stimulation factor subunit 3(CSTF3)
CTCF	10664	Homo sapiens	CCCTC-binding factor(CTCF)
CTDP1	9150	Homo sapiens	CTD phosphatase subunit 1(CTDP1)
CTDSPL	10217	Homo sapiens	CTD small phosphatase like(CTDSPL)
CTLA4	1493	Homo sapiens	cytotoxic T-lymphocyte associated protein 4(CTLA4)
CTNNA1	1495	Homo sapiens	catenin alpha 1(CTNNA1)
CTNNAL1	8727	Homo sapiens	catenin alpha like 1(CTNNAL1)
CTNNBL1	56259	Homo sapiens	catenin beta like 1(CTNNBL1)
CTR9	9646	Homo sapiens	CTR9 homolog, Paf1/RNA polymerase II complex component(CTR9)
CTSA	5476	Homo sapiens	cathepsin A(CTSA)
CTSB	1508	Homo sapiens	cathepsin B(CTSB)
CTSG	1511	Homo sapiens	cathepsin G(CTSG)
CTSL	1514	Homo sapiens	cathepsin L(CTSL)
CTSO	1519	Homo sapiens	cathepsin O(CTSO)
CTSS	1520	Homo sapiens	cathepsin S(CTSS)
CTSW	1521	Homo sapiens	cathepsin W(CTSW)
CTTN	2017	Homo sapiens	cortactin(CTTN)
CUL1	8454	Homo sapiens	cullin 1(CUL1)
CUL4A	8451	Homo sapiens	cullin 4A(CUL4A)
CUTA	51596	Homo sapiens	cutA divalent cation tolerance homolog(CUTA)
CUTC	51076	Homo sapiens	cutC copper transporter(CUTC)
CWF19L2	143884	Homo sapiens	CWF19-like 2, cell cycle control (S. pombe)(CWF19L2)
CX3CR1	1524	Homo sapiens	C-X3-C motif chemokine receptor 1(CX3CR1)
CXCL16	58191	Homo sapiens	C-X-C motif chemokine ligand 16(CXCL16)
CXCR3	2833	Homo sapiens	C-X-C motif chemokine receptor 3(CXCR3)
CXCR4	7852	Homo sapiens	C-X-C motif chemokine receptor 4(CXCR4)
CXORF23	256643	Homo sapiens	chromosome X open reading frame 23(CXorf23)
CXXC5	51523	Homo sapiens	CXXC finger protein 5(CXXC5)
CYB561	1534	Homo sapiens	cytochrome b561(CYB561)
CYB5R1	51706	Homo sapiens	cytochrome b5 reductase 1(CYB5R1)
CYB5R2	51700	Homo sapiens	cytochrome b5 reductase 2(CYB5R2)
CYB5R3	1727	Homo sapiens	cytochrome b5 reductase 3(CYB5R3)
CYB5R4	51167	Homo sapiens	cytochrome b5 reductase 4(CYB5R4)
CYBRD1	79901	Homo sapiens	cytochrome b reductase 1(CYBRD1)
CYFIP1	23191	Homo sapiens	cytoplasmic FMR1 interacting protein 1(CYFIP1)
CYP1B1	1545	Homo sapiens	cytochrome P450 family 1 subfamily B member 1(CYP1B1)
CYP20A1	57404	Homo sapiens	cytochrome P450 family 20 subfamily A member 1(CYP20A1)
CYP2R1	120227	Homo sapiens	cytochrome P450 family 2 subfamily R member 1(CYP2R1)
CYSTM1	84418	Homo sapiens	cysteine rich transmembrane module containing 1(CYSTM1)
CYTH4	27128	Homo sapiens	cytohesin 4(CYTH4)
DACH1	1602	Homo sapiens	dachshund family transcription factor 1(DACH1)
DAP3	7818	Homo sapiens	death associated protein 3(DAP3)
DAZAP1	26528	Homo sapiens	DAZ associated protein 1(DAZAP1)
DBNL	28988	Homo sapiens	drebrin like(DBNL)
DCAF16	54876	Homo sapiens	DDB1 and CUL4 associated factor 16(DCAF16)
DCAF4	26094	Homo sapiens	DDB1 and CUL4 associated factor 4(DCAF4)
DCP2	167227	Homo sapiens	decapping mRNA 2(DCP2)
DCTD	1635	Homo sapiens	dCMP deaminase(DCTD)
DCTN2	10540	Homo sapiens	dynactin subunit 2(DCTN2)
DCUN1D1	54165	Homo sapiens	defective in cullin neddylation 1 domain containing 1(DCUN1D1)
DDA1	79016	Homo sapiens	DET1 and DDB1 associated 1(DDA1)
DDB1	1642	Homo sapiens	damage specific DNA binding protein 1(DDB1)
DDB2	1643	Homo sapiens	damage specific DNA binding protein 2(DDB2)
DDHD2	23259	Homo sapiens	DDHD domain containing 2(DDHD2)
DDX18	8886	Homo sapiens	DEAD-box helicase 18(DDX18)
DDX19A	55308	Homo sapiens	DEAD-box helicase 19A(DDX19A)
DDX24	57062	Homo sapiens	DEAD-box helicase 24(DDX24)
DDX46	9879	Homo sapiens	DEAD-box helicase 46(DDX46)
DDX5	1655	Homo sapiens	DEAD-box helicase 5(DDX5)
DDX50	79009	Homo sapiens	DExD-box helicase 50(DDX50)
DDX56	54606	Homo sapiens	DEAD-box helicase 56(DDX56)
DDX59	83479	Homo sapiens	DEAD-box helicase 59(DDX59)
DENND2D	79961	Homo sapiens	DENN domain containing 2D(DENND2D)
DENND3	22898	Homo sapiens	DENN domain containing 3(DENND3)
DENND6A	201627	Homo sapiens	DENN domain containing 6A(DENND6A)
DFFA	1676	Homo sapiens	DNA fragmentation factor subunit alpha(DFFA)
DFFB	1677	Homo sapiens	DNA fragmentation factor subunit beta(DFFB)
DGKQ	1609	Homo sapiens	diacylglycerol kinase theta(DGKQ)
DHCR24	1718	Homo sapiens	24-dehydrocholesterol reductase(DHCR24)
DHCR7	1717	Homo sapiens	7-dehydrocholesterol reductase(DHCR7)
DHRS7B	25979	Homo sapiens	dehydrogenase/reductase 7B(DHRS7B)
DHRS9	10170	Homo sapiens	dehydrogenase/reductase 9(DHRS9)
DHX30	22907	Homo sapiens	DExH-box helicase 30(DHX30)
DHX35	60625	Homo sapiens	DEAH-box helicase 35(DHX35)
DHX9	1660	Homo sapiens	DExH-box helicase 9(DHX9)
DIAPH2	1730	Homo sapiens	diaphanous related formin 2(DIAPH2)
DIDO1	11083	Homo sapiens	death inducer-obliterator 1(DIDO1)
DIEXF	27042	Homo sapiens	digestive organ expansion factor homolog (zebrafish)(DIEXF)
DIP2A	23181	Homo sapiens	disco interacting protein 2 homolog A(DIP2A)
DIRC2	84925	Homo sapiens	disrupted in renal carcinoma 2(DIRC2)
DISC1	27185	Homo sapiens	disrupted in schizophrenia 1(DISC1)
DKC1	1736	Homo sapiens	dyskerin pseudouridine synthase 1(DKC1)
DLAT	1737	Homo sapiens	dihydrolipoamide S-acetyltransferase(DLAT)
DLC1	10395	Homo sapiens	DLC1 Rho GTPase activating protein(DLC1)
DMTN	2039	Homo sapiens	dematin actin binding protein(DMTN)
DNAJA1	3301	Homo sapiens	DnaJ heat shock protein family (Hsp40) member A1(DNAJA1)
DNAJA3	9093	Homo sapiens	DnaJ heat shock protein family (Hsp40) member A3(DNAJA3)
DNAJC10	54431	Homo sapiens	DnaJ heat shock protein family (Hsp40) member C10(DNAJC10)
DNAJC13	23317	Homo sapiens	DnaJ heat shock protein family (Hsp40) member C13(DNAJC13)
DNAJC19	131118	Homo sapiens	DnaJ heat shock protein family (Hsp40) member C19(DNAJC19)
DNAJC3	5611	Homo sapiens	DnaJ heat shock protein family (Hsp40) member C3(DNAJC3)
DNAJC30	84277	Homo sapiens	DnaJ heat shock protein family (Hsp40) member C30(DNAJC30)
DNAJC5	80331	Homo sapiens	DnaJ heat shock protein family (Hsp40) member C5(DNAJC5)
DNAJC8	22826	Homo sapiens	DnaJ heat shock protein family (Hsp40) member C8(DNAJC8)
DNM2	1785	Homo sapiens	dynamin 2(DNM2)
DNMT1	1786	Homo sapiens	DNA methyltransferase 1(DNMT1)
DNPEP	23549	Homo sapiens	aspartyl aminopeptidase(DNPEP)
DNPH1	10591	Homo sapiens	2'-deoxynucleoside 5'-phosphate N-hydrolase 1(DNPH1)
DNTTIP1	116092	Homo sapiens	deoxynucleotidyltransferase terminal interacting protein 1(DNTTIP1)
DOCK10	55619	Homo sapiens	dedicator of cytokinesis 10(DOCK10)
DOK2	9046	Homo sapiens	docking protein 2(DOK2)
DOK3	79930	Homo sapiens	docking protein 3(DOK3)
DPAGT1	1798	Homo sapiens	dolichyl-phosphate N-acetylglucosaminephosphotransferase 1(DPAGT1)
DPEP3	64180	Homo sapiens	dipeptidase 3(DPEP3)
DPH2	1802	Homo sapiens	DPH2 homolog(DPH2)
DPP4	1803	Homo sapiens	dipeptidyl peptidase 4(DPP4)
DPP7	29952	Homo sapiens	dipeptidyl peptidase 7(DPP7)
DPYSL2	1808	Homo sapiens	dihydropyrimidinase like 2(DPYSL2)
DR1	1810	Homo sapiens	down-regulator of transcription 1(DR1)
DRAM1	55332	Homo sapiens	DNA damage regulated autophagy modulator 1(DRAM1)
DRG1	4733	Homo sapiens	developmentally regulated GTP binding protein 1(DRG1)
DSC2	1824	Homo sapiens	desmocollin 2(DSC2)
DSE	29940	Homo sapiens	dermatan sulfate epimerase(DSE)
DSTN	11034	Homo sapiens	destrin, actin depolymerizing factor(DSTN)
DUS1L	64118	Homo sapiens	dihydrouridine synthase 1 like(DUS1L)
DUSP10	11221	Homo sapiens	dual specificity phosphatase 10(DUSP10)
DUSP11	8446	Homo sapiens	dual specificity phosphatase 11(DUSP11)
DUSP12	11266	Homo sapiens	dual specificity phosphatase 12(DUSP12)
DUSP13	51207	Homo sapiens	dual specificity phosphatase 13(DUSP13)
DUSP14	11072	Homo sapiens	dual specificity phosphatase 14(DUSP14)
DUSP3	1845	Homo sapiens	dual specificity phosphatase 3(DUSP3)
DUSP5	1847	Homo sapiens	dual specificity phosphatase 5(DUSP5)
DUSP6	1848	Homo sapiens	dual specificity phosphatase 6(DUSP6)
DVL2	1856	Homo sapiens	dishevelled segment polarity protein 2(DVL2)
DYNLRB1	83658	Homo sapiens	dynein light chain roadblock-type 1(DYNLRB1)
DYNLT1	6993	Homo sapiens	dynein light chain Tctex-type 1(DYNLT1)
DYRK2	8445	Homo sapiens	dual specificity tyrosine phosphorylation regulated kinase 2(DYRK2)
DYSF	8291	Homo sapiens	dysferlin(DYSF)
E2F2	1870	Homo sapiens	E2F transcription factor 2(E2F2)
EAF2	55840	Homo sapiens	ELL associated factor 2(EAF2)
EBAG9	9166	Homo sapiens	estrogen receptor binding site associated, antigen, 9(EBAG9)
EBF1	1879	Homo sapiens	early B-cell factor 1(EBF1)
EBNA1BP2	10969	Homo sapiens	EBNA1 binding protein 2(EBNA1BP2)
EBP	10682	Homo sapiens	emopamil binding protein (sterol isomerase)(EBP)
ECE1	1889	Homo sapiens	endothelin converting enzyme 1(ECE1)
ECHDC2	55268	Homo sapiens	enoyl-CoA hydratase domain containing 2(ECHDC2)
ECHDC3	79746	Homo sapiens	enoyl-CoA hydratase domain containing 3(ECHDC3)
ECHS1	1892	Homo sapiens	enoyl-CoA hydratase, short chain 1(ECHS1)
EDEM2	55741	Homo sapiens	ER degradation enhancing alpha-mannosidase like protein 2(EDEM2)
EDEM3	80267	Homo sapiens	ER degradation enhancing alpha-mannosidase like protein 3(EDEM3)
EDF1	8721	Homo sapiens	endothelial differentiation related factor 1(EDF1)
EDNRB	1910	Homo sapiens	endothelin receptor type B(EDNRB)
EDRF1	26098	Homo sapiens	erythroid differentiation regulatory factor 1(EDRF1)
EEF1B2	1933	Homo sapiens	eukaryotic translation elongation factor 1 beta 2(EEF1B2)
EEF2	1938	Homo sapiens	eukaryotic translation elongation factor 2(EEF2)
EFHD2	79180	Homo sapiens	EF-hand domain family member D2(EFHD2)
EFL1	79631	Homo sapiens	elongation factor like GTPase 1(EFL1)
EGF	1950	Homo sapiens	epidermal growth factor(EGF)
EHD1	10938	Homo sapiens	EH domain containing 1(EHD1)
EHMT2	10919	Homo sapiens	euchromatic histone lysine methyltransferase 2(EHMT2)
EID2	163126	Homo sapiens	EP300 interacting inhibitor of differentiation 2(EID2)
EIF1AX	1964	Homo sapiens	eukaryotic translation initiation factor 1A, X-linked(EIF1AX)
EIF2AK1	27102	Homo sapiens	eukaryotic translation initiation factor 2 alpha kinase 1(EIF2AK1)
EIF2AK2	5610	Homo sapiens	eukaryotic translation initiation factor 2 alpha kinase 2(EIF2AK2)
EIF2B1	1967	Homo sapiens	eukaryotic translation initiation factor 2B subunit alpha(EIF2B1)
EIF2B5	8893	Homo sapiens	eukaryotic translation initiation factor 2B subunit epsilon(EIF2B5)
EIF2S3	1968	Homo sapiens	eukaryotic translation initiation factor 2 subunit gamma(EIF2S3)
EIF3B	8662	Homo sapiens	eukaryotic translation initiation factor 3 subunit B(EIF3B)
EIF3F	8665	Homo sapiens	eukaryotic translation initiation factor 3 subunit F(EIF3F)
EIF3M	10480	Homo sapiens	eukaryotic translation initiation factor 3 subunit M(EIF3M)
EIF4A2	1974	Homo sapiens	eukaryotic translation initiation factor 4A2(EIF4A2)
EIF4E3	317649	Homo sapiens	eukaryotic translation initiation factor 4E family member 3(EIF4E3)
EIF4G3	8672	Homo sapiens	eukaryotic translation initiation factor 4 gamma 3(EIF4G3)
EIF4H	7458	Homo sapiens	eukaryotic translation initiation factor 4H(EIF4H)
EIF5B	9669	Homo sapiens	eukaryotic translation initiation factor 5B(EIF5B)
ELAC2	60528	Homo sapiens	elaC ribonuclease Z 2(ELAC2)
ELANE	1991	Homo sapiens	elastase, neutrophil expressed(ELANE)
ELMOD2	255520	Homo sapiens	ELMO domain containing 2(ELMOD2)
ELMSAN1	91748	Homo sapiens	ELM2 and Myb/SANT domain containing 1(ELMSAN1)
ELP3	55140	Homo sapiens	elongator acetyltransferase complex subunit 3(ELP3)
ELP4	26610	Homo sapiens	elongator acetyltransferase complex subunit 4(ELP4)
ELP6	54859	Homo sapiens	elongator acetyltransferase complex subunit 6(ELP6)
EMC2	9694	Homo sapiens	ER membrane protein complex subunit 2(EMC2)
EMD	2010	Homo sapiens	emerin(EMD)
EMG1	10436	Homo sapiens	EMG1, N1-specific pseudouridine methyltransferase(EMG1)
EMILIN2	84034	Homo sapiens	elastin microfibril interfacer 2(EMILIN2)
EMP3	2014	Homo sapiens	epithelial membrane protein 3(EMP3)
ENDOD1	23052	Homo sapiens	endonuclease domain containing 1(ENDOD1)
ENG	2022	Homo sapiens	endoglin(ENG)
ENO1	2023	Homo sapiens	enolase 1(ENO1)
ENOPH1	58478	Homo sapiens	enolase-phosphatase 1(ENOPH1)
ENOSF1	55556	Homo sapiens	enolase superfamily member 1(ENOSF1)
ENOX2	10495	Homo sapiens	ecto-NOX disulfide-thiol exchanger 2(ENOX2)
EOMES	8320	Homo sapiens	eomesodermin(EOMES)
EPAS1	2034	Homo sapiens	endothelial PAS domain protein 1(EPAS1)
EPB41L3	23136	Homo sapiens	erythrocyte membrane protein band 4.1 like 3(EPB41L3)
EPHA4	2043	Homo sapiens	EPH receptor A4(EPHA4)
EPHB1	2047	Homo sapiens	EPH receptor B1(EPHB1)
EPHX2	2053	Homo sapiens	epoxide hydrolase 2(EPHX2)
EPRS	2058	Homo sapiens	glutamyl-prolyl-tRNA synthetase(EPRS)
ERCC1	2067	Homo sapiens	ERCC excision repair 1, endonuclease non-catalytic subunit(ERCC1)
ERCC3	2071	Homo sapiens	ERCC excision repair 3, TFIIH core complex helicase subunit(ERCC3)
ERCC5	2073	Homo sapiens	ERCC excision repair 5, endonuclease(ERCC5)
ERGIC3	51614	Homo sapiens	ERGIC and golgi 3(ERGIC3)
ERLIN1	10613	Homo sapiens	ER lipid raft associated 1(ERLIN1)
ERMP1	79956	Homo sapiens	endoplasmic reticulum metallopeptidase 1(ERMP1)
ERO1A	30001	Homo sapiens	endoplasmic reticulum oxidoreductase 1 alpha(ERO1A)
ERP29	10961	Homo sapiens	endoplasmic reticulum protein 29(ERP29)
ESAM	90952	Homo sapiens	endothelial cell adhesion molecule(ESAM)
ESYT1	23344	Homo sapiens	extended synaptotagmin 1(ESYT1)
ESYT2	57488	Homo sapiens	extended synaptotagmin 2(ESYT2)
ETF1	2107	Homo sapiens	eukaryotic translation termination factor 1(ETF1)
ETS1	2113	Homo sapiens	ETS proto-oncogene 1, transcription factor(ETS1)
ETS2	2114	Homo sapiens	ETS proto-oncogene 2, transcription factor(ETS2)
ETV6	2120	Homo sapiens	ETS variant 6(ETV6)
EVA1C	59271	Homo sapiens	eva-1 homolog C(EVA1C)
EXOC2	55770	Homo sapiens	exocyst complex component 2(EXOC2)
EXOC5	10640	Homo sapiens	exocyst complex component 5(EXOC5)
EXOC6	54536	Homo sapiens	exocyst complex component 6(EXOC6)
EXOSC1	51013	Homo sapiens	exosome component 1(EXOSC1)
EXOSC2	23404	Homo sapiens	exosome component 2(EXOSC2)
EXOSC4	54512	Homo sapiens	exosome component 4(EXOSC4)
EXOSC6	118460	Homo sapiens	exosome component 6(EXOSC6)
EXOSC9	5393	Homo sapiens	exosome component 9(EXOSC9)
EXT1	2131	Homo sapiens	exostosin glycosyltransferase 1(EXT1)
EXT2	2132	Homo sapiens	exostosin glycosyltransferase 2(EXT2)
F2RL3	9002	Homo sapiens	F2R like thrombin/trypsin receptor 3(F2RL3)
F5	2153	Homo sapiens	coagulation factor V(F5)
F8	2157	Homo sapiens	coagulation factor VIII(F8)
FAAP100	80233	Homo sapiens	Fanconi anemia core complex associated protein 100(FAAP100)
FAH	2184	Homo sapiens	fumarylacetoacetate hydrolase(FAH)
FAM102A	399665	Homo sapiens	family with sequence similarity 102 member A(FAM102A)
FAM105A	54491	Homo sapiens	family with sequence similarity 105 member A(FAM105A)
FAM110A	83541	Homo sapiens	family with sequence similarity 110 member A(FAM110A)
FAM110B	90362	Homo sapiens	family with sequence similarity 110 member B(FAM110B)
FAM117B	150864	Homo sapiens	family with sequence similarity 117 member B(FAM117B)
FAM118A	55007	Homo sapiens	family with sequence similarity 118 member A(FAM118A)
FAM129A	116496	Homo sapiens	family with sequence similarity 129 member A(FAM129A)
FAM134A	79137	Homo sapiens	family with sequence similarity 134 member A(FAM134A)
FAM136A	84908	Homo sapiens	family with sequence similarity 136 member A(FAM136A)
FAM151B	167555	Homo sapiens	family with sequence similarity 151 member B(FAM151B)
FAM159A	348378	Homo sapiens	family with sequence similarity 159 member A(FAM159A)
FAM160A2	84067	Homo sapiens	family with sequence similarity 160 member A2(FAM160A2)
FAM160B1	57700	Homo sapiens	family with sequence similarity 160 member B1(FAM160B1)
FAM160B2	64760	Homo sapiens	family with sequence similarity 160 member B2(FAM160B2)
FAM162A	26355	Homo sapiens	family with sequence similarity 162 member A(FAM162A)
FAM168B	130074	Homo sapiens	family with sequence similarity 168 member B(FAM168B)
FAM173A	65990	Homo sapiens	family with sequence similarity 173 member A(FAM173A)
FAM174A	345757	Homo sapiens	family with sequence similarity 174 member A(FAM174A)
FAM188A	80013	Homo sapiens	family with sequence similarity 188 member A(FAM188A)
FAM198B	51313	Homo sapiens	family with sequence similarity 198 member B(FAM198B)
FAM200B	285550	Homo sapiens	family with sequence similarity 200 member B(FAM200B)
FAM20C	56975	Homo sapiens	FAM20C, golgi associated secretory pathway kinase(FAM20C)
FAM210A	125228	Homo sapiens	family with sequence similarity 210 member A(FAM210A)
FAM214B	80256	Homo sapiens	family with sequence similarity 214 member B(FAM214B)
FAM216A	29902	Homo sapiens	family with sequence similarity 216 member A(FAM216A)
FAM217B	63939	Homo sapiens	family with sequence similarity 217 member B(FAM217B)
FAM21A	387680	Homo sapiens	family with sequence similarity 21 member A(FAM21A)
FAM43A	131583	Homo sapiens	family with sequence similarity 43 member A(FAM43A)
FAM45A	404636	Homo sapiens	family with sequence similarity 45 member A(FAM45A)
FAM46C	54855	Homo sapiens	family with sequence similarity 46 member C(FAM46C)
FAM58A	92002	Homo sapiens	family with sequence similarity 58 member A(FAM58A)
FAM89A	375061	Homo sapiens	family with sequence similarity 89 member A(FAM89A)
FAM8A1	51439	Homo sapiens	family with sequence similarity 8 member A1(FAM8A1)
FAR1	84188	Homo sapiens	fatty acyl-CoA reductase 1(FAR1)
FAR2	55711	Homo sapiens	fatty acyl-CoA reductase 2(FAR2)
FAS	355	Homo sapiens	Fas cell surface death receptor(FAS)
FASLG	356	Homo sapiens	Fas ligand(FASLG)
FASTKD2	22868	Homo sapiens	FAST kinase domains 2(FASTKD2)
FBN2	2201	Homo sapiens	fibrillin 2(FBN2)
FBRSL1	57666	Homo sapiens	fibrosin like 1(FBRSL1)
FBXL12	54850	Homo sapiens	F-box and leucine rich repeat protein 12(FBXL12)
FBXL13	222235	Homo sapiens	F-box and leucine rich repeat protein 13(FBXL13)
FBXL17	64839	Homo sapiens	F-box and leucine rich repeat protein 17(FBXL17)
FBXL5	26234	Homo sapiens	F-box and leucine rich repeat protein 5(FBXL5)
FBXO21	23014	Homo sapiens	F-box protein 21(FBXO21)
FBXO30	84085	Homo sapiens	F-box protein 30(FBXO30)
FBXO32	114907	Homo sapiens	F-box protein 32(FBXO32)
FBXO38	81545	Homo sapiens	F-box protein 38(FBXO38)
FBXO6	26270	Homo sapiens	F-box protein 6(FBXO6)
FBXO9	26268	Homo sapiens	F-box protein 9(FBXO9)
FBXW2	26190	Homo sapiens	F-box and WD repeat domain containing 2(FBXW2)
FBXW4	6468	Homo sapiens	F-box and WD repeat domain containing 4(FBXW4)
FCAR	2204	Homo sapiens	Fc fragment of IgA receptor(FCAR)
FCER1A	2205	Homo sapiens	Fc fragment of IgE receptor Ia(FCER1A)
FCMR	9214	Homo sapiens	Fc fragment of IgM receptor(FCMR)
FCRL3	115352	Homo sapiens	Fc receptor like 3(FCRL3)
FCRL6	343413	Homo sapiens	Fc receptor like 6(FCRL6)
FCRLA	84824	Homo sapiens	Fc receptor like A(FCRLA)
FEM1C	56929	Homo sapiens	fem-1 homolog C(FEM1C)
FERMT3	83706	Homo sapiens	fermitin family member 3(FERMT3)
FES	2242	Homo sapiens	FES proto-oncogene, tyrosine kinase(FES)
FGD4	121512	Homo sapiens	FYVE, RhoGEF and PH domain containing 4(FGD4)
FGF13	2258	Homo sapiens	fibroblast growth factor 13(FGF13)
FGFBP2	83888	Homo sapiens	fibroblast growth factor binding protein 2(FGFBP2)
FGFR1OP2	26127	Homo sapiens	FGFR1 oncogene partner 2(FGFR1OP2)
FGR	2268	Homo sapiens	FGR proto-oncogene, Src family tyrosine kinase(FGR)
FH	2271	Homo sapiens	fumarate hydratase(FH)
FHL2	2274	Homo sapiens	four and a half LIM domains 2(FHL2)
FIG4	9896	Homo sapiens	FIG4 phosphoinositide 5-phosphatase(FIG4)
FKBP15	23307	Homo sapiens	FK506 binding protein 15(FKBP15)
FKBP5	2289	Homo sapiens	FK506 binding protein 5(FKBP5)
FLOT1	10211	Homo sapiens	flotillin 1(FLOT1)
FLOT2	2319	Homo sapiens	flotillin 2(FLOT2)
FN3KRP	79672	Homo sapiens	fructosamine 3 kinase related protein(FN3KRP)
FNBP4	23360	Homo sapiens	formin binding protein 4(FNBP4)
FNDC3A	22862	Homo sapiens	fibronectin type III domain containing 3A(FNDC3A)
FOLR3	2352	Homo sapiens	folate receptor 3(FOLR3)
FOSL2	2355	Homo sapiens	FOS like 2, AP-1 transcription factor subunit(FOSL2)
FOXC1	2296	Homo sapiens	forkhead box C1(FOXC1)
FOXN2	3344	Homo sapiens	forkhead box N2(FOXN2)
FPR1	2357	Homo sapiens	formyl peptide receptor 1(FPR1)
FRAT1	10023	Homo sapiens	frequently rearranged in advanced T-cell lymphomas 1(FRAT1)
FRAT2	23401	Homo sapiens	frequently rearranged in advanced T-cell lymphomas 2(FRAT2)
FRMD3	257019	Homo sapiens	FERM domain containing 3(FRMD3)
FRY	10129	Homo sapiens	FRY microtubule binding protein(FRY)
FSTL3	10272	Homo sapiens	follistatin like 3(FSTL3)
FTO	79068	Homo sapiens	FTO, alpha-ketoglutarate dependent dioxygenase(FTO)
FTSJ1	24140	Homo sapiens	FtsJ RNA methyltransferase homolog 1 (E. coli)(FTSJ1)
FUBP1	8880	Homo sapiens	far upstream element binding protein 1(FUBP1)
FUCA1	2517	Homo sapiens	fucosidase, alpha-L- 1, tissue(FUCA1)
FUNDC1	139341	Homo sapiens	FUN14 domain containing 1(FUNDC1)
FURIN	5045	Homo sapiens	furin, paired basic amino acid cleaving enzyme(FURIN)
FUT8	2530	Homo sapiens	fucosyltransferase 8(FUT8)
FYCO1	79443	Homo sapiens	FYVE and coiled-coil domain containing 1(FYCO1)
FYN	2534	Homo sapiens	FYN proto-oncogene, Src family tyrosine kinase(FYN)
G3BP1	10146	Homo sapiens	G3BP stress granule assembly factor 1(G3BP1)
G6PD	2539	Homo sapiens	glucose-6-phosphate dehydrogenase(G6PD)
GADD45A	1647	Homo sapiens	growth arrest and DNA damage inducible alpha(GADD45A)
GADD45B	4616	Homo sapiens	growth arrest and DNA damage inducible beta(GADD45B)
GAL3ST4	79690	Homo sapiens	galactose-3-O-sulfotransferase 4(GAL3ST4)
GALK1	2584	Homo sapiens	galactokinase 1(GALK1)
GALNS	2588	Homo sapiens	galactosamine (N-acetyl)-6-sulfatase(GALNS)
GALNT1	2589	Homo sapiens	polypeptide N-acetylgalactosaminyltransferase 1(GALNT1)
GALNT11	63917	Homo sapiens	polypeptide N-acetylgalactosaminyltransferase 11(GALNT11)
GALNT14	79623	Homo sapiens	polypeptide N-acetylgalactosaminyltransferase 14(GALNT14)
GAR1	54433	Homo sapiens	GAR1 ribonucleoprotein(GAR1)
GAS2L1	10634	Homo sapiens	growth arrest specific 2 like 1(GAS2L1)
GAS7	8522	Homo sapiens	growth arrest specific 7(GAS7)
GATA1	2623	Homo sapiens	GATA binding protein 1(GATA1)
GATA2	2624	Homo sapiens	GATA binding protein 2(GATA2)
GATA3	2625	Homo sapiens	GATA binding protein 3(GATA3)
GBE1	2632	Homo sapiens	1,4-alpha-glucan branching enzyme 1(GBE1)
GBGT1	26301	Homo sapiens	globoside alpha-1,3-N-acetylgalactosaminyltransferase 1(GBGT1)
GBP1	2633	Homo sapiens	guanylate binding protein 1(GBP1)
GBP3	2635	Homo sapiens	guanylate binding protein 3(GBP3)
GBP4	115361	Homo sapiens	guanylate binding protein 4(GBP4)
GCA	25801	Homo sapiens	grancalcin(GCA)
GCLM	2730	Homo sapiens	glutamate-cysteine ligase modifier subunit(GCLM)
GCN1	10985	Homo sapiens	GCN1, eIF2 alpha kinase activator homolog(GCN1)
GCNT1	2650	Homo sapiens	glucosaminyl (N-acetyl) transferase 1, core 2(GCNT1)
GEMIN4	50628	Homo sapiens	gem nuclear organelle associated protein 4(GEMIN4)
GEMIN5	25929	Homo sapiens	gem nuclear organelle associated protein 5(GEMIN5)
GFM1	85476	Homo sapiens	G elongation factor mitochondrial 1(GFM1)
GFOD2	81577	Homo sapiens	glucose-fructose oxidoreductase domain containing 2(GFOD2)
GGA2	23062	Homo sapiens	golgi associated, gamma adaptin ear containing, ARF binding protein 2(GGA2)
GGH	8836	Homo sapiens	gamma-glutamyl hydrolase(GGH)
GIMAP4	55303	Homo sapiens	GTPase, IMAP family member 4(GIMAP4)
GIMAP6	474344	Homo sapiens	GTPase, IMAP family member 6(GIMAP6)
GIMAP7	168537	Homo sapiens	GTPase, IMAP family member 7(GIMAP7)
GIPC1	10755	Homo sapiens	GIPC PDZ domain containing family member 1(GIPC1)
GJB6	10804	Homo sapiens	gap junction protein beta 6(GJB6)
GLIPR2	152007	Homo sapiens	GLI pathogenesis related 2(GLIPR2)
GLO1	2739	Homo sapiens	glyoxalase I(GLO1)
GLOD4	51031	Homo sapiens	glyoxalase domain containing 4(GLOD4)
GLRX3	10539	Homo sapiens	glutaredoxin 3(GLRX3)
GLRX5	51218	Homo sapiens	glutaredoxin 5(GLRX5)
GLT1D1	144423	Homo sapiens	glycosyltransferase 1 domain containing 1(GLT1D1)
GLTP	51228	Homo sapiens	glycolipid transfer protein(GLTP)
GLTSCR2	29997	Homo sapiens	glioma tumor suppressor candidate region gene 2(GLTSCR2)
GLUD1	2746	Homo sapiens	glutamate dehydrogenase 1(GLUD1)
GM2A	2760	Homo sapiens	GM2 ganglioside activator(GM2A)
GMFB	2764	Homo sapiens	glia maturation factor beta(GMFB)
GMIP	51291	Homo sapiens	GEM interacting protein(GMIP)
GMPR	2766	Homo sapiens	guanosine monophosphate reductase(GMPR)
GMPR2	51292	Homo sapiens	guanosine monophosphate reductase 2(GMPR2)
GNA15	2769	Homo sapiens	G protein subunit alpha 15(GNA15)
GNAI3	2773	Homo sapiens	G protein subunit alpha i3(GNAI3)
GNAQ	2776	Homo sapiens	G protein subunit alpha q(GNAQ)
GNB2	2783	Homo sapiens	G protein subunit beta 2(GNB2)
GNG5	2787	Homo sapiens	G protein subunit gamma 5(GNG5)
GNG7	2788	Homo sapiens	G protein subunit gamma 7(GNG7)
GNG8	94235	Homo sapiens	G protein subunit gamma 8(GNG8)
GNLY	10578	Homo sapiens	granulysin(GNLY)
GNPDA2	132789	Homo sapiens	glucosamine-6-phosphate deaminase 2(GNPDA2)
GNPTAB	79158	Homo sapiens	N-acetylglucosamine-1-phosphate transferase alpha and beta subunits(GNPTAB)
GNPTG	84572	Homo sapiens	N-acetylglucosamine-1-phosphate transferase gamma subunit(GNPTG)
GNS	2799	Homo sapiens	glucosamine (N-acetyl)-6-sulfatase(GNS)
GOLGA1	2800	Homo sapiens	golgin A1(GOLGA1)
GOLGA3	2802	Homo sapiens	golgin A3(GOLGA3)
GOLM1	51280	Homo sapiens	golgi membrane protein 1(GOLM1)
GORASP2	26003	Homo sapiens	golgi reassembly stacking protein 2(GORASP2)
GOT1	2805	Homo sapiens	glutamic-oxaloacetic transaminase 1(GOT1)
GOT2	2806	Homo sapiens	glutamic-oxaloacetic transaminase 2(GOT2)
GP1BA	2811	Homo sapiens	glycoprotein Ib platelet alpha subunit(GP1BA)
GP9	2815	Homo sapiens	glycoprotein IX platelet (GP9)
GPAA1	8733	Homo sapiens	glycosylphosphatidylinositol anchor attachment 1(GPAA1)
GPAM	57678	Homo sapiens	glycerol-3-phosphate acyltransferase, mitochondrial(GPAM)
GPAT3	84803	Homo sapiens	glycerol-3-phosphate acyltransferase 3(GPAT3)
GPATCH4	54865	Homo sapiens	G-patch domain containing 4(GPATCH4)
GPBAR1	151306	Homo sapiens	G protein-coupled bile acid receptor 1(GPBAR1)
GPCPD1	56261	Homo sapiens	glycerophosphocholine phosphodiesterase 1(GPCPD1)
GPD1L	23171	Homo sapiens	glycerol-3-phosphate dehydrogenase 1-like(GPD1L)
GPR137	56834	Homo sapiens	G protein-coupled receptor 137(GPR137)
GPR162	27239	Homo sapiens	G protein-coupled receptor 162(GPR162)
GPR68	8111	Homo sapiens	G protein-coupled receptor 68(GPR68)
GPSM3	63940	Homo sapiens	G-protein signaling modulator 3(GPSM3)
GPX7	2882	Homo sapiens	glutathione peroxidase 7(GPX7)
GRAMD1A	57655	Homo sapiens	GRAM domain containing 1A(GRAMD1A)
GRB10	2887	Homo sapiens	growth factor receptor bound protein 10(GRB10)
GRHPR	9380	Homo sapiens	glyoxylate and hydroxypyruvate reductase(GRHPR)
GRN	2896	Homo sapiens	granulin precursor(GRN)
GSE1	23199	Homo sapiens	Gse1 coiled-coil protein(GSE1)
GSKIP	51527	Homo sapiens	GSK3B interacting protein(GSKIP)
GSPT2	23708	Homo sapiens	G1 to S phase transition 2(GSPT2)
GSR	2936	Homo sapiens	glutathione-disulfide reductase(GSR)
GSTO1	9446	Homo sapiens	glutathione S-transferase omega 1(GSTO1)
GSTP1	2950	Homo sapiens	glutathione S-transferase pi 1(GSTP1)
GTF2F1	2962	Homo sapiens	general transcription factor IIF subunit 1(GTF2F1)
GTF2F2	2963	Homo sapiens	general transcription factor IIF subunit 2(GTF2F2)
GTF2H1	2965	Homo sapiens	general transcription factor IIH subunit 1(GTF2H1)
GTF3C1	2975	Homo sapiens	general transcription factor IIIC subunit 1(GTF3C1)
GTF3C2	2976	Homo sapiens	general transcription factor IIIC subunit 2(GTF3C2)
GTF3C3	9330	Homo sapiens	general transcription factor IIIC subunit 3(GTF3C3)
GTPBP2	54676	Homo sapiens	GTP binding protein 2(GTPBP2)
GTPBP3	84705	Homo sapiens	GTP binding protein 3 (mitochondrial)(GTPBP3)
GTPBP4	23560	Homo sapiens	GTP binding protein 4(GTPBP4)
GTPBP6	8225	Homo sapiens	GTP binding protein 6 (putative)(GTPBP6)
GTPBP8	29083	Homo sapiens	GTP binding protein 8 (putative)(GTPBP8)
GUCY1A3	2982	Homo sapiens	guanylate cyclase 1 soluble subunit alpha(GUCY1A3)
GYG1	2992	Homo sapiens	glycogenin 1(GYG1)
GZMA	3001	Homo sapiens	granzyme A(GZMA)
GZMM	3004	Homo sapiens	granzyme M(GZMM)
H1F0	3005	Homo sapiens	H1 histone family member 0(H1F0)
H6PD	9563	Homo sapiens	hexose-6-phosphate dehydrogenase/glucose 1-dehydrogenase(H6PD)
HABP4	22927	Homo sapiens	hyaluronan binding protein 4(HABP4)
HACD2	201562	Homo sapiens	3-hydroxyacyl-CoA dehydratase 2(HACD2)
HACD3	51495	Homo sapiens	3-hydroxyacyl-CoA dehydratase 3(HACD3)
HADH	3033	Homo sapiens	hydroxyacyl-CoA dehydrogenase(HADH)
HAPLN3	145864	Homo sapiens	hyaluronan and proteoglycan link protein 3(HAPLN3)
HAX1	10456	Homo sapiens	HCLS1 associated protein X-1(HAX1)
HBD	3045	Homo sapiens	hemoglobin subunit delta(HBD)
HBQ1	3049	Homo sapiens	hemoglobin subunit theta 1(HBQ1)
HCFC1	3054	Homo sapiens	host cell factor C1(HCFC1)
HCFC1R1	54985	Homo sapiens	host cell factor C1 regulator 1(HCFC1R1)
HCK	3055	Homo sapiens	HCK proto-oncogene, Src family tyrosine kinase(HCK)
HDAC4	9759	Homo sapiens	histone deacetylase 4(HDAC4)
HDC	3067	Homo sapiens	histidine decarboxylase(HDC)
HDDC2	51020	Homo sapiens	HD domain containing 2(HDDC2)
HDGF	3068	Homo sapiens	hepatoma-derived growth factor(HDGF)
HEATR5B	54497	Homo sapiens	HEAT repeat containing 5B(HEATR5B)
HEBP2	23593	Homo sapiens	heme binding protein 2(HEBP2)
HEG1	57493	Homo sapiens	heart development protein with EGF like domains 1(HEG1)
HERC6	55008	Homo sapiens	HECT and RLD domain containing E3 ubiquitin protein ligase family member 6(HERC6)
HERPUD1	9709	Homo sapiens	homocysteine inducible ER protein with ubiquitin like domain 1(HERPUD1)
HERPUD2	64224	Homo sapiens	HERPUD family member 2(HERPUD2)
HGF	3082	Homo sapiens	hepatocyte growth factor(HGF)
HHEX	3087	Homo sapiens	hematopoietically expressed homeobox(HHEX)
HIBADH	11112	Homo sapiens	3-hydroxyisobutyrate dehydrogenase(HIBADH)
HIC2	23119	Homo sapiens	HIC ZBTB transcriptional repressor 2(HIC2)
HINFP	25988	Homo sapiens	histone H4 transcription factor(HINFP)
HINT3	135114	Homo sapiens	histidine triad nucleotide binding protein 3(HINT3)
HIP1	3092	Homo sapiens	huntingtin interacting protein 1(HIP1)
HIP1R	9026	Homo sapiens	huntingtin interacting protein 1 related(HIP1R)
HIPK2	28996	Homo sapiens	homeodomain interacting protein kinase 2(HIPK2)
HIRIP3	8479	Homo sapiens	HIRA interacting protein 3(HIRIP3)
HIST1H1C	3006	Homo sapiens	histone cluster 1 H1 family member c(HIST1H1C)
HIST1H2AE	3012	Homo sapiens	histone cluster 1 H2A family member e(HIST1H2AE)
HIST1H2BD	3017	Homo sapiens	histone cluster 1 H2B family member d(HIST1H2BD)
HIST1H2BJ	8970	Homo sapiens	histone cluster 1 H2B family member j(HIST1H2BJ)
HIST1H4H	8365	Homo sapiens	histone cluster 1 H4 family member h(HIST1H4H)
HIST2H2AC	8338	Homo sapiens	histone cluster 2 H2A family member c(HIST2H2AC)
HIST2H2BE	8349	Homo sapiens	histone cluster 2 H2B family member e(HIST2H2BE)
HJURP	55355	Homo sapiens	Holliday junction recognition protein(HJURP)
HK2	3099	Homo sapiens	hexokinase 2(HK2)
HK3	3101	Homo sapiens	hexokinase 3(HK3)
HKR1	284459	Homo sapiens	HKR1, GLI-Kruppel zinc finger family member(HKR1)
HLA-DMB	3109	Homo sapiens	major histocompatibility complex, class II, DM beta(HLA-DMB)
HLA-DOA	3111	Homo sapiens	major histocompatibility complex, class II, DO alpha(HLA-DOA)
HLA-DOB	3112	Homo sapiens	major histocompatibility complex, class II, DO beta(HLA-DOB)
HLA-DPA1	3113	Homo sapiens	major histocompatibility complex, class II, DP alpha 1(HLA-DPA1)
HLA-DPB1	3115	Homo sapiens	major histocompatibility complex, class II, DP beta 1(HLA-DPB1)
HLA-DQA1	3117	Homo sapiens	major histocompatibility complex, class II, DQ alpha 1(HLA-DQA1)
HLA-DRA	3122	Homo sapiens	major histocompatibility complex, class II, DR alpha(HLA-DRA)
HLA-DRB5	3127	Homo sapiens	major histocompatibility complex, class II, DR beta 5(HLA-DRB5)
HLA-F	3134	Homo sapiens	major histocompatibility complex, class I, F(HLA-F)
HLX	3142	Homo sapiens	H2.0 like homeobox(HLX)
HMBOX1	79618	Homo sapiens	homeobox containing 1(HMBOX1)
HMCES	56941	Homo sapiens	5-hydroxymethylcytosine (hmC) binding, ES cell-specific(HMCES)
HMGB2	3148	Homo sapiens	high mobility group box 2(HMGB2)
HMGB3	3149	Homo sapiens	high mobility group box 3(HMGB3)
HMGN1	3150	Homo sapiens	high mobility group nucleosome binding domain 1(HMGN1)
HNRNPDL	9987	Homo sapiens	heterogeneous nuclear ribonucleoprotein D like(HNRNPDL)
HNRNPF	3185	Homo sapiens	heterogeneous nuclear ribonucleoprotein F(HNRNPF)
HNRNPLL	92906	Homo sapiens	heterogeneous nuclear ribonucleoprotein L like(HNRNPLL)
HNRNPR	10236	Homo sapiens	heterogeneous nuclear ribonucleoprotein R(HNRNPR)
HNRNPU	3192	Homo sapiens	heterogeneous nuclear ribonucleoprotein U(HNRNPU)
HOPX	84525	Homo sapiens	HOP homeobox(HOPX)
HOXA9	3205	Homo sapiens	homeobox A9(HOXA9)
HOXB2	3212	Homo sapiens	homeobox B2(HOXB2)
HP1BP3	50809	Homo sapiens	heterochromatin protein 1 binding protein 3(HP1BP3)
HPGD	3248	Homo sapiens	hydroxyprostaglandin dehydrogenase 15-(NAD)(HPGD)
HPS5	11234	Homo sapiens	HPS5, biogenesis of lysosomal organelles complex 2 subunit 2(HPS5)
HPSE	10855	Homo sapiens	heparanase(HPSE)
HRH2	3274	Homo sapiens	histamine receptor H2(HRH2)
HSD17B10	3028	Homo sapiens	hydroxysteroid 17-beta dehydrogenase 10(HSD17B10)
HSD3B7	80270	Homo sapiens	hydroxy-delta-5-steroid dehydrogenase, 3 beta- and steroid delta-isomerase 7(HSD3B7)
HSF2	3298	Homo sapiens	heat shock transcription factor 2(HSF2)
HSH2D	84941	Homo sapiens	hematopoietic SH2 domain containing(HSH2D)
HSP90AB1	3326	Homo sapiens	heat shock protein 90 alpha family class B member 1(HSP90AB1)
HSPA1A	3303	Homo sapiens	heat shock protein family A (Hsp70) member 1A(HSPA1A)
HSPA1B	3304	Homo sapiens	heat shock protein family A (Hsp70) member 1B(HSPA1B)
HSPA4	3308	Homo sapiens	heat shock protein family A (Hsp70) member 4(HSPA4)
HSPA8	3312	Homo sapiens	heat shock protein family A (Hsp70) member 8(HSPA8)
HSPA9	3313	Homo sapiens	heat shock protein family A (Hsp70) member 9(HSPA9)
HSPD1	3329	Homo sapiens	heat shock protein family D (Hsp60) member 1(HSPD1)
HSPH1	10808	Homo sapiens	heat shock protein family H (Hsp110) member 1(HSPH1)
HTATIP2	10553	Homo sapiens	HIV-1 Tat interactive protein 2(HTATIP2)
HUWE1	10075	Homo sapiens	HECT, UBA and WWE domain containing 1, E3 ubiquitin protein ligase(HUWE1)
HYAL2	8692	Homo sapiens	hyaluronoglucosaminidase 2(HYAL2)
IARS	3376	Homo sapiens	isoleucyl-tRNA synthetase(IARS)
IBTK	25998	Homo sapiens	inhibitor of Bruton tyrosine kinase(IBTK)
ICK	22858	Homo sapiens	intestinal cell kinase(ICK)
ICOS	29851	Homo sapiens	inducible T-cell costimulator(ICOS)
ID2	3398	Homo sapiens	inhibitor of DNA binding 2, HLH protein(ID2)
ID3	3399	Homo sapiens	inhibitor of DNA binding 3, HLH protein(ID3)
IDH1	3417	Homo sapiens	isocitrate dehydrogenase (NADP(+)) 1, cytosolic(IDH1)
IDH2	3418	Homo sapiens	isocitrate dehydrogenase (NADP(+)) 2, mitochondrial(IDH2)
IDH3B	3420	Homo sapiens	isocitrate dehydrogenase 3 (NAD(+)) beta(IDH3B)
IER5	51278	Homo sapiens	immediate early response 5(IER5)
IFFO1	25900	Homo sapiens	intermediate filament family orphan 1(IFFO1)
IFI27	3429	Homo sapiens	interferon alpha inducible protein 27(IFI27)
IFITM2	10581	Homo sapiens	interferon induced transmembrane protein 2(IFITM2)
IFNAR1	3454	Homo sapiens	interferon alpha and beta receptor subunit 1(IFNAR1)
IFNLR1	163702	Homo sapiens	interferon lambda receptor 1(IFNLR1)
IFT74	80173	Homo sapiens	intraflagellar transport 74(IFT74)
IGBP1	3476	Homo sapiens	immunoglobulin (CD79A) binding protein 1(IGBP1)
IGFBP2	3485	Homo sapiens	insulin like growth factor binding protein 2(IGFBP2)
IGFBP7	3490	Homo sapiens	insulin like growth factor binding protein 7(IGFBP7)
IGIP	492311	Homo sapiens	IgA inducing protein(IGIP)
IKZF3	22806	Homo sapiens	IKAROS family zinc finger 3(IKZF3)
IL10	3586	Homo sapiens	interleukin 10(IL10)
IL10RA	3587	Homo sapiens	interleukin 10 receptor subunit alpha(IL10RA)
IL10RB	3588	Homo sapiens	interleukin 10 receptor subunit beta(IL10RB)
IL11RA	3590	Homo sapiens	interleukin 11 receptor subunit alpha(IL11RA)
IL12RB1	3594	Homo sapiens	interleukin 12 receptor subunit beta 1(IL12RB1)
IL17RA	23765	Homo sapiens	interleukin 17 receptor A(IL17RA)
IL18BP	10068	Homo sapiens	interleukin 18 binding protein(IL18BP)
IL18R1	8809	Homo sapiens	interleukin 18 receptor 1(IL18R1)
IL18RAP	8807	Homo sapiens	interleukin 18 receptor accessory protein(IL18RAP)
IL1R2	7850	Homo sapiens	interleukin 1 receptor type 2(IL1R2)
IL1RN	3557	Homo sapiens	interleukin 1 receptor antagonist(IL1RN)
IL27RA	9466	Homo sapiens	interleukin 27 receptor subunit alpha(IL27RA)
IL2RB	3560	Homo sapiens	interleukin 2 receptor subunit beta(IL2RB)
IL32	9235	Homo sapiens	interleukin 32(IL32)
IL4R	3566	Homo sapiens	interleukin 4 receptor(IL4R)
IL7R	3575	Homo sapiens	interleukin 7 receptor(IL7R)
ILF2	3608	Homo sapiens	interleukin enhancer binding factor 2(ILF2)
ILF3	3609	Homo sapiens	interleukin enhancer binding factor 3(ILF3)
IMMT	10989	Homo sapiens	inner membrane mitochondrial protein(IMMT)
IMP3	55272	Homo sapiens	IMP3, U3 small nucleolar ribonucleoprotein(IMP3)
IMP4	92856	Homo sapiens	IMP4 homolog, U3 small nucleolar ribonucleoprotein(IMP4)
IMPA2	3613	Homo sapiens	inositol monophosphatase 2(IMPA2)
IMPDH1	3614	Homo sapiens	inosine monophosphate dehydrogenase 1(IMPDH1)
IMPDH2	3615	Homo sapiens	inosine monophosphate dehydrogenase 2(IMPDH2)
INIP	58493	Homo sapiens	INTS3 and NABP interacting protein(INIP)
INO80	54617	Homo sapiens	INO80 complex subunit(INO80)
INPP4B	8821	Homo sapiens	inositol polyphosphate-4-phosphatase type II B(INPP4B)
INSC	387755	Homo sapiens	inscuteable homolog (Drosophila)(INSC)
INSIG1	3638	Homo sapiens	insulin induced gene 1(INSIG1)
INSIG2	51141	Homo sapiens	insulin induced gene 2(INSIG2)
INSL3	3640	Homo sapiens	insulin like 3(INSL3)
INTS10	55174	Homo sapiens	integrator complex subunit 10(INTS10)
INTS2	57508	Homo sapiens	integrator complex subunit 2(INTS2)
INTS6	26512	Homo sapiens	integrator complex subunit 6(INTS6)
INTS6L	203522	Homo sapiens	integrator complex subunit 6 like(INTS6L)
INTS9	55756	Homo sapiens	integrator complex subunit 9(INTS9)
IP6K2	51447	Homo sapiens	inositol hexakisphosphate kinase 2(IP6K2)
IPO11	51194	Homo sapiens	importin 11(IPO11)
IPO9	55705	Homo sapiens	importin 9(IPO9)
IQCB1	9657	Homo sapiens	IQ motif containing B1(IQCB1)
IRAK2	3656	Homo sapiens	interleukin 1 receptor associated kinase 2(IRAK2)
IRAK3	11213	Homo sapiens	interleukin 1 receptor associated kinase 3(IRAK3)
IRAK4	51135	Homo sapiens	interleukin 1 receptor associated kinase 4(IRAK4)
IRF2BP2	359948	Homo sapiens	interferon regulatory factor 2 binding protein 2(IRF2BP2)
IRF4	3662	Homo sapiens	interferon regulatory factor 4(IRF4)
IRF7	3665	Homo sapiens	interferon regulatory factor 7(IRF7)
IRF8	3394	Homo sapiens	interferon regulatory factor 8(IRF8)
IRS2	8660	Homo sapiens	insulin receptor substrate 2(IRS2)
ISG15	9636	Homo sapiens	ISG15 ubiquitin-like modifier(ISG15)
ISG20	3669	Homo sapiens	interferon stimulated exonuclease gene 20(ISG20)
ISOC1	51015	Homo sapiens	isochorismatase domain containing 1(ISOC1)
ITGA2B	3674	Homo sapiens	integrin subunit alpha 2b(ITGA2B)
ITGA4	3676	Homo sapiens	integrin subunit alpha 4(ITGA4)
ITGAM	3684	Homo sapiens	integrin subunit alpha M(ITGAM)
ITGAX	3687	Homo sapiens	integrin subunit alpha X(ITGAX)
ITGB5	3693	Homo sapiens	integrin subunit beta 5(ITGB5)
ITK	3702	Homo sapiens	IL2 inducible T-cell kinase(ITK)
ITPA	3704	Homo sapiens	inosine triphosphatase(ITPA)
ITPKB	3707	Homo sapiens	inositol-trisphosphate 3-kinase B(ITPKB)
ITPKC	80271	Homo sapiens	inositol-trisphosphate 3-kinase C(ITPKC)
IVD	3712	Homo sapiens	isovaleryl-CoA dehydrogenase(IVD)
IVNS1ABP	10625	Homo sapiens	influenza virus NS1A binding protein(IVNS1ABP)
JADE1	79960	Homo sapiens	jade family PHD finger 1(JADE1)
JADE2	23338	Homo sapiens	jade family PHD finger 2(JADE2)
JAG1	182	Homo sapiens	jagged 1(JAG1)
JAK1	3716	Homo sapiens	Janus kinase 1(JAK1)
JAK2	3717	Homo sapiens	Janus kinase 2(JAK2)
JAK3	3718	Homo sapiens	Janus kinase 3(JAK3)
JDP2	122953	Homo sapiens	Jun dimerization protein 2(JDP2)
JMJD6	23210	Homo sapiens	arginine demethylase and lysine hydroxylase(JMJD6)
KANK1	23189	Homo sapiens	KN motif and ankyrin repeat domains 1(KANK1)
KANSL2	54934	Homo sapiens	KAT8 regulatory NSL complex subunit 2(KANSL2)
KANSL3	55683	Homo sapiens	KAT8 regulatory NSL complex subunit 3(KANSL3)
KARS	3735	Homo sapiens	lysyl-tRNA synthetase(KARS)
KAT2A	2648	Homo sapiens	lysine acetyltransferase 2A(KAT2A)
KAT6B	23522	Homo sapiens	lysine acetyltransferase 6B(KAT6B)
KAZN	23254	Homo sapiens	kazrin, periplakin interacting protein(KAZN)
KBTBD6	89890	Homo sapiens	kelch repeat and BTB domain containing 6(KBTBD6)
KCNJ15	3772	Homo sapiens	potassium voltage-gated channel subfamily J member 15(KCNJ15)
KCNJ2	3759	Homo sapiens	potassium voltage-gated channel subfamily J member 2(KCNJ2)
KCNMA1	3778	Homo sapiens	potassium calcium-activated channel subfamily M alpha 1(KCNMA1)
KCNN4	3783	Homo sapiens	potassium calcium-activated channel subfamily N member 4(KCNN4)
KCTD2	23510	Homo sapiens	potassium channel tetramerization domain containing 2(KCTD2)
KCTD6	200845	Homo sapiens	potassium channel tetramerization domain containing 6(KCTD6)
KCTD9	54793	Homo sapiens	potassium channel tetramerization domain containing 9(KCTD9)
KDM5D	8284	Homo sapiens	lysine demethylase 5D(KDM5D)
KDSR	2531	Homo sapiens	3-ketodihydrosphingosine reductase(KDSR)
KEAP1	9817	Homo sapiens	kelch like ECH associated protein 1(KEAP1)
KEL	3792	Homo sapiens	Kell blood group, metallo-endopeptidase(KEL)
KIAA0040	9674	Homo sapiens	KIAA0040(KIAA0040)
KIAA0141	9812	Homo sapiens	KIAA0141(KIAA0141)
KIAA0907	22889	Homo sapiens	KIAA0907(KIAA0907)
KIAA0930	23313	Homo sapiens	KIAA0930(KIAA0930)
KIAA1143	57456	Homo sapiens	KIAA1143(KIAA1143)
KIAA1147	57189	Homo sapiens	KIAA1147(KIAA1147)
KIAA1191	57179	Homo sapiens	KIAA1191(KIAA1191)
KIAA1324	57535	Homo sapiens	KIAA1324(KIAA1324)
KIAA1429	25962	Homo sapiens	KIAA1429(KIAA1429)
KIAA1671	85379	Homo sapiens	KIAA1671(KIAA1671)
KIAA1958	158405	Homo sapiens	KIAA1958(KIAA1958)
KIF11	3832	Homo sapiens	kinesin family member 11(KIF11)
KIF1B	23095	Homo sapiens	kinesin family member 1B(KIF1B)
KIF21A	55605	Homo sapiens	kinesin family member 21A(KIF21A)
KIF3B	9371	Homo sapiens	kinesin family member 3B(KIF3B)
KIF3C	3797	Homo sapiens	kinesin family member 3C(KIF3C)
KIF5B	3799	Homo sapiens	kinesin family member 5B(KIF5B)
KIFAP3	22920	Homo sapiens	kinesin associated protein 3(KIFAP3)
KIFC3	3801	Homo sapiens	kinesin family member C3(KIFC3)
KIZ	55857	Homo sapiens	kizuna centrosomal protein(KIZ)
KL	9365	Homo sapiens	klotho(KL)
KLF1	10661	Homo sapiens	Kruppel like factor 1(KLF1)
KLF10	7071	Homo sapiens	Kruppel like factor 10(KLF10)
KLF12	11278	Homo sapiens	Kruppel like factor 12(KLF12)
KLF4	9314	Homo sapiens	Kruppel like factor 4(KLF4)
KLF5	688	Homo sapiens	Kruppel like factor 5(KLF5)
KLF7	8609	Homo sapiens	Kruppel like factor 7(KLF7)
KLF9	687	Homo sapiens	Kruppel like factor 9(KLF9)
KLHDC4	54758	Homo sapiens	kelch domain containing 4(KLHDC4)
KLHL2	11275	Homo sapiens	kelch like family member 2(KLHL2)
KLHL20	27252	Homo sapiens	kelch like family member 20(KLHL20)
KLHL3	26249	Homo sapiens	kelch like family member 3(KLHL3)
KLHL42	57542	Homo sapiens	kelch like family member 42(KLHL42)
KLHL8	57563	Homo sapiens	kelch like family member 8(KLHL8)
KLRB1	3820	Homo sapiens	killer cell lectin like receptor B1(KLRB1)
KLRD1	3824	Homo sapiens	killer cell lectin like receptor D1(KLRD1)
KLRF1	51348	Homo sapiens	killer cell lectin like receptor F1(KLRF1)
KLRG1	10219	Homo sapiens	killer cell lectin like receptor G1(KLRG1)
KMT2C	58508	Homo sapiens	lysine methyltransferase 2C(KMT2C)
KMT5A	387893	Homo sapiens	lysine methyltransferase 5A(KMT5A)
KPNA4	3840	Homo sapiens	karyopherin subunit alpha 4(KPNA4)
KRBOX4	55634	Homo sapiens	KRAB box domain containing 4(KRBOX4)
KRCC1	51315	Homo sapiens	lysine rich coiled-coil 1(KRCC1)
KREMEN1	83999	Homo sapiens	kringle containing transmembrane protein 1(KREMEN1)
KRI1	65095	Homo sapiens	KRI1 homolog(KRI1)
LAG3	3902	Homo sapiens	lymphocyte activating 3(LAG3)
LAMP2	3920	Homo sapiens	lysosomal associated membrane protein 2(LAMP2)
LAMTOR3	8649	Homo sapiens	late endosomal/lysosomal adaptor, MAPK and MTOR activator 3(LAMTOR3)
LANCL2	55915	Homo sapiens	LanC like 2(LANCL2)
LAPTM4B	55353	Homo sapiens	lysosomal protein transmembrane 4 beta(LAPTM4B)
LATS2	26524	Homo sapiens	large tumor suppressor kinase 2(LATS2)
LAX1	54900	Homo sapiens	lymphocyte transmembrane adaptor 1(LAX1)
LBH	81606	Homo sapiens	limb bud and heart development(LBH)
LCK	3932	Homo sapiens	LCK proto-oncogene, Src family tyrosine kinase(LCK)
LCMT1	51451	Homo sapiens	leucine carboxyl methyltransferase 1(LCMT1)
LCMT2	9836	Homo sapiens	leucine carboxyl methyltransferase 2(LCMT2)
LDHA	3939	Homo sapiens	lactate dehydrogenase A(LDHA)
LDLRAP1	26119	Homo sapiens	low density lipoprotein receptor adaptor protein 1(LDLRAP1)
LDOC1L	84247	Homo sapiens	leucine zipper down-regulated in cancer 1 like(LDOC1L)
LEF1	51176	Homo sapiens	lymphoid enhancer binding factor 1(LEF1)
LEPR	3953	Homo sapiens	leptin receptor(LEPR)
LEPROTL1	23484	Homo sapiens	leptin receptor overlapping transcript-like 1(LEPROTL1)
LETMD1	25875	Homo sapiens	LETM1 domain containing 1(LETMD1)
LFNG	3955	Homo sapiens	LFNG O-fucosylpeptide 3-beta-N-acetylglucosaminyltransferase(LFNG)
LGALS1	3956	Homo sapiens	galectin 1(LGALS1)
LGALS2	3957	Homo sapiens	galectin 2(LGALS2)
LGALSL	29094	Homo sapiens	galectin like(LGALSL)
LGR6	59352	Homo sapiens	leucine rich repeat containing G protein-coupled receptor 6(LGR6)
LHFP	10186	Homo sapiens	lipoma HMGIC fusion partner(LHFP)
LIAS	11019	Homo sapiens	lipoic acid synthetase(LIAS)
LIG1	3978	Homo sapiens	DNA ligase 1(LIG1)
LILRA5	353514	Homo sapiens	leukocyte immunoglobulin like receptor A5(LILRA5)
LIMK2	3985	Homo sapiens	LIM domain kinase 2(LIMK2)
LIMS1	3987	Homo sapiens	LIM zinc finger domain containing 1(LIMS1)
LIN7A	8825	Homo sapiens	lin-7 homolog A, crumbs cell polarity complex component(LIN7A)
LIN7C	55327	Homo sapiens	lin-7 homolog C, crumbs cell polarity complex component(LIN7C)
LINS1	55180	Homo sapiens	lines homolog 1(LINS1)
LIPA	3988	Homo sapiens	lipase A, lysosomal acid type(LIPA)
LIPN	643418	Homo sapiens	lipase family member N(LIPN)
LLGL1	3996	Homo sapiens	LLGL1, scribble cell polarity complex component(LLGL1)
LMBR1	64327	Homo sapiens	limb development membrane protein 1(LMBR1)
LMF2	91289	Homo sapiens	lipase maturation factor 2(LMF2)
LMNA	4000	Homo sapiens	lamin A/C(LMNA)
LNPK	80856	Homo sapiens	lunapark, ER junction formation factor(LNPK)
LONP1	9361	Homo sapiens	lon peptidase 1, mitochondrial(LONP1)
LPAR5	57121	Homo sapiens	lysophosphatidic acid receptor 5(LPAR5)
LPCAT2	54947	Homo sapiens	lysophosphatidylcholine acyltransferase 2(LPCAT2)
LPGAT1	9926	Homo sapiens	lysophosphatidylglycerol acyltransferase 1(LPGAT1)
LPIN1	23175	Homo sapiens	lipin 1(LPIN1)
LPIN2	9663	Homo sapiens	lipin 2(LPIN2)
LRBA	987	Homo sapiens	LPS responsive beige-like anchor protein(LRBA)
LRP10	26020	Homo sapiens	LDL receptor related protein 10(LRP10)
LRPAP1	4043	Homo sapiens	LDL receptor related protein associated protein 1(LRPAP1)
LRPPRC	10128	Homo sapiens	leucine rich pentatricopeptide repeat containing(LRPPRC)
LRRC47	57470	Homo sapiens	leucine rich repeat containing 47(LRRC47)
LRRC6	23639	Homo sapiens	leucine rich repeat containing 6(LRRC6)
LRRC8A	56262	Homo sapiens	leucine rich repeat containing 8 family member A(LRRC8A)
LRRC8D	55144	Homo sapiens	leucine rich repeat containing 8 family member D(LRRC8D)
LRRFIP2	9209	Homo sapiens	LRR binding FLII interacting protein 2(LRRFIP2)
LSM4	25804	Homo sapiens	LSM4 homolog, U6 small nuclear RNA and mRNA degradation associated(LSM4)
LSMEM1	286006	Homo sapiens	leucine rich single-pass membrane protein 1(LSMEM1)
LSS	4047	Homo sapiens	lanosterol synthase (2,3-oxidosqualene-lanosterol cyclase)(LSS)
LTB	4050	Homo sapiens	lymphotoxin beta(LTB)
LTB4R	1241	Homo sapiens	leukotriene B4 receptor(LTB4R)
LTBP3	4054	Homo sapiens	latent transforming growth factor beta binding protein 3(LTBP3)
LTF	4057	Homo sapiens	lactotransferrin(LTF)
LUC7L2	51631	Homo sapiens	LUC7 like 2, pre-mRNA splicing factor(LUC7L2)
LUC7L3	51747	Homo sapiens	LUC7 like 3 pre-mRNA splicing factor(LUC7L3)
LY6E	4061	Homo sapiens	lymphocyte antigen 6 complex, locus E(LY6E)
LY86	9450	Homo sapiens	lymphocyte antigen 86(LY86)
LY9	4063	Homo sapiens	lymphocyte antigen 9(LY9)
LY96	23643	Homo sapiens	lymphocyte antigen 96(LY96)
LYAR	55646	Homo sapiens	Ly1 antibody reactive(LYAR)
LYRM1	57149	Homo sapiens	LYR motif containing 1(LYRM1)
LYRM2	57226	Homo sapiens	LYR motif containing 2(LYRM2)
LYRM4	57128	Homo sapiens	LYR motif containing 4(LYRM4)
LYSMD2	256586	Homo sapiens	LysM domain containing 2(LYSMD2)
M6PR	4074	Homo sapiens	mannose-6-phosphate receptor, cation dependent(M6PR)
MAD1L1	8379	Homo sapiens	MAD1 mitotic arrest deficient like 1(MAD1L1)
MAD2L2	10459	Homo sapiens	MAD2 mitotic arrest deficient-like 2 (yeast)(MAD2L2)
MAF	4094	Homo sapiens	MAF bZIP transcription factor(MAF)
MAGED1	9500	Homo sapiens	MAGE family member D1(MAGED1)
MAGEF1	64110	Homo sapiens	MAGE family member F1(MAGEF1)
MAGEH1	28986	Homo sapiens	MAGE family member H1(MAGEH1)
MAL	4118	Homo sapiens	mal, T-cell differentiation protein(MAL)
MAN1A1	4121	Homo sapiens	mannosidase alpha class 1A member 1(MAN1A1)
MAN1C1	57134	Homo sapiens	mannosidase alpha class 1C member 1(MAN1C1)
MAN2A2	4122	Homo sapiens	mannosidase alpha class 2A member 2(MAN2A2)
MANSC1	54682	Homo sapiens	MANSC domain containing 1(MANSC1)
MAOA	4128	Homo sapiens	monoamine oxidase A(MAOA)
MAOB	4129	Homo sapiens	monoamine oxidase B(MAOB)
MAP1A	4130	Homo sapiens	microtubule associated protein 1A(MAP1A)
MAP1LC3B	81631	Homo sapiens	microtubule associated protein 1 light chain 3 beta(MAP1LC3B)
MAP2K2	5605	Homo sapiens	mitogen-activated protein kinase kinase 2(MAP2K2)
MAP2K3	5606	Homo sapiens	mitogen-activated protein kinase kinase 3(MAP2K3)
MAP2K6	5608	Homo sapiens	mitogen-activated protein kinase kinase 6(MAP2K6)
MAP3K4	4216	Homo sapiens	mitogen-activated protein kinase kinase kinase 4(MAP3K4)
MAP3K7CL	56911	Homo sapiens	MAP3K7 C-terminal like(MAP3K7CL)
MAP3K8	1326	Homo sapiens	mitogen-activated protein kinase kinase kinase 8(MAP3K8)
MAP4K1	11184	Homo sapiens	mitogen-activated protein kinase kinase kinase kinase 1(MAP4K1)
MAPK1	5594	Homo sapiens	mitogen-activated protein kinase 1(MAPK1)
MAPK13	5603	Homo sapiens	mitogen-activated protein kinase 13(MAPK13)
MAPK14	1432	Homo sapiens	mitogen-activated protein kinase 14(MAPK14)
MAPK3	5595	Homo sapiens	mitogen-activated protein kinase 3(MAPK3)
MAPK9	5601	Homo sapiens	mitogen-activated protein kinase 9(MAPK9)
MAPKAPK2	9261	Homo sapiens	mitogen-activated protein kinase-activated protein kinase 2(MAPKAPK2)
MAPKAPK5	8550	Homo sapiens	mitogen-activated protein kinase-activated protein kinase 5(MAPKAPK5)
MAPRE2	10982	Homo sapiens	microtubule associated protein RP/EB family member 2(MAPRE2)
MARC1	64757	Homo sapiens	mitochondrial amidoxime reducing component 1(MARC1)
MARCH1	55016	Homo sapiens	membrane associated ring-CH-type finger 1(MARCH1)
MARCH2	51257	Homo sapiens	membrane associated ring-CH-type finger 2(MARCH2)
MARCH3	115123	Homo sapiens	membrane associated ring-CH-type finger 3(MARCH3)
MARCKS	4082	Homo sapiens	myristoylated alanine rich protein kinase C substrate(MARCKS)
MARCKSL1	65108	Homo sapiens	MARCKS like 1(MARCKSL1)
MARCO	8685	Homo sapiens	macrophage receptor with collagenous structure(MARCO)
MARK3	4140	Homo sapiens	microtubule affinity regulating kinase 3(MARK3)
MAT2B	27430	Homo sapiens	methionine adenosyltransferase 2B(MAT2B)
MATK	4145	Homo sapiens	megakaryocyte-associated tyrosine kinase(MATK)
MB21D1	115004	Homo sapiens	Mab-21 domain containing 1(MB21D1)
MBD3	53615	Homo sapiens	methyl-CpG binding domain protein 3(MBD3)
MBD6	114785	Homo sapiens	methyl-CpG binding domain protein 6(MBD6)
MBIP	51562	Homo sapiens	MAP3K12 binding inhibitory protein 1(MBIP)
MBNL2	10150	Homo sapiens	muscleblind like splicing regulator 2(MBNL2)
MBOAT2	129642	Homo sapiens	membrane bound O-acyltransferase domain containing 2(MBOAT2)
MBTPS1	8720	Homo sapiens	membrane bound transcription factor peptidase, site 1(MBTPS1)
MCCC1	56922	Homo sapiens	methylcrotonoyl-CoA carboxylase 1(MCCC1)
MCM3	4172	Homo sapiens	minichromosome maintenance complex component 3(MCM3)
MCM7	4176	Homo sapiens	minichromosome maintenance complex component 7(MCM7)
MCOLN2	255231	Homo sapiens	mucolipin 2(MCOLN2)
MCTP2	55784	Homo sapiens	multiple C2 and transmembrane domain containing 2(MCTP2)
MCU	90550	Homo sapiens	mitochondrial calcium uniporter(MCU)
MDC1	9656	Homo sapiens	mediator of DNA damage checkpoint 1(MDC1)
MDFIC	29969	Homo sapiens	MyoD family inhibitor domain containing(MDFIC)
MDH2	4191	Homo sapiens	malate dehydrogenase 2(MDH2)
MDM4	4194	Homo sapiens	MDM4, p53 regulator(MDM4)
MEAF6	64769	Homo sapiens	MYST/Esa1 associated factor 6(MEAF6)
MED10	84246	Homo sapiens	mediator complex subunit 10(MED10)
MED17	9440	Homo sapiens	mediator complex subunit 17(MED17)
MED6	10001	Homo sapiens	mediator complex subunit 6(MED6)
MEF2A	4205	Homo sapiens	myocyte enhancer factor 2A(MEF2A)
MEF2D	4209	Homo sapiens	myocyte enhancer factor 2D(MEF2D)
MEGF9	1955	Homo sapiens	multiple EGF like domains 9(MEGF9)
MEN1	4221	Homo sapiens	menin 1(MEN1)
MERTK	10461	Homo sapiens	MER proto-oncogene, tyrosine kinase(MERTK)
METAP2	10988	Homo sapiens	methionyl aminopeptidase 2(METAP2)
METTL13	51603	Homo sapiens	methyltransferase like 13(METTL13)
METTL16	79066	Homo sapiens	methyltransferase like 16(METTL16)
METTL22	79091	Homo sapiens	methyltransferase like 22(METTL22)
METTL26	84326	Homo sapiens	methyltransferase like 26(METTL26)
METTL2A	339175	Homo sapiens	methyltransferase like 2A(METTL2A)
METTL4	64863	Homo sapiens	methyltransferase like 4(METTL4)
METTL7B	196410	Homo sapiens	methyltransferase like 7B(METTL7B)
METTL9	51108	Homo sapiens	methyltransferase like 9(METTL9)
MEX3C	51320	Homo sapiens	mex-3 RNA binding family member C(MEX3C)
MFAP3	4238	Homo sapiens	microfibrillar associated protein 3(MFAP3)
MFF	56947	Homo sapiens	mitochondrial fission factor(MFF)
MFHAS1	9258	Homo sapiens	malignant fibrous histiocytoma amplified sequence 1(MFHAS1)
MFN2	9927	Homo sapiens	mitofusin 2(MFN2)
MFNG	4242	Homo sapiens	MFNG O-fucosylpeptide 3-beta-N-acetylglucosaminyltransferase(MFNG)
MFSD1	64747	Homo sapiens	major facilitator superfamily domain containing 1(MFSD1)
MFSD14B	84641	Homo sapiens	major facilitator superfamily domain containing 14B(MFSD14B)
MFSD8	256471	Homo sapiens	major facilitator superfamily domain containing 8(MFSD8)
MGAM	8972	Homo sapiens	maltase-glucoamylase(MGAM)
MGLL	11343	Homo sapiens	monoglyceride lipase(MGLL)
MGMT	4255	Homo sapiens	O-6-methylguanine-DNA methyltransferase(MGMT)
MGST1	4257	Homo sapiens	microsomal glutathione S-transferase 1(MGST1)
MIB2	142678	Homo sapiens	mindbomb E3 ubiquitin protein ligase 2(MIB2)
MICAL1	64780	Homo sapiens	microtubule associated monooxygenase, calponin and LIM domain containing 1(MICAL1)
MICU1	10367	Homo sapiens	mitochondrial calcium uptake 1(MICU1)
MID1IP1	58526	Homo sapiens	MID1 interacting protein 1(MID1IP1)
MIDN	90007	Homo sapiens	midnolin(MIDN)
MIEF1	54471	Homo sapiens	mitochondrial elongation factor 1(MIEF1)
MIER1	57708	Homo sapiens	MIER1 transcriptional regulator(MIER1)
MINA	84864	Homo sapiens	MYC induced nuclear antigen(MINA)
MINPP1	9562	Homo sapiens	multiple inositol-polyphosphate phosphatase 1(MINPP1)
MIS12	79003	Homo sapiens	MIS12, kinetochore complex component(MIS12)
MKRN1	23608	Homo sapiens	makorin ring finger protein 1(MKRN1)
MLKL	197259	Homo sapiens	mixed lineage kinase domain like(MLKL)
MMADHC	27249	Homo sapiens	methylmalonic aciduria and homocystinuria, cblD type(MMADHC)
MMP25	64386	Homo sapiens	matrix metallopeptidase 25(MMP25)
MMP8	4317	Homo sapiens	matrix metallopeptidase 8(MMP8)
MMRN1	22915	Homo sapiens	multimerin 1(MMRN1)
MMS19	64210	Homo sapiens	MMS19 homolog, cytosolic iron-sulfur assembly component(MMS19)
MOAP1	64112	Homo sapiens	modulator of apoptosis 1(MOAP1)
MOB4	25843	Homo sapiens	MOB family member 4, phocein(MOB4)
MOGS	7841	Homo sapiens	mannosyl-oligosaccharide glucosidase(MOGS)
MORF4L2	9643	Homo sapiens	mortality factor 4 like 2(MORF4L2)
MOSPD2	158747	Homo sapiens	motile sperm domain containing 2(MOSPD2)
MOSPD3	64598	Homo sapiens	motile sperm domain containing 3(MOSPD3)
MPC1	51660	Homo sapiens	mitochondrial pyruvate carrier 1(MPC1)
MPEG1	219972	Homo sapiens	macrophage expressed 1(MPEG1)
MPHOSPH10	10199	Homo sapiens	M-phase phosphoprotein 10(MPHOSPH10)
MPHOSPH6	10200	Homo sapiens	M-phase phosphoprotein 6(MPHOSPH6)
MPHOSPH8	54737	Homo sapiens	M-phase phosphoprotein 8(MPHOSPH8)
MPI	4351	Homo sapiens	mannose phosphate isomerase(MPI)
MPO	4353	Homo sapiens	myeloperoxidase(MPO)
MPP1	4354	Homo sapiens	membrane palmitoylated protein 1(MPP1)
MPP7	143098	Homo sapiens	membrane palmitoylated protein 7(MPP7)
MPV17	4358	Homo sapiens	MPV17, mitochondrial inner membrane protein(MPV17)
MPZ	4359	Homo sapiens	myelin protein zero(MPZ)
MPZL1	9019	Homo sapiens	myelin protein zero like 1(MPZL1)
MR1	3140	Homo sapiens	major histocompatibility complex, class I-related(MR1)
MRFAP1L1	114932	Homo sapiens	Morf4 family associated protein 1 like 1(MRFAP1L1)
MRM2	29960	Homo sapiens	mitochondrial rRNA methyltransferase 2(MRM2)
MRM3	55178	Homo sapiens	mitochondrial rRNA methyltransferase 3(MRM3)
MRPL11	65003	Homo sapiens	mitochondrial ribosomal protein L11(MRPL11)
MRPL13	28998	Homo sapiens	mitochondrial ribosomal protein L13(MRPL13)
MRPL14	64928	Homo sapiens	mitochondrial ribosomal protein L14(MRPL14)
MRPL16	54948	Homo sapiens	mitochondrial ribosomal protein L16(MRPL16)
MRPL17	63875	Homo sapiens	mitochondrial ribosomal protein L17(MRPL17)
MRPL18	29074	Homo sapiens	mitochondrial ribosomal protein L18(MRPL18)
MRPL28	10573	Homo sapiens	mitochondrial ribosomal protein L28(MRPL28)
MRPL3	11222	Homo sapiens	mitochondrial ribosomal protein L3(MRPL3)
MRPL33	9553	Homo sapiens	mitochondrial ribosomal protein L33(MRPL33)
MRPL35	51318	Homo sapiens	mitochondrial ribosomal protein L35(MRPL35)
MRPL37	51253	Homo sapiens	mitochondrial ribosomal protein L37(MRPL37)
MRPL39	54148	Homo sapiens	mitochondrial ribosomal protein L39(MRPL39)
MRPL43	84545	Homo sapiens	mitochondrial ribosomal protein L43(MRPL43)
MRPL45	84311	Homo sapiens	mitochondrial ribosomal protein L45(MRPL45)
MRPL58	3396	Homo sapiens	mitochondrial ribosomal protein L58(MRPL58)
MRPL9	65005	Homo sapiens	mitochondrial ribosomal protein L9(MRPL9)
MRPS21	54460	Homo sapiens	mitochondrial ribosomal protein S21(MRPS21)
MRPS23	51649	Homo sapiens	mitochondrial ribosomal protein S23(MRPS23)
MRPS26	64949	Homo sapiens	mitochondrial ribosomal protein S26(MRPS26)
MRPS27	23107	Homo sapiens	mitochondrial ribosomal protein S27(MRPS27)
MRPS30	10884	Homo sapiens	mitochondrial ribosomal protein S30(MRPS30)
MRPS33	51650	Homo sapiens	mitochondrial ribosomal protein S33(MRPS33)
MRPS34	65993	Homo sapiens	mitochondrial ribosomal protein S34(MRPS34)
MRPS35	60488	Homo sapiens	mitochondrial ribosomal protein S35(MRPS35)
MRPS7	51081	Homo sapiens	mitochondrial ribosomal protein S7(MRPS7)
MRRF	92399	Homo sapiens	mitochondrial ribosome recycling factor(MRRF)
MRS2	57380	Homo sapiens	MRS2, magnesium transporter(MRS2)
MS4A1	931	Homo sapiens	membrane spanning 4-domains A1(MS4A1)
MS4A14	84689	Homo sapiens	membrane spanning 4-domains A14(MS4A14)
MS4A3	932	Homo sapiens	membrane spanning 4-domains A3(MS4A3)
MS4A4A	51338	Homo sapiens	membrane spanning 4-domains A4A(MS4A4A)
MS4A6A	64231	Homo sapiens	membrane spanning 4-domains A6A(MS4A6A)
MSANTD2	79684	Homo sapiens	Myb/SANT DNA binding domain containing 2(MSANTD2)
MSL3	10943	Homo sapiens	male-specific lethal 3 homolog (Drosophila)(MSL3)
MSRA	4482	Homo sapiens	methionine sulfoxide reductase A(MSRA)
MSRB1	51734	Homo sapiens	methionine sulfoxide reductase B1(MSRB1)
MSRB2	22921	Homo sapiens	methionine sulfoxide reductase B2(MSRB2)
MSRB3	253827	Homo sapiens	methionine sulfoxide reductase B3(MSRB3)
MT1G	4495	Homo sapiens	metallothionein 1G(MT1G)
MTERF3	51001	Homo sapiens	mitochondrial transcription termination factor 3(MTERF3)
MTF1	4520	Homo sapiens	metal regulatory transcription factor 1(MTF1)
MTMR11	10903	Homo sapiens	myotubularin related protein 11(MTMR11)
MTMR6	9107	Homo sapiens	myotubularin related protein 6(MTMR6)
MTO1	25821	Homo sapiens	mitochondrial tRNA translation optimization 1(MTO1)
MTPAP	55149	Homo sapiens	mitochondrial poly(A) polymerase(MTPAP)
MTR	4548	Homo sapiens	5-methyltetrahydrofolate-homocysteine methyltransferase(MTR)
MTURN	222166	Homo sapiens	maturin, neural progenitor differentiation regulator homolog(MTURN)
MTX3	345778	Homo sapiens	metaxin 3(MTX3)
MUM1	84939	Homo sapiens	melanoma associated antigen (mutated) 1(MUM1)
MVP	9961	Homo sapiens	major vault protein(MVP)
MXD1	4084	Homo sapiens	MAX dimerization protein 1(MXD1)
MXD3	83463	Homo sapiens	MAX dimerization protein 3(MXD3)
MXD4	10608	Homo sapiens	MAX dimerization protein 4(MXD4)
MXRA7	439921	Homo sapiens	matrix remodeling associated 7(MXRA7)
MYBPC3	4607	Homo sapiens	myosin binding protein C, cardiac(MYBPC3)
MYC	4609	Homo sapiens	v-myc avian myelocytomatosis viral oncogene homolog(MYC)
MYD88	4615	Homo sapiens	myeloid differentiation primary response 88(MYD88)
MYL12B	103910	Homo sapiens	myosin light chain 12B(MYL12B)
MYNN	55892	Homo sapiens	myoneurin(MYNN)
MYO10	4651	Homo sapiens	myosin X(MYO10)
MYO9A	4649	Homo sapiens	myosin IXA(MYO9A)
MYOM2	9172	Homo sapiens	myomesin 2(MYOM2)
MZB1	51237	Homo sapiens	marginal zone B and B1 cell specific protein(MZB1)
N4BP1	9683	Homo sapiens	NEDD4 binding protein 1(N4BP1)
N4BP2L1	90634	Homo sapiens	NEDD4 binding protein 2 like 1(N4BP2L1)
N4BP2L2	10443	Homo sapiens	NEDD4 binding protein 2 like 2(N4BP2L2)
NAA16	79612	Homo sapiens	N(alpha)-acetyltransferase 16, NatA auxiliary subunit(NAA16)
NAA20	51126	Homo sapiens	N(alpha)-acetyltransferase 20, NatB catalytic subunit(NAA20)
NAA35	60560	Homo sapiens	N(alpha)-acetyltransferase 35, NatC auxiliary subunit(NAA35)
NAAA	27163	Homo sapiens	N-acylethanolamine acid amidase(NAAA)
NABP1	64859	Homo sapiens	nucleic acid binding protein 1(NABP1)
NACA	4666	Homo sapiens	nascent polypeptide-associated complex alpha subunit(NACA)
NAE1	8883	Homo sapiens	NEDD8 activating enzyme E1 subunit 1(NAE1)
NAMPT	10135	Homo sapiens	nicotinamide phosphoribosyltransferase(NAMPT)
NAP1L4	4676	Homo sapiens	nucleosome assembly protein 1 like 4(NAP1L4)
NARF	26502	Homo sapiens	nuclear prelamin A recognition factor(NARF)
NARS	4677	Homo sapiens	asparaginyl-tRNA synthetase(NARS)
NAT10	55226	Homo sapiens	N-acetyltransferase 10(NAT10)
NAT9	26151	Homo sapiens	N-acetyltransferase 9 (putative)(NAT9)
NAXD	55739	Homo sapiens	NAD(P)HX dehydratase(NAXD)
NAXE	128240	Homo sapiens	NAD(P)HX epimerase(NAXE)
NBEAL2	23218	Homo sapiens	neurobeachin like 2(NBEAL2)
NBN	4683	Homo sapiens	nibrin(NBN)
NCAPD3	23310	Homo sapiens	non-SMC condensin II complex subunit D3(NCAPD3)
NCBP2	22916	Homo sapiens	nuclear cap binding protein subunit 2(NCBP2)
NCF4	4689	Homo sapiens	neutrophil cytosolic factor 4(NCF4)
NCKAP1L	3071	Homo sapiens	NCK associated protein 1 like(NCKAP1L)
NCKAP5L	57701	Homo sapiens	NCK associated protein 5 like(NCKAP5L)
NCL	4691	Homo sapiens	nucleolin(NCL)
NCOA1	8648	Homo sapiens	nuclear receptor coactivator 1(NCOA1)
NCOA5	57727	Homo sapiens	nuclear receptor coactivator 5(NCOA5)
NCOA7	135112	Homo sapiens	nuclear receptor coactivator 7(NCOA7)
NCOR2	9612	Homo sapiens	nuclear receptor corepressor 2(NCOR2)
NDRG2	57447	Homo sapiens	NDRG family member 2(NDRG2)
NDST1	3340	Homo sapiens	N-deacetylase and N-sulfotransferase 1(NDST1)
NDUFA12	55967	Homo sapiens	NADH:ubiquinone oxidoreductase subunit A12(NDUFA12)
NDUFAB1	4706	Homo sapiens	NADH:ubiquinone oxidoreductase subunit AB1(NDUFAB1)
NDUFAF4	29078	Homo sapiens	NADH:ubiquinone oxidoreductase complex assembly factor 4(NDUFAF4)
NDUFB11	54539	Homo sapiens	NADH:ubiquinone oxidoreductase subunit B11(NDUFB11)
NDUFB5	4711	Homo sapiens	NADH:ubiquinone oxidoreductase subunit B5(NDUFB5)
NDUFS8	4728	Homo sapiens	NADH:ubiquinone oxidoreductase core subunit S8(NDUFS8)
NECAB1	64168	Homo sapiens	N-terminal EF-hand calcium binding protein 1(NECAB1)
NECTIN2	5819	Homo sapiens	nectin cell adhesion molecule 2(NECTIN2)
NEDD4	4734	Homo sapiens	neural precursor cell expressed, developmentally down-regulated 4, E3 ubiquitin protein ligase(NEDD4)
NEIL2	252969	Homo sapiens	nei like DNA glycosylase 2(NEIL2)
NEK1	4750	Homo sapiens	NIMA related kinase 1(NEK1)
NEK2	4751	Homo sapiens	NIMA related kinase 2(NEK2)
NELFCD	51497	Homo sapiens	negative elongation factor complex member C/D(NELFCD)
NELL2	4753	Homo sapiens	neural EGFL like 2(NELL2)
NEMP1	23306	Homo sapiens	nuclear envelope integral membrane protein 1(NEMP1)
NEXN	91624	Homo sapiens	nexilin F-actin binding protein(NEXN)
NFAT5	10725	Homo sapiens	nuclear factor of activated T-cells 5(NFAT5)
NFATC3	4775	Homo sapiens	nuclear factor of activated T-cells 3(NFATC3)
NFIL3	4783	Homo sapiens	nuclear factor, interleukin 3 regulated(NFIL3)
NFKBIE	4794	Homo sapiens	NFKB inhibitor epsilon(NFKBIE)
NFKBIZ	64332	Homo sapiens	NFKB inhibitor zeta(NFKBIZ)
NFX1	4799	Homo sapiens	nuclear transcription factor, X-box binding 1(NFX1)
NGDN	25983	Homo sapiens	neuroguidin(NGDN)
NIF3L1	60491	Homo sapiens	NGG1 interacting factor 3 like 1(NIF3L1)
NIN	51199	Homo sapiens	ninein(NIN)
NINJ2	4815	Homo sapiens	ninjurin 2(NINJ2)
NIPA1	123606	Homo sapiens	non imprinted in Prader-Willi/Angelman syndrome 1(NIPA1)
NIPAL3	57185	Homo sapiens	NIPA like domain containing 3(NIPAL3)
NKG7	4818	Homo sapiens	natural killer cell granule protein 7(NKG7)
NLRC4	58484	Homo sapiens	NLR family CARD domain containing 4(NLRC4)
NLRP1	22861	Homo sapiens	NLR family pyrin domain containing 1(NLRP1)
NLRP12	91662	Homo sapiens	NLR family pyrin domain containing 12(NLRP12)
NME3	4832	Homo sapiens	NME/NM23 nucleoside diphosphate kinase 3(NME3)
NMRK1	54981	Homo sapiens	nicotinamide riboside kinase 1(NMRK1)
NNT	23530	Homo sapiens	nicotinamide nucleotide transhydrogenase(NNT)
NOA1	84273	Homo sapiens	nitric oxide associated 1(NOA1)
NOL11	25926	Homo sapiens	nucleolar protein 11(NOL11)
NOL8	55035	Homo sapiens	nucleolar protein 8(NOL8)
NOLC1	9221	Homo sapiens	nucleolar and coiled-body phosphoprotein 1(NOLC1)
NONO	4841	Homo sapiens	non-POU domain containing, octamer-binding(NONO)
NOP10	55505	Homo sapiens	NOP10 ribonucleoprotein(NOP10)
NOP2	4839	Homo sapiens	NOP2 nucleolar protein(NOP2)
NOP56	10528	Homo sapiens	NOP56 ribonucleoprotein(NOP56)
NOP58	51602	Homo sapiens	NOP58 ribonucleoprotein(NOP58)
NPAT	4863	Homo sapiens	nuclear protein, coactivator of histone transcription(NPAT)
NPC1	4864	Homo sapiens	NPC intracellular cholesterol transporter 1(NPC1)
NPL	80896	Homo sapiens	N-acetylneuraminate pyruvate lyase(NPL)
NPM3	10360	Homo sapiens	nucleophosmin/nucleoplasmin 3(NPM3)
NQO2	4835	Homo sapiens	NAD(P)H quinone dehydrogenase 2(NQO2)
NR2C1	7181	Homo sapiens	nuclear receptor subfamily 2 group C member 1(NR2C1)
NR2E1	7101	Homo sapiens	nuclear receptor subfamily 2 group E member 1(NR2E1)
NRGN	4900	Homo sapiens	neurogranin(NRGN)
NRN1	51299	Homo sapiens	neuritin 1(NRN1)
NSA2	10412	Homo sapiens	NSA2, ribosome biogenesis homolog(NSA2)
NSMCE4A	54780	Homo sapiens	NSE4 homolog A, SMC5-SMC6 complex component(NSMCE4A)
NSMF	26012	Homo sapiens	NMDA receptor synaptonuclear signaling and neuronal migration factor(NSMF)
NSRP1	84081	Homo sapiens	nuclear speckle splicing regulatory protein 1(NSRP1)
NSUN2	54888	Homo sapiens	NOP2/Sun RNA methyltransferase family member 2(NSUN2)
NSUN3	63899	Homo sapiens	NOP2/Sun RNA methyltransferase family member 3(NSUN3)
NSUN4	387338	Homo sapiens	NOP2/Sun RNA methyltransferase family member 4(NSUN4)
NSUN6	221078	Homo sapiens	NOP2/Sun RNA methyltransferase family member 6(NSUN6)
NSUN7	79730	Homo sapiens	NOP2/Sun RNA methyltransferase family member 7(NSUN7)
NT5C	30833	Homo sapiens	5', 3'-nucleotidase, cytosolic(NT5C)
NT5C3A	51251	Homo sapiens	5'-nucleotidase, cytosolic IIIA(NT5C3A)
NT5E	4907	Homo sapiens	5'-nucleotidase ecto(NT5E)
NT5M	56953	Homo sapiens	5',3'-nucleotidase, mitochondrial(NT5M)
NTHL1	4913	Homo sapiens	nth like DNA glycosylase 1(NTHL1)
NTNG2	84628	Homo sapiens	netrin G2(NTNG2)
NTSR1	4923	Homo sapiens	neurotensin receptor 1(NTSR1)
NUCB1	4924	Homo sapiens	nucleobindin 1(NUCB1)
NUDCD2	134492	Homo sapiens	NudC domain containing 2(NUDCD2)
NUDT15	55270	Homo sapiens	nudix hydrolase 15(NUDT15)
NUDT16	131870	Homo sapiens	nudix hydrolase 16(NUDT16)
NUDT9	53343	Homo sapiens	nudix hydrolase 9(NUDT9)
NUMB	8650	Homo sapiens	NUMB, endocytic adaptor protein(NUMB)
NUP160	23279	Homo sapiens	nucleoporin 160(NUP160)
NUP205	23165	Homo sapiens	nucleoporin 205(NUP205)
NUP210	23225	Homo sapiens	nucleoporin 210(NUP210)
NUP43	348995	Homo sapiens	nucleoporin 43(NUP43)
NUP54	53371	Homo sapiens	nucleoporin 54(NUP54)
NUP85	79902	Homo sapiens	nucleoporin 85(NUP85)
NUP88	4927	Homo sapiens	nucleoporin 88(NUP88)
NUPL2	11097	Homo sapiens	nucleoporin like 2(NUPL2)
NUSAP1	51203	Homo sapiens	nucleolar and spindle associated protein 1(NUSAP1)
NXT1	29107	Homo sapiens	nuclear transport factor 2 like export factor 1(NXT1)
NXT2	55916	Homo sapiens	nuclear transport factor 2 like export factor 2(NXT2)
OAF	220323	Homo sapiens	out at first homolog(OAF)
OAT	4942	Homo sapiens	ornithine aminotransferase(OAT)
OCEL1	79629	Homo sapiens	occludin/ELL domain containing 1(OCEL1)
OCIAD2	132299	Homo sapiens	OCIA domain containing 2(OCIAD2)
ODC1	4953	Homo sapiens	ornithine decarboxylase 1(ODC1)
ODF2	4957	Homo sapiens	outer dense fiber of sperm tails 2(ODF2)
OLAH	55301	Homo sapiens	oleoyl-ACP hydrolase(OLAH)
OLFM4	10562	Homo sapiens	olfactomedin 4(OLFM4)
OLIG1	116448	Homo sapiens	oligodendrocyte transcription factor 1(OLIG1)
OLR1	4973	Homo sapiens	oxidized low density lipoprotein receptor 1(OLR1)
OPRL1	4987	Homo sapiens	opioid related nociceptin receptor 1(OPRL1)
ORC3	23595	Homo sapiens	origin recognition complex subunit 3(ORC3)
ORC5	5001	Homo sapiens	origin recognition complex subunit 5(ORC5)
ORM2	5005	Homo sapiens	orosomucoid 2(ORM2)
ORMDL3	94103	Homo sapiens	ORMDL sphingolipid biosynthesis regulator 3(ORMDL3)
OSBP2	23762	Homo sapiens	oxysterol binding protein 2(OSBP2)
OSBPL1A	114876	Homo sapiens	oxysterol binding protein like 1A(OSBPL1A)
OSBPL3	26031	Homo sapiens	oxysterol binding protein like 3(OSBPL3)
OSBPL5	114879	Homo sapiens	oxysterol binding protein like 5(OSBPL5)
OSBPL8	114882	Homo sapiens	oxysterol binding protein like 8(OSBPL8)
OSBPL9	114883	Homo sapiens	oxysterol binding protein like 9(OSBPL9)
OSCAR	126014	Homo sapiens	osteoclast associated, immunoglobulin-like receptor(OSCAR)
OSGEP	55644	Homo sapiens	O-sialoglycoprotein endopeptidase(OSGEP)
OSM	5008	Homo sapiens	oncostatin M(OSM)
OSTC	58505	Homo sapiens	oligosaccharyltransferase complex non-catalytic subunit(OSTC)
OTUD4	54726	Homo sapiens	OTU deubiquitinase 4(OTUD4)
OXCT1	5019	Homo sapiens	3-oxoacid CoA-transferase 1(OXCT1)
OXER1	165140	Homo sapiens	oxoeicosanoid receptor 1(OXER1)
OXNAD1	92106	Homo sapiens	oxidoreductase NAD binding domain containing 1(OXNAD1)
OXSR1	9943	Homo sapiens	oxidative stress responsive 1(OXSR1)
P2RX1	5023	Homo sapiens	purinergic receptor P2X 1(P2RX1)
P2RY10	27334	Homo sapiens	purinergic receptor P2Y10(P2RY10)
P2RY8	286530	Homo sapiens	purinergic receptor P2Y8(P2RY8)
P3H1	64175	Homo sapiens	prolyl 3-hydroxylase 1(P3H1)
PAAF1	80227	Homo sapiens	proteasomal ATPase associated factor 1(PAAF1)
PABPC1	26986	Homo sapiens	poly(A) binding protein cytoplasmic 1(PABPC1)
PACSIN2	11252	Homo sapiens	protein kinase C and casein kinase substrate in neurons 2(PACSIN2)
PADI2	11240	Homo sapiens	peptidyl arginine deiminase 2(PADI2)
PADI4	23569	Homo sapiens	peptidyl arginine deiminase 4(PADI4)
PAFAH1B3	5050	Homo sapiens	platelet activating factor acetylhydrolase 1b catalytic subunit 3(PAFAH1B3)
PAFAH2	5051	Homo sapiens	platelet activating factor acetylhydrolase 2(PAFAH2)
PAG1	55824	Homo sapiens	phosphoprotein membrane anchor with glycosphingolipid microdomains 1(PAG1)
PAICS	10606	Homo sapiens	phosphoribosylaminoimidazole carboxylase; phosphoribosylaminoimidazolesuccinocarboxamide synthase(PAICS)
PAK1	5058	Homo sapiens	p21 (RAC1) activated kinase 1(PAK1)
PAK1IP1	55003	Homo sapiens	PAK1 interacting protein 1(PAK1IP1)
PAM	5066	Homo sapiens	peptidylglycine alpha-amidating monooxygenase(PAM)
PAN2	9924	Homo sapiens	PAN2 poly(A) specific ribonuclease subunit(PAN2)
PANK3	79646	Homo sapiens	pantothenate kinase 3(PANK3)
PANK4	55229	Homo sapiens	pantothenate kinase 4(PANK4)
PAPD7	11044	Homo sapiens	poly(A) RNA polymerase D7, non-canonical(PAPD7)
PAPSS1	9061	Homo sapiens	3'-phosphoadenosine 5'-phosphosulfate synthase 1(PAPSS1)
PAQR6	79957	Homo sapiens	progestin and adipoQ receptor family member 6(PAQR6)
PARN	5073	Homo sapiens	poly(A)-specific ribonuclease(PARN)
PARP12	64761	Homo sapiens	poly(ADP-ribose) polymerase family member 12(PARP12)
PARP16	54956	Homo sapiens	poly(ADP-ribose) polymerase family member 16(PARP16)
PARP3	10039	Homo sapiens	poly(ADP-ribose) polymerase family member 3(PARP3)
PARP9	83666	Homo sapiens	poly(ADP-ribose) polymerase family member 9(PARP9)
PARVB	29780	Homo sapiens	parvin beta(PARVB)
PATJ	10207	Homo sapiens	PATJ, crumbs cell polarity complex component(PATJ)
PATL2	197135	Homo sapiens	PAT1 homolog 2(PATL2)
PBX4	80714	Homo sapiens	PBX homeobox 4(PBX4)
PBXIP1	57326	Homo sapiens	PBX homeobox interacting protein 1(PBXIP1)
PCED1A	64773	Homo sapiens	PC-esterase domain containing 1A(PCED1A)
PCED1B	91523	Homo sapiens	PC-esterase domain containing 1B(PCED1B)
PCID2	55795	Homo sapiens	PCI domain containing 2(PCID2)
PCNT	5116	Homo sapiens	pericentrin(PCNT)
PCNX1	22990	Homo sapiens	pecanex homolog 1 (Drosophila)(PCNX1)
PCOLCE2	26577	Homo sapiens	procollagen C-endopeptidase enhancer 2(PCOLCE2)
PCSK6	5046	Homo sapiens	proprotein convertase subtilisin/kexin type 6(PCSK6)
PCSK9	255738	Homo sapiens	proprotein convertase subtilisin/kexin type 9(PCSK9)
PCYOX1	51449	Homo sapiens	prenylcysteine oxidase 1(PCYOX1)
PCYOX1L	78991	Homo sapiens	prenylcysteine oxidase 1 like(PCYOX1L)
PDCD10	11235	Homo sapiens	programmed cell death 10(PDCD10)
PDCD2	5134	Homo sapiens	programmed cell death 2(PDCD2)
PDCD7	10081	Homo sapiens	programmed cell death 7(PDCD7)
PDCL3	79031	Homo sapiens	phosducin like 3(PDCL3)
PDE4B	5142	Homo sapiens	phosphodiesterase 4B(PDE4B)
PDE4D	5144	Homo sapiens	phosphodiesterase 4D(PDE4D)
PDGFA	5154	Homo sapiens	platelet derived growth factor subunit A(PDGFA)
PDGFC	56034	Homo sapiens	platelet derived growth factor C(PDGFC)
PDHX	8050	Homo sapiens	pyruvate dehydrogenase complex component X(PDHX)
PDIA4	9601	Homo sapiens	protein disulfide isomerase family A member 4(PDIA4)
PDIK1L	149420	Homo sapiens	PDLIM1 interacting kinase 1 like(PDIK1L)
PDK3	5165	Homo sapiens	pyruvate dehydrogenase kinase 3(PDK3)
PDLIM1	9124	Homo sapiens	PDZ and LIM domain 1(PDLIM1)
PDLIM7	9260	Homo sapiens	PDZ and LIM domain 7(PDLIM7)
PDP1	54704	Homo sapiens	pyruvate dehyrogenase phosphatase catalytic subunit 1(PDP1)
PDRG1	81572	Homo sapiens	p53 and DNA damage regulated 1(PDRG1)
PDZD8	118987	Homo sapiens	PDZ domain containing 8(PDZD8)
PEA15	8682	Homo sapiens	phosphoprotein enriched in astrocytes 15(PEA15)
PEBP1	5037	Homo sapiens	phosphatidylethanolamine binding protein 1(PEBP1)
PECAM1	5175	Homo sapiens	platelet and endothelial cell adhesion molecule 1(PECAM1)
PECR	55825	Homo sapiens	peroxisomal trans-2-enoyl-CoA reductase(PECR)
PELI1	57162	Homo sapiens	pellino E3 ubiquitin protein ligase 1(PELI1)
PEPD	5184	Homo sapiens	peptidase D(PEPD)
PEX11G	92960	Homo sapiens	peroxisomal biogenesis factor 11 gamma(PEX11G)
PFAS	5198	Homo sapiens	phosphoribosylformylglycinamidine synthase(PFAS)
PFKFB2	5208	Homo sapiens	6-phosphofructo-2-kinase/fructose-2,6-biphosphatase 2(PFKFB2)
PFKFB3	5209	Homo sapiens	6-phosphofructo-2-kinase/fructose-2,6-biphosphatase 3(PFKFB3)
PFKFB4	5210	Homo sapiens	6-phosphofructo-2-kinase/fructose-2,6-biphosphatase 4(PFKFB4)
PGBD2	267002	Homo sapiens	piggyBac transposable element derived 2(PGBD2)
PGD	5226	Homo sapiens	phosphogluconate dehydrogenase(PGD)
PGK1	5230	Homo sapiens	phosphoglycerate kinase 1(PGK1)
PGM1	5236	Homo sapiens	phosphoglucomutase 1(PGM1)
PGM2	55276	Homo sapiens	phosphoglucomutase 2(PGM2)
PGRMC1	10857	Homo sapiens	progesterone receptor membrane component 1(PGRMC1)
PGRMC2	10424	Homo sapiens	progesterone receptor membrane component 2(PGRMC2)
PHACTR4	65979	Homo sapiens	phosphatase and actin regulator 4(PHACTR4)
PHB2	11331	Homo sapiens	prohibitin 2(PHB2)
PHF1	5252	Homo sapiens	PHD finger protein 1(PHF1)
PHF10	55274	Homo sapiens	PHD finger protein 10(PHF10)
PHF14	9678	Homo sapiens	PHD finger protein 14(PHF14)
PHF20L1	51105	Homo sapiens	PHD finger protein 20-like 1(PHF20L1)
PHF21A	51317	Homo sapiens	PHD finger protein 21A(PHF21A)
PHOSPHO1	162466	Homo sapiens	phosphoethanolamine/phosphocholine phosphatase(PHOSPHO1)
PHPT1	29085	Homo sapiens	phosphohistidine phosphatase 1(PHPT1)
PHTF1	10745	Homo sapiens	putative homeodomain transcription factor 1(PHTF1)
PHYH	5264	Homo sapiens	phytanoyl-CoA 2-hydroxylase(PHYH)
PI3	5266	Homo sapiens	peptidase inhibitor 3(PI3)
PI4KA	5297	Homo sapiens	phosphatidylinositol 4-kinase alpha(PI4KA)
PID1	55022	Homo sapiens	phosphotyrosine interaction domain containing 1(PID1)
PIEZO1	9780	Homo sapiens	piezo type mechanosensitive ion channel component 1(PIEZO1)
PIGH	5283	Homo sapiens	phosphatidylinositol glycan anchor biosynthesis class H(PIGH)
PIGP	51227	Homo sapiens	phosphatidylinositol glycan anchor biosynthesis class P(PIGP)
PIGU	128869	Homo sapiens	phosphatidylinositol glycan anchor biosynthesis class U(PIGU)
PIH1D1	55011	Homo sapiens	PIH1 domain containing 1(PIH1D1)
PIK3AP1	118788	Homo sapiens	phosphoinositide-3-kinase adaptor protein 1(PIK3AP1)
PIK3C2A	5286	Homo sapiens	phosphatidylinositol-4-phosphate 3-kinase catalytic subunit type 2 alpha(PIK3C2A)
PIK3CB	5291	Homo sapiens	phosphatidylinositol-4,5-bisphosphate 3-kinase catalytic subunit beta(PIK3CB)
PIK3CG	5294	Homo sapiens	phosphatidylinositol-4,5-bisphosphate 3-kinase catalytic subunit gamma(PIK3CG)
PIK3IP1	113791	Homo sapiens	phosphoinositide-3-kinase interacting protein 1(PIK3IP1)
PIK3R1	5295	Homo sapiens	phosphoinositide-3-kinase regulatory subunit 1(PIK3R1)
PIK3R4	30849	Homo sapiens	phosphoinositide-3-kinase regulatory subunit 4(PIK3R4)
PIK3R5	23533	Homo sapiens	phosphoinositide-3-kinase regulatory subunit 5(PIK3R5)
PIM1	5292	Homo sapiens	Pim-1 proto-oncogene, serine/threonine kinase(PIM1)
PIM2	11040	Homo sapiens	Pim-2 proto-oncogene, serine/threonine kinase(PIM2)
PIP4K2A	5305	Homo sapiens	phosphatidylinositol-5-phosphate 4-kinase type 2 alpha(PIP4K2A)
PITPNA	5306	Homo sapiens	phosphatidylinositol transfer protein alpha(PITPNA)
PITPNB	23760	Homo sapiens	phosphatidylinositol transfer protein beta(PITPNB)
PITPNC1	26207	Homo sapiens	phosphatidylinositol transfer protein, cytoplasmic 1(PITPNC1)
PJA1	64219	Homo sapiens	praja ring finger ubiquitin ligase 1(PJA1)
PJA2	9867	Homo sapiens	praja ring finger ubiquitin ligase 2(PJA2)
PKD2	5311	Homo sapiens	polycystin 2, transient receptor potential cation channel(PKD2)
PKM	5315	Homo sapiens	pyruvate kinase, muscle(PKM)
PKNOX1	5316	Homo sapiens	PBX/knotted 1 homeobox 1(PKNOX1)
PLA2G7	7941	Homo sapiens	phospholipase A2 group VII(PLA2G7)
PLAC8	51316	Homo sapiens	placenta specific 8(PLAC8)
PLBD1	79887	Homo sapiens	phospholipase B domain containing 1(PLBD1)
PLCB1	23236	Homo sapiens	phospholipase C beta 1(PLCB1)
PLCG1	5335	Homo sapiens	phospholipase C gamma 1(PLCG1)
PLCXD1	55344	Homo sapiens	phosphatidylinositol specific phospholipase C X domain containing 1(PLCXD1)
PLD1	5337	Homo sapiens	phospholipase D1(PLD1)
PLEC	5339	Homo sapiens	plectin(PLEC)
PLEKHA1	59338	Homo sapiens	pleckstrin homology domain containing A1(PLEKHA1)
PLEKHB1	58473	Homo sapiens	pleckstrin homology domain containing B1(PLEKHB1)
PLEKHF1	79156	Homo sapiens	pleckstrin homology and FYVE domain containing 1(PLEKHF1)
PLEKHG3	26030	Homo sapiens	pleckstrin homology and RhoGEF domain containing G3(PLEKHG3)
PLEKHO1	51177	Homo sapiens	pleckstrin homology domain containing O1(PLEKHO1)
PLGRKT	55848	Homo sapiens	plasminogen receptor with a C-terminal lysine(PLGRKT)
PLIN4	729359	Homo sapiens	perilipin 4(PLIN4)
PLIN5	440503	Homo sapiens	perilipin 5(PLIN5)
PLOD1	5351	Homo sapiens	procollagen-lysine,2-oxoglutarate 5-dioxygenase 1(PLOD1)
PLP2	5355	Homo sapiens	proteolipid protein 2(PLP2)
PLPP1	8611	Homo sapiens	phospholipid phosphatase 1(PLPP1)
PLPP3	8613	Homo sapiens	phospholipid phosphatase 3(PLPP3)
PLPPR2	64748	Homo sapiens	phospholipid phosphatase related 2(PLPPR2)
PLSCR1	5359	Homo sapiens	phospholipid scramblase 1(PLSCR1)
PLTP	5360	Homo sapiens	phospholipid transfer protein(PLTP)
PLXNB2	23654	Homo sapiens	plexin B2(PLXNB2)
PLXNC1	10154	Homo sapiens	plexin C1(PLXNC1)
PMAIP1	5366	Homo sapiens	phorbol-12-myristate-13-acetate-induced protein 1(PMAIP1)
PMPCA	23203	Homo sapiens	peptidase, mitochondrial processing alpha subunit(PMPCA)
PNKD	25953	Homo sapiens	paroxysmal nonkinesigenic dyskinesia(PNKD)
PNMA1	9240	Homo sapiens	paraneoplastic Ma antigen 1(PNMA1)
PNN	5411	Homo sapiens	pinin, desmosome associated protein(PNN)
PNOC	5368	Homo sapiens	prepronociceptin(PNOC)
PNPLA1	285848	Homo sapiens	patatin like phospholipase domain containing 1(PNPLA1)
PNPLA6	10908	Homo sapiens	patatin like phospholipase domain containing 6(PNPLA6)
PNRC1	10957	Homo sapiens	proline rich nuclear receptor coactivator 1(PNRC1)
POC1B	282809	Homo sapiens	POC1 centriolar protein B(POC1B)
POC5	134359	Homo sapiens	POC5 centriolar protein(POC5)
POGLUT1	56983	Homo sapiens	protein O-glucosyltransferase 1(POGLUT1)
POLA1	5422	Homo sapiens	DNA polymerase alpha 1, catalytic subunit(POLA1)
POLB	5423	Homo sapiens	DNA polymerase beta(POLB)
POLE3	54107	Homo sapiens	DNA polymerase epsilon 3, accessory subunit(POLE3)
POLM	27434	Homo sapiens	DNA polymerase mu(POLM)
POLR1C	9533	Homo sapiens	RNA polymerase I subunit C(POLR1C)
POLR1E	64425	Homo sapiens	RNA polymerase I subunit E(POLR1E)
POLR2H	5437	Homo sapiens	RNA polymerase II subunit H(POLR2H)
POLR3C	10623	Homo sapiens	RNA polymerase III subunit C(POLR3C)
POLR3K	51728	Homo sapiens	RNA polymerase III subunit K(POLR3K)
POMP	51371	Homo sapiens	proteasome maturation protein(POMP)
POMT1	10585	Homo sapiens	protein O-mannosyltransferase 1(POMT1)
PON2	5445	Homo sapiens	paraoxonase 2(PON2)
POP5	51367	Homo sapiens	POP5 homolog, ribonuclease P/MRP subunit(POP5)
POR	5447	Homo sapiens	cytochrome p450 oxidoreductase(POR)
POU2F2	5452	Homo sapiens	POU class 2 homeobox 2(POU2F2)
PPA1	5464	Homo sapiens	pyrophosphatase (inorganic) 1(PPA1)
PPARG	5468	Homo sapiens	peroxisome proliferator activated receptor gamma(PPARG)
PPAT	5471	Homo sapiens	phosphoribosyl pyrophosphate amidotransferase(PPAT)
PPFIBP2	8495	Homo sapiens	PPFIA binding protein 2(PPFIBP2)
PPHLN1	51535	Homo sapiens	periphilin 1(PPHLN1)
PPIA	5478	Homo sapiens	peptidylprolyl isomerase A(PPIA)
PPIE	10450	Homo sapiens	peptidylprolyl isomerase E(PPIE)
PPIF	10105	Homo sapiens	peptidylprolyl isomerase F(PPIF)
PPIL1	51645	Homo sapiens	peptidylprolyl isomerase like 1(PPIL1)
PPM1M	132160	Homo sapiens	protein phosphatase, Mg2+/Mn2+ dependent 1M(PPM1M)
PPP1R10	5514	Homo sapiens	protein phosphatase 1 regulatory subunit 10(PPP1R10)
PPP1R16B	26051	Homo sapiens	protein phosphatase 1 regulatory subunit 16B(PPP1R16B)
PPP1R18	170954	Homo sapiens	protein phosphatase 1 regulatory subunit 18(PPP1R18)
PPP2CB	5516	Homo sapiens	protein phosphatase 2 catalytic subunit beta(PPP2CB)
PPP2R5A	5525	Homo sapiens	protein phosphatase 2 regulatory subunit B'alpha(PPP2R5A)
PPP2R5C	5527	Homo sapiens	protein phosphatase 2 regulatory subunit B'gamma(PPP2R5C)
PPP2R5D	5528	Homo sapiens	protein phosphatase 2 regulatory subunit B'delta(PPP2R5D)
PPRC1	23082	Homo sapiens	peroxisome proliferator-activated receptor gamma, coactivator-related 1(PPRC1)
PPTC7	160760	Homo sapiens	PTC7 protein phosphatase homolog(PPTC7)
PQLC1	80148	Homo sapiens	PQ loop repeat containing 1(PQLC1)
PQLC3	130814	Homo sapiens	PQ loop repeat containing 3(PQLC3)
PRCP	5547	Homo sapiens	prolylcarboxypeptidase(PRCP)
PREP	5550	Homo sapiens	prolyl endopeptidase(PREP)
PRF1	5551	Homo sapiens	perforin 1(PRF1)
PRIM1	5557	Homo sapiens	primase (DNA) subunit 1(PRIM1)
PRKAA1	5562	Homo sapiens	protein kinase AMP-activated catalytic subunit alpha 1(PRKAA1)
PRKAB2	5565	Homo sapiens	protein kinase AMP-activated non-catalytic subunit beta 2(PRKAB2)
PRKACB	5567	Homo sapiens	protein kinase cAMP-activated catalytic subunit beta(PRKACB)
PRKAG2	51422	Homo sapiens	protein kinase AMP-activated non-catalytic subunit gamma 2(PRKAG2)
PRKAR2A	5576	Homo sapiens	protein kinase cAMP-dependent type II regulatory subunit alpha(PRKAR2A)
PRKCD	5580	Homo sapiens	protein kinase C delta(PRKCD)
PRKCQ	5588	Homo sapiens	protein kinase C theta(PRKCQ)
PRKDC	5591	Homo sapiens	protein kinase, DNA-activated, catalytic polypeptide(PRKDC)
PRKX	5613	Homo sapiens	protein kinase, X-linked(PRKX)
PRMT1	3276	Homo sapiens	protein arginine methyltransferase 1(PRMT1)
PRMT3	10196	Homo sapiens	protein arginine methyltransferase 3(PRMT3)
PRMT6	55170	Homo sapiens	protein arginine methyltransferase 6(PRMT6)
PRNP	5621	Homo sapiens	prion protein(PRNP)
PROK2	60675	Homo sapiens	prokineticin 2(PROK2)
PRPF19	27339	Homo sapiens	pre-mRNA processing factor 19(PRPF19)
PRPF31	26121	Homo sapiens	pre-mRNA processing factor 31(PRPF31)
PRPF4	9128	Homo sapiens	pre-mRNA processing factor 4(PRPF4)
PRPF6	24148	Homo sapiens	pre-mRNA processing factor 6(PRPF6)
PRPF8	10594	Homo sapiens	pre-mRNA processing factor 8(PRPF8)
PRPS1	5631	Homo sapiens	phosphoribosyl pyrophosphate synthetase 1(PRPS1)
PRPSAP2	5636	Homo sapiens	phosphoribosyl pyrophosphate synthetase associated protein 2(PRPSAP2)
PRR5L	79899	Homo sapiens	proline rich 5 like(PRR5L)
PRRC1	133619	Homo sapiens	proline rich coiled-coil 1(PRRC1)
PRSS23	11098	Homo sapiens	protease, serine 23(PRSS23)
PRSS33	260429	Homo sapiens	protease, serine 33(PRSS33)
PRTN3	5657	Homo sapiens	proteinase 3(PRTN3)
PRUNE2	158471	Homo sapiens	prune homolog 2(PRUNE2)
PSMA4	5685	Homo sapiens	proteasome subunit alpha 4(PSMA4)
PSMB8	5696	Homo sapiens	proteasome subunit beta 8(PSMB8)
PSMB9	5698	Homo sapiens	proteasome subunit beta 9(PSMB9)
PSMC4	5704	Homo sapiens	proteasome 26S subunit, ATPase 4(PSMC4)
PSME1	5720	Homo sapiens	proteasome activator subunit 1(PSME1)
PSTPIP2	9050	Homo sapiens	proline-serine-threonine phosphatase interacting protein 2(PSTPIP2)
PTBP1	5725	Homo sapiens	polypyrimidine tract binding protein 1(PTBP1)
PTBP2	58155	Homo sapiens	polypyrimidine tract binding protein 2(PTBP2)
PTBP3	9991	Homo sapiens	polypyrimidine tract binding protein 3(PTBP3)
PTCRA	171558	Homo sapiens	pre T-cell antigen receptor alpha(PTCRA)
PTDSS1	9791	Homo sapiens	phosphatidylserine synthase 1(PTDSS1)
PTEN	5728	Homo sapiens	phosphatase and tensin homolog(PTEN)
PTER	9317	Homo sapiens	phosphotriesterase related(PTER)
PTGDR	5729	Homo sapiens	prostaglandin D2 receptor(PTGDR)
PTGES	9536	Homo sapiens	prostaglandin E synthase(PTGES)
PTGES2	80142	Homo sapiens	prostaglandin E synthase 2(PTGES2)
PTGES3	10728	Homo sapiens	prostaglandin E synthase 3(PTGES3)
PTGS1	5742	Homo sapiens	prostaglandin-endoperoxide synthase 1(PTGS1)
PTK2B	2185	Homo sapiens	protein tyrosine kinase 2 beta(PTK2B)
PTMS	5763	Homo sapiens	parathymosin(PTMS)
PTPN4	5775	Homo sapiens	protein tyrosine phosphatase, non-receptor type 4(PTPN4)
PURA	5813	Homo sapiens	purine rich element binding protein A(PURA)
PUS1	80324	Homo sapiens	pseudouridylate synthase 1(PUS1)
PUS7	54517	Homo sapiens	pseudouridylate synthase 7 (putative)(PUS7)
PWP1	11137	Homo sapiens	PWP1 homolog, endonuclein(PWP1)
PXK	54899	Homo sapiens	PX domain containing serine/threonine kinase like(PXK)
PYGL	5836	Homo sapiens	phosphorylase, glycogen, liver(PYGL)
PYGO2	90780	Homo sapiens	pygopus family PHD finger 2(PYGO2)
PYHIN1	149628	Homo sapiens	pyrin and HIN domain family member 1(PYHIN1)
QARS	5859	Homo sapiens	glutaminyl-tRNA synthetase(QARS)
QPCT	25797	Homo sapiens	glutaminyl-peptide cyclotransferase(QPCT)
QRICH1	54870	Homo sapiens	glutamine rich 1(QRICH1)
QSOX1	5768	Homo sapiens	quiescin sulfhydryl oxidase 1(QSOX1)
QSOX2	169714	Homo sapiens	quiescin sulfhydryl oxidase 2(QSOX2)
QTRT1	81890	Homo sapiens	queuine tRNA-ribosyltransferase catalytic subunit 1(QTRT1)
R3HDM4	91300	Homo sapiens	R3H domain containing 4(R3HDM4)
RAB10	10890	Homo sapiens	RAB10, member RAS oncogene family(RAB10)
RAB11A	8766	Homo sapiens	RAB11A, member RAS oncogene family(RAB11A)
RAB11FIP3	9727	Homo sapiens	RAB11 family interacting protein 3(RAB11FIP3)
RAB13	5872	Homo sapiens	RAB13, member RAS oncogene family(RAB13)
RAB18	22931	Homo sapiens	RAB18, member RAS oncogene family(RAB18)
RAB20	55647	Homo sapiens	RAB20, member RAS oncogene family(RAB20)
RAB22A	57403	Homo sapiens	RAB22A, member RAS oncogene family(RAB22A)
RAB27A	5873	Homo sapiens	RAB27A, member RAS oncogene family(RAB27A)
RAB31	11031	Homo sapiens	RAB31, member RAS oncogene family(RAB31)
RAB32	10981	Homo sapiens	RAB32, member RAS oncogene family(RAB32)
RAB3IL1	5866	Homo sapiens	RAB3A interacting protein like 1(RAB3IL1)
RAB7A	7879	Homo sapiens	RAB7A, member RAS oncogene family(RAB7A)
RAB8B	51762	Homo sapiens	RAB8B, member RAS oncogene family(RAB8B)
RABAC1	10567	Homo sapiens	Rab acceptor 1(RABAC1)
RABEPK	10244	Homo sapiens	Rab9 effector protein with kelch motifs(RABEPK)
RABGGTB	5876	Homo sapiens	Rab geranylgeranyltransferase beta subunit(RABGGTB)
RABL2A	11159	Homo sapiens	RAB, member of RAS oncogene family-like 2A(RABL2A)
RACK1	10399	Homo sapiens	receptor for activated C kinase 1(RACK1)
RAD1	5810	Homo sapiens	RAD1 checkpoint DNA exonuclease(RAD1)
RAD17	5884	Homo sapiens	RAD17 checkpoint clamp loader component(RAD17)
RAD23B	5887	Homo sapiens	RAD23 homolog B, nucleotide excision repair protein(RAD23B)
RAD51C	5889	Homo sapiens	RAD51 paralog C(RAD51C)
RAI2	10742	Homo sapiens	retinoic acid induced 2(RAI2)
RALB	5899	Homo sapiens	RAS like proto-oncogene B(RALB)
RALGAPA1	253959	Homo sapiens	Ral GTPase activating protein catalytic alpha subunit 1(RALGAPA1)
RALGAPA2	57186	Homo sapiens	Ral GTPase activating protein catalytic alpha subunit 2(RALGAPA2)
RALGDS	5900	Homo sapiens	ral guanine nucleotide dissociation stimulator(RALGDS)
RAN	5901	Homo sapiens	RAN, member RAS oncogene family(RAN)
RANBP1	5902	Homo sapiens	RAN binding protein 1(RANBP1)
RANGAP1	5905	Homo sapiens	Ran GTPase activating protein 1(RANGAP1)
RAP1GAP	5909	Homo sapiens	RAP1 GTPase activating protein(RAP1GAP)
RAP1GDS1	5910	Homo sapiens	Rap1 GTPase-GDP dissociation stimulator 1(RAP1GDS1)
RAP2C	57826	Homo sapiens	RAP2C, member of RAS oncogene family(RAP2C)
RARRES3	5920	Homo sapiens	retinoic acid receptor responder 3(RARRES3)
RASGRP1	10125	Homo sapiens	RAS guanyl releasing protein 1(RASGRP1)
RASGRP3	25780	Homo sapiens	RAS guanyl releasing protein 3(RASGRP3)
RASSF1	11186	Homo sapiens	Ras association domain family member 1(RASSF1)
RASSF4	83937	Homo sapiens	Ras association domain family member 4(RASSF4)
RB1CC1	9821	Homo sapiens	RB1 inducible coiled-coil 1(RB1CC1)
RBBP5	5929	Homo sapiens	RB binding protein 5, histone lysine methyltransferase complex subunit(RBBP5)
RBBP7	5931	Homo sapiens	RB binding protein 7, chromatin remodeling factor(RBBP7)
RBBP9	10741	Homo sapiens	RB binding protein 9, serine hydrolase(RBBP9)
RBL2	5934	Homo sapiens	RB transcriptional corepressor like 2(RBL2)
RBM17	84991	Homo sapiens	RNA binding motif protein 17(RBM17)
RBM28	55131	Homo sapiens	RNA binding motif protein 28(RBM28)
RBM38	55544	Homo sapiens	RNA binding motif protein 38(RBM38)
RBM48	84060	Homo sapiens	RNA binding motif protein 48(RBM48)
RBMS1	5937	Homo sapiens	RNA binding motif single stranded interacting protein 1(RBMS1)
RBMX	27316	Homo sapiens	RNA binding motif protein, X-linked(RBMX)
RBMX2	51634	Homo sapiens	RNA binding motif protein, X-linked 2(RBMX2)
RBPJ	3516	Homo sapiens	recombination signal binding protein for immunoglobulin kappa J region(RBPJ)
RBPMS2	348093	Homo sapiens	RNA binding protein with multiple splicing 2(RBPMS2)
RCAN3	11123	Homo sapiens	RCAN family member 3(RCAN3)
RCHY1	25898	Homo sapiens	ring finger and CHY zinc finger domain containing 1(RCHY1)
RCN2	5955	Homo sapiens	reticulocalbin 2(RCN2)
RDH14	57665	Homo sapiens	retinol dehydrogenase 14 (all-trans/9-cis/11-cis)(RDH14)
RELA	5970	Homo sapiens	RELA proto-oncogene, NF-kB subunit(RELA)
RETN	56729	Homo sapiens	resistin(RETN)
REV3L	5980	Homo sapiens	REV3 like, DNA directed polymerase zeta catalytic subunit(REV3L)
REXO4	57109	Homo sapiens	REX4 homolog, 3'-5' exonuclease(REXO4)
RFC1	5981	Homo sapiens	replication factor C subunit 1(RFC1)
RFC4	5984	Homo sapiens	replication factor C subunit 4(RFC4)
RFLNB	359845	Homo sapiens	refilin B(RFLNB)
RGCC	28984	Homo sapiens	regulator of cell cycle(RGCC)
RGS18	64407	Homo sapiens	regulator of G-protein signaling 18(RGS18)
RGS19	10287	Homo sapiens	regulator of G-protein signaling 19(RGS19)
RHAG	6005	Homo sapiens	Rh-associated glycoprotein(RHAG)
RHBDD2	57414	Homo sapiens	rhomboid domain containing 2(RHBDD2)
RHBDF2	79651	Homo sapiens	rhomboid 5 homolog 2(RHBDF2)
RHOC	389	Homo sapiens	ras homolog family member C(RHOC)
RHOG	391	Homo sapiens	ras homolog family member G(RHOG)
RHOH	399	Homo sapiens	ras homolog family member H(RHOH)
RHOT1	55288	Homo sapiens	ras homolog family member T1(RHOT1)
RIC8B	55188	Homo sapiens	RIC8 guanine nucleotide exchange factor B(RIC8B)
RIN3	79890	Homo sapiens	Ras and Rab interactor 3(RIN3)
RING1	6015	Homo sapiens	ring finger protein 1(RING1)
RIOK1	83732	Homo sapiens	RIO kinase 1(RIOK1)
RIOK3	8780	Homo sapiens	RIO kinase 3(RIOK3)
RIPK2	8767	Homo sapiens	receptor interacting serine/threonine kinase 2(RIPK2)
RIT1	6016	Homo sapiens	Ras like without CAAX 1(RIT1)
RMDN3	55177	Homo sapiens	regulator of microtubule dynamics 3(RMDN3)
RNASE1	6035	Homo sapiens	ribonuclease A family member 1, pancreatic(RNASE1)
RNASE2	6036	Homo sapiens	ribonuclease A family member 2(RNASE2)
RNASE3	6037	Homo sapiens	ribonuclease A family member 3(RNASE3)
RNASE6	6039	Homo sapiens	ribonuclease A family member k6(RNASE6)
RNASEH2B	79621	Homo sapiens	ribonuclease H2 subunit B(RNASEH2B)
RNASEL	6041	Homo sapiens	ribonuclease L(RNASEL)
RNF10	9921	Homo sapiens	ring finger protein 10(RNF10)
RNF11	26994	Homo sapiens	ring finger protein 11(RNF11)
RNF113A	7737	Homo sapiens	ring finger protein 113A(RNF113A)
RNF126	55658	Homo sapiens	ring finger protein 126(RNF126)
RNF135	84282	Homo sapiens	ring finger protein 135(RNF135)
RNF141	50862	Homo sapiens	ring finger protein 141(RNF141)
RNF144B	255488	Homo sapiens	ring finger protein 144B(RNF144B)
RNF146	81847	Homo sapiens	ring finger protein 146(RNF146)
RNF24	11237	Homo sapiens	ring finger protein 24(RNF24)
RNF5	6048	Homo sapiens	ring finger protein 5(RNF5)
RNF6	6049	Homo sapiens	ring finger protein 6(RNF6)
RNF7	9616	Homo sapiens	ring finger protein 7(RNF7)
RNMT	8731	Homo sapiens	RNA guanine-7 methyltransferase(RNMT)
RNPS1	10921	Homo sapiens	RNA binding protein with serine rich domain 1(RNPS1)
ROGDI	79641	Homo sapiens	rogdi homolog(ROGDI)
ROM1	6094	Homo sapiens	retinal outer segment membrane protein 1(ROM1)
ROMO1	140823	Homo sapiens	reactive oxygen species modulator 1(ROMO1)
ROPN1L	83853	Homo sapiens	rhophilin associated tail protein 1 like(ROPN1L)
RPA1	6117	Homo sapiens	replication protein A1(RPA1)
RPAP1	26015	Homo sapiens	RNA polymerase II associated protein 1(RPAP1)
RPF2	84154	Homo sapiens	ribosome production factor 2 homolog(RPF2)
RPGRIP1	57096	Homo sapiens	retinitis pigmentosa GTPase regulator interacting protein 1(RPGRIP1)
RPH3A	22895	Homo sapiens	rabphilin 3A(RPH3A)
RPL11	6135	Homo sapiens	ribosomal protein L11(RPL11)
RPL12	6136	Homo sapiens	ribosomal protein L12(RPL12)
RPL13	6137	Homo sapiens	ribosomal protein L13(RPL13)
RPL13A	23521	Homo sapiens	ribosomal protein L13a(RPL13A)
RPL14	9045	Homo sapiens	ribosomal protein L14(RPL14)
RPL18	6141	Homo sapiens	ribosomal protein L18(RPL18)
RPL22	6146	Homo sapiens	ribosomal protein L22(RPL22)
RPL28	6158	Homo sapiens	ribosomal protein L28(RPL28)
RPL30	6156	Homo sapiens	ribosomal protein L30(RPL30)
RPL36	25873	Homo sapiens	ribosomal protein L36 (RPL36)
RPL37	6167	Homo sapiens	ribosomal protein L37(RPL37)
RPL4	6124	Homo sapiens	ribosomal protein L4(RPL4)
RPL8	6132	Homo sapiens	ribosomal protein L8(RPL8)
RPP25L	138716	Homo sapiens	ribonuclease P/MRP subunit p25 like(RPP25L)
RPRD2	23248	Homo sapiens	regulation of nuclear pre-mRNA domain containing 2(RPRD2)
RPS2	6187	Homo sapiens	ribosomal protein S2(RPS2)
RPS21	6227	Homo sapiens	ribosomal protein S21(RPS21)
RPS28	6234	Homo sapiens	ribosomal protein S28(RPS28)
RPS29	6235	Homo sapiens	ribosomal protein S29(RPS29)
RPS6	6194	Homo sapiens	ribosomal protein S6(RPS6)
RPS6KA1	6195	Homo sapiens	ribosomal protein S6 kinase A1(RPS6KA1)
RPS6KA4	8986	Homo sapiens	ribosomal protein S6 kinase A4(RPS6KA4)
RPS6KA5	9252	Homo sapiens	ribosomal protein S6 kinase A5(RPS6KA5)
RPUSD2	27079	Homo sapiens	RNA pseudouridylate synthase domain containing 2(RPUSD2)
RPUSD4	84881	Homo sapiens	RNA pseudouridylate synthase domain containing 4(RPUSD4)
RRAGB	10325	Homo sapiens	Ras related GTP binding B(RRAGB)
RRAGD	58528	Homo sapiens	Ras related GTP binding D(RRAGD)
RRAS2	22800	Homo sapiens	related RAS viral (r-ras) oncogene homolog 2(RRAS2)
RRBP1	6238	Homo sapiens	ribosome binding protein 1(RRBP1)
RRP12	23223	Homo sapiens	ribosomal RNA processing 12 homolog(RRP12)
RRP1B	23076	Homo sapiens	ribosomal RNA processing 1B(RRP1B)
RRP8	23378	Homo sapiens	ribosomal RNA processing 8, methyltransferase, homolog (yeast)(RRP8)
[truncated: 700 more rows]
