# Supplementary material for: Combined Transcriptome and Proteome Leukocyte’s Profiling Reveals Up-Regulated Module of Genes/Proteins Related to Low Density Neutrophils and Impaired Transcription and Translation Processes in Clinical Sepsis
Source: Front Immunol. 2021 Sep 10;12:744799. doi: 10.3389/fimmu.2021.744799 (PMC8477441; doi:10.3389/fimmu.2021.744799)
Supplement: Supplementary Material 3 — Differentially expressed protein. [file DataSheet_3.xlsx]

## Sheet: Guidance
Tab	Descrition
A	Canonical Pathways
B	Diseases or Functions Annotation

## Sheet: A
	Transcriptome		Proteome
Canonical Pathways	FDR (-log10)	Z-score	FDR (-log10)	Z-score
Spliceosomal Cycle	1.91	-3.742	0.21	NA
Crosstalk between Dendritic Cells and Natural Killer Cells	1.49	-2.668	0.297	NA
Cysteine Biosynthesis III (mammalia)	1.33	-2.646	NA	NA
Th1 Pathway	9.19	-2.466	0.629	0.816
EIF2 Signaling	2.91	-2.401	4.48	-1
NER (Nucleotide Excision Repair, Enhanced Pathway)	1.97	-2.357	3.23	-0.302
Assembly of RNA Polymerase III Complex	1.42	-2.236	NA	NA
Superpathway of Inositol Phosphate Compounds	2.67	-2.111	NA	-2.236
Oxidative Phosphorylation	NA	-1.667	2.15	-2.111
TCA Cycle II (Eukaryotic)	0.815	-1.633	1.31	-2
mTOR Signaling	1.97	0.186	2.27	2.449
VEGF Signaling	2.43	0.218	1.44	2.121
Production of Nitric Oxide and Reactive Oxygen Species in Macrophages	2.64	0.949	1.84	2.496
Pentose Phosphate Pathway	1.13	1	4.75	2.449
HIF1α Signaling	2.67	2.111	2.27	1.698
IL-8 Signaling	2.89	2.16	4.36	2.837
Fcγ Receptor-mediated Phagocytosis in Macrophages and Monocytes	1.41	2.236	0.876	0.378
PD-1, PD-L1 cancer immunotherapy pathway	5.98	2.263	0.754	0.378
iNOS Signaling	2.43	2.324	0.719	NA
TREM1 Signaling	2.65	2.4	0.642	1.342
Glycogen Degradation III	1.84	2.449	0.297	NA
Role of PKR in Interferon Induction and Antiviral Response	2.8	2.785	1.84	NA
Acute Phase Response Signaling	1.66	3.053	0.658	1
Toll-like Receptor Signaling	2.35	3.638	0.597	0
Natural Killer Cell Signaling	4.06	NA	2.92	2.828

## Sheet: B
	Transcriptome		Proteome
Diseases_or_Functions_Annotation	FDR (-log10)	Z-score	FDR (-log10)	Z-score
Lymphopoiesis	3.06	-3.645	NA	NA
Homeostasis of leukocytes	3.74	-3.213	NA	NA
Lymphocyte homeostasis	3.51	-3.213	NA	NA
Cell proliferation of T lymphocytes	8.66	-3.053	NA	NA
T cell development	3.43	-3.04	NA	NA
Activation of mononuclear leukocytes	10.58	-2.987	NA	NA
Activation of lymphocytes	9.52	-2.92	NA	NA
Activation of T lymphocytes	10.4	-2.81	NA	NA
Development of mononuclear leukocytes	4.59	-2.541	NA	NA
Proliferation of immune cells	9.17	-2.402	NA	NA
Leukopoiesis	5.33	-2.22	NA	NA
Apoptosis of neutrophils	3.17	-2.178	NA	NA
Differentiation of memory T lymphocytes	2.47	-2.158	NA	NA
Infection of cells	5.44	-2.068	6.2652	1.076
Degradation of DNA	4.3	-1.241	2.83565	2.406
Phosphorylation of protein	9.14	-1.162	2.44491	2.16
Cell movement of myeloid cells	3.27	0.451	3.2321	2.241
Cell movement of leukocytes	5.18	0.667	6.11805	2.441
Leukocyte migration	3.67	0.771	4.33913	2.341
Inflammatory response	4.5	1.103	3.84164	2.257
Chemotaxis of leukocytes	NA	NA	2.98297	2.135
Killing of bacteria	NA	NA	3.30803	2.597
Killing of cells	NA	NA	3.43415	2.548
