# Supplementary material for: Combined Transcriptome and Proteome Leukocyte’s Profiling Reveals Up-Regulated Module of Genes/Proteins Related to Low Density Neutrophils and Impaired Transcription and Translation Processes in Clinical Sepsis
Source: Front Immunol. 2021 Sep 10;12:744799. doi: 10.3389/fimmu.2021.744799 (PMC8477441; doi:10.3389/fimmu.2021.744799)
Supplement: Supplementary Material 4 — Ingenuity pathway analysis. [file DataSheet_4.xlsx]

## Sheet: Guidance
Tab	Descrition
A	Progenesis output (Filtred)
B	Perseus output
C	DEPs Filtred based on p value and Log2FC
D	DEPs mapped by Entrez ID

## Sheet: A
Accession	Peptide count	Unique peptides	Confidence score	Anova (p)	q Value	Max fold change	Power	Highest mean condition	Lowest mean condition	Mass	Description	20190429_06_PBMC_Healthy_243C_UDMSE_001	20190429_07_PBMC_Healthy_203C_UDMSE_001	20190429_24_PBMC_Healthy_201C_UDMSE_001	20190429_25_PBMC_Healthy_252C_UDMSE_001	20190429_34_PBMC_Healthy_202C_UDMSE_001	20190429_35_PBMC_Healthy_258C_UDMSE_001	20190429_42_PBMC_Healthy_240C_UDMSE_001	20190429_43_PBMC_Healthy_257C_UDMSE_001	20190429_08_PBMC_Healthy_220C_UDMSE_001	20190429_01_PBMC_Sepsis_410_Day0_S_Ab_UDMSE_001	20190429_13_PBMC_Sepsis_363_Day0_S_Ab_UDMSE_001	20190429_16_PBMC_Sepsis_337_Day0_S_Ab_UDMSE_001	20190429_19_PBMC_Sepsis_347_Day0_S_Ab_UDMSE_001	20190429_31_PBMC_Sepsis_352_Day0_S_Ab_UDMSE_001	20190429_33_PBMC_Sepsis_378_Day0_S_Ab_UDMSE_001	20190429_44_PBMC_Sepsis_304_Day0_S_Ab_UDMSE_001	20190429_51_PBMC_Sepsis_326_Day0_S_Ab_UDMSE_001	20190429_03_PBMC_Sepsis_344_Day0_S_Res_UDMSE_001	20190429_09_PBMC_Sepsis_412_Day0_S_Res_UDMSE_001	20190429_17_PBMC_Sepsis_403_Day0_S_Res_UDMSE_001	20190429_23_PBMC_Sepsis_320_Day0_S_Res_UDMSE_001	20190429_27_PBMC_Sepsis_327_Day0_S_Res_UDMSE_001	20190429_38_PBMC_Sepsis_341_Day0_S_Res_UDMSE_001	20190429_11_PBMC_Sepsis_323_Day0_S_Ur_UDMSE_001	20190429_15_PBMC_Sepsis_420_Day0_S_Ur_UDMSE_001	20190429_29_PBMC_Sepsis_373_Day0_S_Ur_UDMSE_001	20190429_50_PBMC_Sepsis_422_Day0_S_Ur_UDMSE_001	20190429_21_PBMC_Sepsis_322_Day0_NS_Ab_UDMSE_001	20190429_26_PBMC_Sepsis_366_Day0_NS_Res_UDMSE_001	20190429_36_PBMC_Sepsis_408_Day0_NS_Res_UDMSE_001	20190429_40_PBMC_Sepsis_310_Day0_NS_Ur_UDMSE_001	20190429_46_PBMC_Sepsis_368_Day0_NS_Res_UDMSE_001	20190429_48_PBMC_Sepsis_334_Day0_S_Res_UDMSE_001
Q99805	2	1	9.9329	2.57e-06	0.00051293	17.5586	0.99998	Sepsis_D(0)_All	Healthy	76859.3	Transmembrane 9 superfamily member 2 OS=Homo sapiens OX=9606 GN=TM9SF2 PE=1 SV=1	365.915	101.043	113.709	1195.83	424.281	312.652	527.423	227.088	243.476	15159	14656.7	3676.63	1415.41	2475.2	2635.39	1677.07	3077.14	7930.45	4757.35	1865.14	356.087	168.378	2055.6	11137.3	16407.5	1567.61	35384.3	1562.08	3515.14	5323.99	755.873	3002.71	16097.9
Q9Y237	2	1	17.0175	3.17e-06	0.000546748	48.026	0.999972	Sepsis_D(0)_All	Healthy	13867	Peptidyl-prolyl cis-trans isomerase NIMA-interacting 4 OS=Homo sapiens OX=9606 GN=PIN4 PE=1 SV=1	4.41816	0.761775	0	72.6876	2.15473	5.47709	13.3921	2.88224	8.13787	1018.41	516.936	477.217	415.181	795.022	320.873	4.0089	212.115	977.766	13.4754	2722.45	48.1964	15.1903	60.8622	1418.96	1385.46	53.9308	935.911	303.941	195.796	4.42537	7.5392	155.535	609.459
Q92854	2	1	9.6041	8.77e-05	0.00291445	13.6079	0.997531	Sepsis_D(0)_All	Healthy	97518.7	Semaphorin-4D OS=Homo sapiens OX=9606 GN=SEMA4D PE=1 SV=1	51.9646	0	153.532	302.628	13.7176	116.922	173.728	120.78	144.013	237.998	808.252	1059.82	1659.1	2534.21	754.677	108.262	83.5419	1794.16	249.816	8456.99	230.38	287.338	478.826	2667.62	5912.94	244.819	1948.73	1139.22	1757.35	2157.17	109.333	39.1688	463.142
Q8IZC7	2	1	9.2075	0.000303471	0.00642027	3.72349	0.990572	Healthy	Sepsis_D(0)_All	51936.2	Zinc finger protein 101 OS=Homo sapiens OX=9606 GN=ZNF101 PE=1 SV=1	0	144.125	86.7474	25.5672	47.8411	53.038	183.448	133.34	156.255	0	10.3669	0	0	138.655	0	0	0	0	286.635	0	3.76487	0	6.38444	15.4959	0	25.4173	0	0	0	49.475	48.5669	0	0
P80511	2	1	27.5776	0.000648943	0.00978795	61.4535	0.980275	Sepsis_D(0)_All	Healthy	10575.1	Protein S100-A12 OS=Homo sapiens OX=9606 GN=S100A12 PE=1 SV=2	14.0149	1.16702	2.21611	150.289	0	20.6846	0	0	1.42013	4817.17	1721.39	762.855	1079.72	846.809	773.916	0	0	807.61	176.541	1810.23	23.8934	65.2817	55.6588	4871.06	4243.96	591.701	0	2103.15	32.4135	12.2364	0	75.5153	3120.98
Q13233	2	1	12.9884	0.000962756	0.0129348	4.53826	0.971757	Sepsis_D(0)_All	Healthy	166523	Mitogen-activated protein kinase kinase kinase 1 OS=Homo sapiens OX=9606 GN=MAP3K1 PE=1 SV=4	911.223	57.8323	8.17689	139.927	0	134.324	9.97464	0	101.914	697.307	520.111	163.329	1029.43	2599.03	566.836	1137.2	90.0707	581.393	140.796	2698.37	4.53651	169.041	31.8464	394.326	538.622	1146.71	661.228	81.1357	969.436	36.0106	166.603	5.59279	420.658
P05165	2	1	9.4833	0.00106681	0.0131977	18.2771	0.969075	Healthy	Sepsis_D(0)_All	80686.4	Propionyl-CoA carboxylase alpha chain_ mitochondrial OS=Homo sapiens OX=9606 GN=PCCA PE=1 SV=4	27.6233	2576.12	13.0983	9.09562	0	16.6414	0	67.3179	24.3115	0	0	0	0	0	6.63021	0	0	0	339.619	0	0	0	0	0	0	0	0	0	0	0	12.7848	0	0
Q8TAM2	2	1	10.0713	0.00119817	0.0138919	151.27	0.965779	Sepsis_D(0)_All	Healthy	61990.6	Tetratricopeptide repeat protein 8 OS=Homo sapiens OX=9606 GN=TTC8 PE=1 SV=2	9.02721	0	0	7.9129	0	0	0	0	5.48211	1139.94	1042.09	224.88	14.2769	0	115.887	0	123.406	479.624	158.966	0	0	0	106.945	492.002	592.814	0	1867.72	16.599	21.6684	712.561	5.86716	12.0198	1013.05
Q86TL0	2	1	13.6414	0.00129353	0.0143028	5.73981	0.963442	Sepsis_D(0)_All	Healthy	53720.8	Cysteine protease ATG4D OS=Homo sapiens OX=9606 GN=ATG4D PE=1 SV=1	195.403	25.5623	472.15	411.883	295.446	415.082	227.622	205.175	295.785	2027.33	816.022	1393.44	1236.58	771.045	1207.42	69.3091	27.8064	1688.41	380.204	2440.22	684.946	893.052	652.839	2830.7	4716.29	493.513	5891.67	1387.52	1545.56	1086	280.556	679.526	1846.52
P10415	2	1	12.8178	0.00167183	0.0161019	7.77137	0.954594	Healthy	Sepsis_D(0)_All	26380	Apoptosis regulator Bcl-2 OS=Homo sapiens OX=9606 GN=BCL2 PE=1 SV=2	14.5552	88.6353	62.7948	13.5184	3.51193	4.99638	174.441	1.63243	513.737	0.597434	3.88959	29.2328	0	2.49483	0.653097	0	10.0817	4.44495	3.88746	2.94388	1.91345	130.112	1.40051	3.31632	11.4468	0	0	0.208637	30.0353	10.4417	0.460782	44.5702	0
Q7Z736	2	2	9.4464	0.00195857	0.0170594	4.6319	0.948273	Sepsis_D(0)_All	Healthy	86343.9	Pleckstrin homology domain-containing family H member 3 OS=Homo sapiens OX=9606 GN=PLEKHH3 PE=1 SV=2	264.634	153.006	659.01	1456.17	346.375	167.486	797.126	1518.61	805.335	10083	5142.58	1194.74	1375.59	2280.45	1838.96	137.84	4518.79	3158.53	1136.44	3850.4	851.711	494.6	1139.41	3308.51	4902.52	868.151	7064.85	319.779	602.002	7185.22	1091.25	1094.14	4924.62
Q8NHV9	2	1	12.2527	0.0020444	0.0173859	3.01331	0.946438	Sepsis_D(0)_All	Healthy	20713.2	Rhox homeobox family member 1 OS=Homo sapiens OX=9606 GN=RHOXF1 PE=1 SV=1	614.081	1244.13	439.566	495.535	214.604	1138.6	354.004	117.696	382.927	1335.73	2431.04	1647.71	1004.41	1363.32	1247.9	3784.79	2859.39	1225.56	717.599	708.579	482.244	771.511	390.243	3389.33	4794.37	1473.27	3964.29	1097.25	892.212	461.077	209.331	572.882	3362.53
Q9H6S3	2	1	11.557	0.00377004	0.02411	55.9424	0.913737	Sepsis_D(0)_All	Healthy	81248	Epidermal growth factor receptor kinase substrate 8-like protein 2 OS=Homo sapiens OX=9606 GN=EPS8L2 PE=1 SV=2	222.385	24.0619	2.99883	3.98189	1.04491	0	0	0	17.8296	887.145	494.475	74.7902	485.925	4375.62	33.9276	0	372.884	2881.02	286.405	760.349	0.711245	76.9431	0	840.376	7698.37	481.76	17339.9	615.859	171.465	680.321	0	0	263.486
Q9P287	2	1	9.582	0.00645928	0.0315272	2.45649	0.872966	Healthy	Sepsis_D(0)_All	36321.7	BRCA2 and CDKN1A-interacting protein OS=Homo sapiens OX=9606 GN=BCCIP PE=1 SV=1	273.146	810.244	63.3127	166.62	111.467	58.6523	1004.29	160.285	1027.47	13.6143	22.7814	59.9736	111.905	28.5074	212.938	153.294	0	275.624	1425.16	1.50745	10.5221	20.6079	28.8051	732.249	29.8467	0	0	77.8344	0	2.83029	145.986	559.333	0
Q93063	2	1	9.4617	0.00679534	0.0324308	2.98185	0.868455	Healthy	Sepsis_D(0)_All	82996	Exostosin-2 OS=Homo sapiens OX=9606 GN=EXT2 PE=1 SV=1	65.6614	12.4714	74.2189	50.1568	354.523	129.143	102.783	14.6476	59.9278	0	60.8072	0	2.1502	0.0119884	31.8376	19.868	0.0545157	4.61711	40.1478	0	67.8551	274.81	86.2667	3.88425	0	0	0	15.0188	0	0.00111019	87.7026	0	0
Q92545	2	1	9.6381	0.00728628	0.0334748	2.49302	0.862048	Healthy	Sepsis_D(0)_All	205937	Transmembrane protein 131 OS=Homo sapiens OX=9606 GN=TMEM131 PE=1 SV=3	51.7169	0	132.642	18.3476	8.54765	24.2414	18.8826	15.2149	144.818	5.42838	0	0	0	0	14.3166	0	0	0	5.36696	0	265.844	0	0	20.9571	0.481418	0	0	54.9663	8.04825	23.4645	0	0	0.0743012
Q9BQ70	2	2	10.4509	0.00861215	0.03695	4.06925	0.845714	Sepsis_D(0)_All	Healthy	77294.1	Transcription factor 25 OS=Homo sapiens OX=9606 GN=TCF25 PE=1 SV=1	300.079	294.484	336.556	319.893	481.358	614.019	325.643	240.868	257.892	2714.67	1576.08	1167.92	1054.91	2200.05	1012.19	346.763	56.047	1836.94	324.244	3981.14	507.142	545.289	665.004	732.542	4728.85	466.527	4999.71	1826.28	832.159	732.946	289.776	233.487	362.334
Q9Y2D8	2	1	10.9213	0.0122439	0.0438911	4.28064	0.806613	Healthy	Sepsis_D(0)_All	72034.7	Afadin- and alpha-actinin-binding protein OS=Homo sapiens OX=9606 GN=SSX2IP PE=1 SV=3	403.28	0	958.295	2481.74	403.924	1009.43	1893.99	1699.31	137.875	0	0	0	652.196	0	913.449	0	327.319	165.662	454.112	0	568.035	0	118.855	0	0	0	0	0	0	0	883.779	955.749	0
Q15744	2	1	11.1403	0.0155739	0.0497394	2.24098	0.776017	Healthy	Sepsis_D(0)_All	30887.9	CCAAT/enhancer-binding protein epsilon OS=Homo sapiens OX=9606 GN=CEBPE PE=1 SV=2	943.509	1119.96	630.174	644.53	889.643	1660.33	1516.78	2600.96	674.261	124.152	131.902	339.254	346.138	1241	818.708	537.625	211.708	220.983	1198.69	192.434	97.2331	583.66	572.507	236.809	136.917	1065.94	0	246.059	1486.28	49.4426	1747.95	599.67	48.0947
Q8N4L2	2	1	10.4814	0.0156176	0.0497394	3.44217	0.775642	Healthy	Sepsis_D(0)_All	29164.5	Type 2 phosphatidylinositol 4_5-bisphosphate 4-phosphatase OS=Homo sapiens OX=9606 GN=PIP4P2 PE=1 SV=1	725.847	1025.11	261.893	176.216	572.767	231.641	1562.64	1072.71	422.739	6.06748	0	0	334.518	422.372	545.504	0	0	21.0762	588.133	824.899	81.7065	20.5059	107.394	98.157	0	589.479	0	0	233.075	0	278.874	67.6024	0
Q9UL17	2	1	15.7949	0.0157054	0.0499197	87.5902	0.774889	Sepsis_D(0)_All	Healthy	58556.4	T-box transcription factor TBX21 OS=Homo sapiens OX=9606 GN=TBX21 PE=1 SV=1	95.5187	0	23.3878	54.3712	0	31.0256	26.8831	0	68.8197	4771.07	7060.03	1160.64	174.87	0	284.243	0	0	39.9755	236.248	0	21.272	13.1681	196.821	1819.37	12551	44.2511	26359.8	201.472	44.2447	3338.63	35.1479	426.442	4287.51
Q6FI81	2	1	9.1892	0.0204808	0.0578966	4.54364	0.737238	Healthy	Sepsis_D(0)_All	34152.6	Anamorsin OS=Homo sapiens OX=9606 GN=CIAPIN1 PE=1 SV=2	0	0	158.272	17.7678	0	0	123.11	0	158.664	0	0	0	0	0	0	0	0	0	0	0	0	234.605	7.2178	0	0	0	0	0	0	0	0	0	0
P53680	2	2	11.0957	0.0241636	0.0632861	2.03592	0.711778	Healthy	Sepsis_D(0)_All	17188.8	AP-2 complex subunit sigma OS=Homo sapiens OX=9606 GN=AP2S1 PE=1 SV=2	57.4471	719.017	279.886	226.936	87.6666	262.629	374.563	158.854	256.049	151.667	74.5309	143.623	239.078	26.3781	111.701	68.234	58.9138	118.476	92.7691	62.6975	217.142	302.2	149.018	97.3372	66.8984	209.102	3.68593	382.152	27.4725	74.7238	119.132	138.515	112.822
Q99848	2	1	12.6508	0.0257643	0.0651767	20.7972	0.701491	Healthy	Sepsis_D(0)_All	34909	Probable rRNA-processing protein EBP2 OS=Homo sapiens OX=9606 GN=EBNA1BP2 PE=1 SV=2	0	8.26922	0	0	6.73175	0	9.46962	0	244.738	0	0	0	0	0	0	0	0	0	0	0	5.05455	8.65718	0	0	0	0	0	0	0	6.91084	0	11.0968	0
P42766	2	1	13.1115	0.0283987	0.0683788	3.09912	0.685442	Healthy	Sepsis_D(0)_All	14551.5	60S ribosomal protein L35 OS=Homo sapiens OX=9606 GN=RPL35 PE=1 SV=2	91.3048	758.63	852.014	66.5905	2455.32	1052	142.81	338.169	391.321	42.2102	48.2247	235.713	108.707	230.042	328.339	291.893	491.745	92.3261	91.48	215.929	465.444	784.388	239.94	188.171	88.9966	165.273	2.52689	397.735	245.07	209.02	570.852	130.761	35.2851
Q8N7C3	2	1	11.2923	0.0308378	0.0714539	7.3957	0.671453	Healthy	Sepsis_D(0)_All	44553.7	Probable E3 ubiquitin-protein ligase TRIML2 OS=Homo sapiens OX=9606 GN=TRIML2 PE=1 SV=1	33.3169	817.194	292.172	72.3332	628.27	13.7663	100.687	58.5984	479.833	33.4924	49.5275	113.048	6.5377	8.55361	20.0598	98.5662	4.95733	13.1874	46.2434	14.2384	8.26777	20.3468	58.1754	76.4072	40.3321	4.81225	20.9048	8.53955	16.4512	57.2582	43.3946	31.2799	15.4575
P48507	2	1	10.9154	0.0352688	0.0774583	1.5063	0.647884	Sepsis_D(0)_All	Healthy	31069.3	Glutamate--cysteine ligase regulatory subunit OS=Homo sapiens OX=9606 GN=GCLM PE=1 SV=1	530.335	15.6059	554.649	491.616	590.32	471.744	774.477	836.285	530.065	307.35	1348.25	238.212	406.074	465.913	439.331	348.76	1105.45	399.033	447.113	1686.42	989.129	384.917	434.463	879.169	1259.49	1160.5	467.859	772.304	1337.9	883.995	642.565	634.806	295.873
A6NCS4	2	1	9.9776	0.0369351	0.0791562	1.47593	0.639561	Sepsis_D(0)_All	Healthy	32463.4	Homeobox protein Nkx-2.6 OS=Homo sapiens OX=9606 GN=NKX2-6 PE=1 SV=1	1310.8	237.137	1215.89	1154.4	1007.6	1417.54	850.468	759.825	773.443	1962.53	1031.42	977.467	1275.88	1862.38	1511.18	1607.51	731.734	1550.5	1336.67	764.906	847.346	1043.46	662.173	1257.59	1766.89	1132.52	1443.63	1463.94	1442.98	1618.51	741.39	830.582	2050.34
O95391	2	1	10.9235	0.0425677	0.0857137	3.7399	0.6133	Sepsis_D(0)_All	Healthy	68843	Pre-mRNA-splicing factor SLU7 OS=Homo sapiens OX=9606 GN=SLU7 PE=1 SV=2	189.689	391.836	1062.82	905.819	557.838	29.994	579.42	212.915	748.306	5952.72	6163.36	1003.41	1051.91	4155.36	340.923	33.7254	502.965	2038.44	770.078	51.8072	394.289	740.071	660.713	1306.31	2608.79	178.768	5871.43	303.301	381.969	3273.17	60.4993	419.202	3731.16
Q6ZMR5	2	1	10.3415	0.0427809	0.0859266	1.06482	0.612357	Sepsis_D(0)_All	Healthy	48024.9	Transmembrane protease serine 11A OS=Homo sapiens OX=9606 GN=TMPRSS11A PE=1 SV=1	265.569	1129.25	78.9956	17.7743	13.789	101.258	0	0	155.96	277.562	790.718	212.168	160.264	98.462	157.08	566.609	30.2455	256.417	202.712	0	79.1454	175.048	71.767	180.346	95.7142	180.56	26.7021	129.309	582.126	16.2246	135.028	13.5105	66.7386
P52298	2	1	10.9152	0.0441842	0.0874904	1.88311	0.60624	Healthy	Sepsis_D(0)_All	18172.2	Nuclear cap-binding protein subunit 2 OS=Homo sapiens OX=9606 GN=NCBP2 PE=1 SV=1	147.959	596.105	42.4485	88.3093	284.697	10.2512	169.022	409.08	140.9	19.1237	50.0176	17.6041	48.2003	373.043	270.508	53.9936	519.022	61.2718	670.212	0	32.939	19.5543	12.3248	75.328	69.2845	0.668861	39.081	6.80592	18.2668	130.913	19.1063	135.244	46.2069
Q9ULZ2	2	1	9.976	0.0494257	0.0930669	1591.7	0.584612	Healthy	Sepsis_D(0)_All	34519.6	Signal-transducing adaptor protein 1 OS=Homo sapiens OX=9606 GN=STAP1 PE=1 SV=1	0	5.03988	0.00179052	0.0191347	0	0	0	0	365.363	0.433636	0.120295	0	0	0	0	0	0	0	0.00458774	0	0	0	0	0	0	0	0	0	0	0	1.51e-05	0	0
Q13478	2	1	9.8867	0.0515944	0.0952522	13.5901	0.576177	Sepsis_D(0)_All	Healthy	63159.5	Interleukin-18 receptor 1 OS=Homo sapiens OX=9606 GN=IL18R1 PE=1 SV=1	12.2266	105.599	0	0	0	0	43.4408	0	0	900.333	309.785	89.9958	0	0.907389	34.4654	0	0	0	159.885	0	0	0	163.917	384.523	1741.01	15.2538	580.563	0	226.341	472.76	0	32.191	147.986
Q14393	2	1	9.4654	0.0544323	0.0981124	1.24653	0.565547	Sepsis_D(0)_All	Healthy	76921.3	Growth arrest-specific protein 6 OS=Homo sapiens OX=9606 GN=GAS6 PE=1 SV=3	229.339	26.6553	113.524	108.371	1.27216	42.8236	116.142	8.9265	121.29	144.222	223.508	186.203	149.971	22.7809	44.9835	72.8462	131.634	40.8765	195.57	86.4352	62.6142	48.0541	62.0959	98.6742	174.14	95.9856	198.532	31.9592	10.4546	73.4804	83.1295	32.3251	28.1642
A6NH13	2	1	16.0209	0.0552439	0.0987956	4.73696	0.562588	Sepsis_D(0)_All	Healthy	15758.6	Putative uncharacterized protein DNAJC9-AS1 OS=Homo sapiens OX=9606 GN=DNAJC9-AS1 PE=2 SV=2	255.977	48.5575	247.414	113.03	139.433	308.304	358.024	447.472	176.777	628.401	1060.8	448.083	630.864	705.758	453.628	102.143	2669.36	890.498	574.179	364.739	312.396	467.432	266.371	398.98	2297.78	247.892	8993.05	0	512.72	1080.12	204.736	360.621	146.748
Q92833	2	1	17.2198	0.0562171	0.0993	2.35573	0.559084	Sepsis_D(0)_All	Healthy	140388	Protein Jumonji OS=Homo sapiens OX=9606 GN=JARID2 PE=1 SV=2	215.249	679.117	85.745	26.8126	275.851	354.427	71.1683	134.621	259.496	126.564	2890.89	328.688	583.002	768.931	320.597	556.194	225.502	205.484	313.286	1201.14	205.021	54.6216	163.099	218.583	976.186	1026.84	168.849	1290.88	329.155	281.731	44.3359	227.307	574.05
O00462	2	2	9.544	0.0587553	0.100899	1.61644	0.550168	Sepsis_D(0)_All	Healthy	101865	Beta-mannosidase OS=Homo sapiens OX=9606 GN=MANBA PE=2 SV=3	266.897	81.0814	180.619	177.293	260.271	422.621	201.512	213.67	158.425	363.863	682.56	309.21	225.076	287.994	234.904	300.107	247.819	275.348	190.264	347.135	261.65	221.24	201.503	782.345	1003.91	246.933	396.448	110.661	170.356	35.2422	126.424	272.563	319.446
O60437	2	1	9.6727	0.0608881	0.102375	1.31674	0.542913	Sepsis_D(0)_All	Healthy	205317	Periplakin OS=Homo sapiens OX=9606 GN=PPL PE=1 SV=4	389.451	1980	757.41	313.361	543.824	816.485	444.899	203.353	548.613	554.149	1312.46	853.796	675.657	1622.66	327.531	350.809	373.087	1035.99	688.755	706.313	534.016	1229.4	740.724	831.771	1077.68	612.723	968.095	1336.72	421.532	1558.9	400.63	241.826	497.631
B2RXH4	2	1	9.3149	0.067188	0.106611	1.92131	0.522632	Healthy	Sepsis_D(0)_All	78958	BTB/POZ domain-containing protein 18 OS=Homo sapiens OX=9606 GN=BTBD18 PE=2 SV=1	550.677	1965.62	2356.57	2334.11	2128.89	2893.51	1548.44	84.1667	2735.36	363.943	565.164	1983.5	1040.5	640.274	1864.41	197.976	633.42	1583.69	419.182	281.851	1126.35	186.277	2589.6	435.748	444.475	275.431	509.697	1254.23	646.435	1873.01	960.568	1661.41	983.297
P83881;Q969Q0	2	1	10.7094	0.080827	0.116168	1.22766	0.483682	Healthy	Sepsis_D(0)_All	12726	60S ribosomal protein L36a OS=Homo sapiens OX=9606 GN=RPL36A PE=1 SV=2	175.255	2956.16	1169.67	384.904	1476.71	1723.64	408.945	381.409	958.905	171.646	238.295	753.506	1189.64	79.2836	276.153	431.9	231.632	252.079	326.903	3397.41	800.265	1544.65	615.997	155.974	89.4702	669.136	0	93.2937	9093.61	124.881	415.171	138.564	18.7675
Q9H8W3	2	1	10.0828	0.0818378	0.11636	1.25666	0.481027	Sepsis_D(0)_All	Healthy	27135.3	Protein FAM204A OS=Homo sapiens OX=9606 GN=FAM204A PE=1 SV=1	23413.3	38627.6	25085.9	23398.3	28476.6	30272.4	22736.5	25841.9	17168.6	32487.9	24094.9	29438.1	23553.1	24391.7	26978.5	38929.5	65272.1	19470.5	17024.8	33920.7	29373.6	23624.6	28989	32496.2	27532.2	34308.6	60478.2	27845.7	31033.4	45695.6	27123.9	29857.1	46964.4
P11686	2	1	10.0009	0.0818777	0.11636	46.4525	0.480923	Sepsis_D(0)_All	Healthy	21395	Pulmonary surfactant-associated protein C OS=Homo sapiens OX=9606 GN=SFTPC PE=1 SV=2	0	0	11.1625	0	0	0	0	27.5767	0	1452.29	258.514	0	355.816	0	2.38666	362.823	0	0.982495	5.18218	1528.44	45.2751	0	0	397.024	56.1332	636.065	0	0	0	8.44416	3.8046	0	0
P46379	2	1	10.7844	0.0875253	0.120364	1.92139	0.466603	Healthy	Sepsis_D(0)_All	119865	Large proline-rich protein BAG6 OS=Homo sapiens OX=9606 GN=BAG6 PE=1 SV=2	199.087	537.973	47.009	89.9069	12.7232	130.229	53.2709	57.6214	77.7412	6.08504	31.7241	97.1873	222.485	20.8674	76.744	0	21.3949	38.4075	131.837	15.436	82.548	86.0859	37.4848	44.0437	0	178.102	87.9545	268.356	26.854	18.3388	84.7341	17.8142	2.88303
Q5JTH9	2	1	10.8105	0.0894583	0.121402	1.24439	0.461889	Healthy	Sepsis_D(0)_All	145128	RRP12-like protein OS=Homo sapiens OX=9606 GN=RRP12 PE=1 SV=2	4592.36	9650.76	5864.4	3763.3	4639.34	5088.96	4010.7	4710.96	4212.38	1795.31	3645.71	3901.85	4226.27	3838.7	4769.54	5679.99	2264.92	3367.04	2708	4588.18	5253.22	4604.1	4121.88	3536.42	3682.7	5183.5	5040.57	6097.1	1085.24	5696.99	4079.45	3789.52	4277.23
Q9Y6X5	2	1	9.549	0.0957537	0.125073	1.58149	0.44715	Healthy	Sepsis_D(0)_All	52040.4	Bis(5'-adenosyl)-triphosphatase ENPP4 OS=Homo sapiens OX=9606 GN=ENPP4 PE=1 SV=3	1230.84	2884.27	689.721	489.459	456.607	501.386	471.194	269.824	812.738	1110.46	625.299	852.352	183.147	145.323	173.288	1807.15	417.447	297.214	567.885	110.586	351.041	396.25	538.956	523.927	437.061	614.673	1079.43	544.664	248.694	378.611	736.342	509.437	736.283
P40261	2	1	10.4589	0.096179	0.125095	1.23627	0.446187	Sepsis_D(0)_All	Healthy	30030.3	Nicotinamide N-methyltransferase OS=Homo sapiens OX=9606 GN=NNMT PE=1 SV=1	731.428	2256.63	736.717	657.679	662.821	541.515	624.192	1448.35	526.174	919.014	1016.57	780.501	1659.23	910.756	1303.76	2451.5	591.719	729.597	1331.95	1226	529.197	1026.55	631.435	1407.86	1762.35	1266.16	1047.89	1403.48	1488.21	706.667	839.439	1016.11	884.953
Q5T6J7	2	1	9.0064	0.0975617	0.125791	2.7246	0.44308	Healthy	Sepsis_D(0)_All	20748.9	Probable gluconokinase OS=Homo sapiens OX=9606 GN=IDNK PE=1 SV=1	100.805	417.465	1069.11	732.098	689.607	319.713	589.54	148.256	747.145	21.7566	26.9526	335.958	48.911	5.93708	160.856	0	52.2763	167.966	81.3929	231.149	371.154	1163.16	376.066	176.544	0	56.5968	0	226.213	12.1629	113.559	280.916	304.272	26.4481
O43296	2	1	16.9956	0.111615	0.134371	1.74054	0.413637	Healthy	Sepsis_D(0)_All	72639.7	Zinc finger protein 264 OS=Homo sapiens OX=9606 GN=ZNF264 PE=1 SV=1	1790.29	1347.5	711.695	3502.06	1285.4	322.529	280.552	761.363	264.816	755.189	793.465	450.008	776.251	538.891	374.106	474.48	2696.95	413.479	1177.13	147	236.142	105.451	426.156	217.817	1168.55	12.5598	616.675	219.416	608.276	257.483	791.2	421.164	1416.81
Q9NYZ2	2	1	16.5874	0.116534	0.136178	1.31638	0.404152	Sepsis_D(0)_All	Healthy	37493.7	Mitoferrin-1 OS=Homo sapiens OX=9606 GN=SLC25A37 PE=2 SV=2	16.7175	59.0237	66.2713	112.589	33.6698	34.1263	72.6791	29.8828	42.799	40.7651	77.89	28.6876	17.3362	94.6713	74.0762	15.6936	117.159	75.3835	23.9379	90.7883	54.5546	110.188	95.6234	85.4795	37.9156	37.6618	18.1284	31.0693	96.6773	105.816	33.4046	52.9666	61.9223
Q9ULW6	2	1	11.0626	0.121524	0.138224	1.98853	0.394918	Sepsis_D(0)_All	Healthy	52941.1	Nucleosome assembly protein 1-like 2 OS=Homo sapiens OX=9606 GN=NAP1L2 PE=1 SV=1	202.508	0	672.389	796.34	167.569	0	523.627	679.391	839.01	1642.85	1984.27	207.486	315.403	357.249	307.726	0	1043.74	1564.04	684.507	1969.07	744.196	414.262	449.089	1971.12	1725.73	0	142.557	637.791	8.8663	1151.67	612.573	474.08	112.879
A6NMB1	2	1	10.0204	0.130123	0.142769	9.0518	0.379841	Sepsis_D(0)_All	Healthy	53790.2	Sialic acid-binding Ig-like lectin 16 OS=Homo sapiens OX=9606 GN=SIGLEC16 PE=2 SV=3	257.912	0	5.94049	125.488	0	0	7.08384	0	0	2435.12	774.365	33.9228	0	0	44.6336	20.7039	0	166.056	166.329	0	42.7993	0	0	1689.39	24.1627	0	1587.3	0	54.8315	566.804	0	0	1005.62
Q9H4D0	2	1	11.0543	0.131027	0.14279	1.84799	0.378313	Healthy	Sepsis_D(0)_All	108317	Calsyntenin-2 OS=Homo sapiens OX=9606 GN=CLSTN2 PE=1 SV=2	35.7955	573.724	328.221	64.4898	577.837	335.274	6.79769	36.8424	199.712	124.673	56.6168	266.529	210.548	179.137	201.837	0	0	69.4401	98.5887	57.7251	432.213	252.728	112.835	103.111	0.000949492	0	54.5342	624.81	0	15.1112	14.3833	46.5947	104.231
Q00534	2	1	12.8395	0.133559	0.1436	2.11635	0.374091	Sepsis_D(0)_All	Healthy	37280.6	Cyclin-dependent kinase 6 OS=Homo sapiens OX=9606 GN=CDK6 PE=1 SV=1	89.741	297.668	136.437	509.961	217.944	237.295	376.564	119.694	267.851	602.444	193.169	527.687	455.804	527.207	483.696	0	238.518	388.596	187.951	531.629	130.893	140.655	270.499	441.926	484.904	1203.25	431.22	1693.66	589.2	765.055	218.637	458.338	479.405
Q15904	2	1	10.7502	0.142237	0.147667	1.17386	0.360204	Sepsis_D(0)_All	Healthy	52197	V-type proton ATPase subunit S1 OS=Homo sapiens OX=9606 GN=ATP6AP1 PE=1 SV=2	11.4839	1058.23	26.3272	69.8953	40.5191	22.3828	0	0	10.7525	58.9054	169.242	271.158	493.931	0	86.0711	0	0	136.31	48.6704	148.269	76.1809	55.5261	18.5439	174.153	325.542	96.2399	0	880.191	237.113	160.634	18.5531	15.9132	21.1171
Q9Y676	2	1	9.1359	0.145994	0.149209	1.32843	0.354458	Sepsis_D(0)_All	Healthy	29737.8	28S ribosomal protein S18b_ mitochondrial OS=Homo sapiens OX=9606 GN=MRPS18B PE=1 SV=1	1410.59	73.2361	233.85	516.397	106.812	505.62	279.086	339.85	248.846	354.174	59.2629	161.665	447.183	92.4888	472.542	2301.84	100.885	286.982	472.255	124.316	175.196	615.239	432.945	305.582	232.099	1719.14	199.942	452.529	752.285	265.829	930.746	258.14	628.766
P50895	2	1	10.6798	0.147779	0.150275	2.23671	0.351781	Sepsis_D(0)_All	Healthy	68203.3	Basal cell adhesion molecule OS=Homo sapiens OX=9606 GN=BCAM PE=1 SV=2	207.816	44.6984	41.4893	10.2693	86.0483	49.1232	0	0	63.6199	157.148	475.772	113.747	10.4458	47.4014	54.7091	34.3736	0	335.888	101.684	98.0843	51.6142	22.0404	28.0181	86.8661	744.325	49.8547	351.954	184.739	42.8452	176.122	5.50214	16.1015	40.1157
Q5T7W7	2	1	10.3757	0.14804	0.150275	2.91754	0.351393	Sepsis_D(0)_All	Healthy	59802.4	Thiosulfate sulfurtransferase/rhodanese-like domain-containing protein 2 OS=Homo sapiens OX=9606 GN=TSTD2 PE=1 SV=1	140.969	152.935	252.603	258.059	28.0403	208.815	339.842	133.8	73.4691	2127.05	163.778	61.9785	146.498	88.2873	254.412	249.206	196.586	340.21	422.272	1296.65	105.946	90.1078	60.3336	285.297	315.844	21.6199	995.557	138.818	3119.17	380.931	76.6989	206.963	197.938
O75594	2	1	14.0686	0.15874	0.155448	204.959	0.336043	Sepsis_D(0)_All	Healthy	22130	Peptidoglycan recognition protein 1 OS=Homo sapiens OX=9606 GN=PGLYRP1 PE=1 SV=1	0	0	2.12235	0	0	0	0	0	0.669765	0	137.501	0	4.54074	11.0797	0	0	0	0	3.18151	77.2545	0	0	0	0	92.4313	0	1047.46	0	0	0	0	0	0
P30046;A6NHG4	2	1	13.0938	0.168776	0.159478	1.19123	0.322605	Healthy	Sepsis_D(0)_All	12825.8	D-dopachrome decarboxylase OS=Homo sapiens OX=9606 GN=DDT PE=1 SV=3	2403.61	7079.28	2356.45	2577.99	303.515	1487.4	2503.95	1133.92	3513.68	3705.98	2043.44	1727.59	1893.95	1311.25	1437.03	1843.11	2046.86	2072.15	1400.13	2616.08	2075.91	1346.8	2365.71	1730.53	1242.41	2165.69	2134.26	1394.12	1702.28	3037.69	1838.08	1464.71	2467.88
P05114	2	1	10.7835	0.17406	0.161512	2.14147	0.315869	Sepsis_D(0)_All	Healthy	10658.9	Non-histone chromosomal protein HMG-14 OS=Homo sapiens OX=9606 GN=HMGN1 PE=1 SV=3	9.09228	608.939	856.308	732.976	577.799	2120.79	182.253	167.326	343.893	431.061	655.1	1685.33	4975.69	1521.68	900.685	0	2018.61	919.431	291.017	2928.17	631.293	1895	842.164	1320.4	1037.4	1981.82	932.797	1151.81	1325.72	1871.6	521.007	740.639	910.532
Q9Y4P8	2	1	10.6995	0.175185	0.161805	4.23145	0.314464	Sepsis_D(0)_All	Healthy	50206.9	WD repeat domain phosphoinositide-interacting protein 2 OS=Homo sapiens OX=9606 GN=WIPI2 PE=1 SV=1	57.0314	392.925	61.8559	20.9481	11.6591	223.512	8.40803	4.28862	27.438	154.471	132.115	26.1055	869.414	743.662	389.47	48.0365	0	102.658	52.0119	240.444	38.1101	2565.77	13.3199	45.3164	227.354	231.151	133.25	91.1948	2052.3	35.4925	12.1612	0	2.488
Q9HBD1	2	1	14.9184	0.180671	0.163472	1.67412	0.307748	Healthy	Sepsis_D(0)_All	132866	Roquin-2 OS=Homo sapiens OX=9606 GN=RC3H2 PE=1 SV=2	96257	0	11977.6	43640.4	14180.4	20.5726	31224.4	71746.6	2698.31	56040.6	20068.5	32.5252	1627.17	4472.38	9375.87	37948.4	2796.08	10460.2	45150.3	3548.1	14656.4	7957.82	27617.2	10888.4	1572.4	749.827	8404.3	213.719	1267.29	17016.5	66919.4	20733.2	20054.9
O75364	2	1	11.321	0.182955	0.164359	1.03888	0.305018	Healthy	Sepsis_D(0)_All	32117	Pituitary homeobox 3 OS=Homo sapiens OX=9606 GN=PITX3 PE=1 SV=1	2049.73	6687.38	3307.63	3181.84	2355.47	2961.22	2156.02	1390.26	2678.18	2136.82	2377.19	3533.15	2354.07	2977.52	2480.36	1558.42	1098.02	2998.05	1757.35	1747.28	2422.26	4721.78	3413.75	2600.23	2242.18	2409.91	3486.29	2518.77	3087.4	3417.08	1609.36	2185.96	2705.37
Q9Y3X0	2	1	11.0347	0.185761	0.165456	1.24262	0.301715	Sepsis_D(0)_All	Healthy	59817.1	Coiled-coil domain-containing protein 9 OS=Homo sapiens OX=9606 GN=CCDC9 PE=1 SV=1	1197.23	2358.83	2267.18	1312.91	1787.31	2452.23	1457.04	1320.44	1537.57	1211.54	1532.15	1525.9	2176.49	8017.59	1793.25	832.182	563.904	3148.4	1655.69	6089.78	1604.27	2783.34	1659.69	1564.8	1220.66	1061	1227.25	1746.33	1444.89	837.084	1126.08	1233.78	738.299
P49418	2	1	10.2104	0.189122	0.167516	4.52552	0.297831	Sepsis_D(0)_All	Healthy	76428	Amphiphysin OS=Homo sapiens OX=9606 GN=AMPH PE=1 SV=1	28.5821	129.772	18.2978	29.9514	0	324.04	0	0	55.1405	234.023	80.992	68.4698	583.136	615.107	174.36	0	226.223	459.518	20.7523	1062.17	46.7785	1590.65	0	340.266	92.2275	381.61	0	99.2516	286.797	0	0	0	0
O95455	2	1	8.8713	0.191645	0.168629	4.58709	0.294965	Sepsis_D(0)_All	Healthy	40556.1	dTDP-D-glucose 4_6-dehydratase OS=Homo sapiens OX=9606 GN=TGDS PE=1 SV=1	0	193.869	0	0	0	0	0	0	0	0	43.7264	0	0	0	0	26.3305	0	0	8.29751	1264.38	0	5.15232	8.78441	0	2.50477	0	0	0	678.12	53.0976	0	0	43.9152
Q9Y2I9	2	1	8.8851	0.208677	0.175885	1.20583	0.276669	Healthy	Sepsis_D(0)_All	103656	TBC1 domain family member 30 OS=Homo sapiens OX=9606 GN=TBC1D30 PE=1 SV=2	432.96	915.043	585.995	761.796	767.786	251.176	266.17	208.407	348.568	109.245	135.312	1214.57	210.136	48.092	665.58	682.825	623.791	348.92	313.732	402.049	508.961	126.966	375.269	1182.53	438.747	474.232	9.9105	812.19	238.471	325.484	126.195	273.958	121.666
Q02086	2	1	14.4436	0.212109	0.177642	1.37571	0.273188	Healthy	Sepsis_D(0)_All	65527.4	Transcription factor Sp2 OS=Homo sapiens OX=9606 GN=SP2 PE=1 SV=3	45.0913	127.253	12.2284	0	39.2328	112.891	0	0	135.424	0	0	0	0	227.46	37.0741	0	0	4.77225	24.3121	112.392	0	27.7919	0	13.0914	81.743	295.004	0	0	0	0	0	0	0
A0A1B0GTR3;P0DPH9	2	1	10.6734	0.215655	0.178718	Infinity	0.269661	Sepsis_D(0)_All	Healthy	12027.7	Uncharacterized protein CXorf51A OS=Homo sapiens OX=9606 GN=CXorf51A PE=4 SV=1	0	0	0	0	0	0	0	0	0	0	0	0	0	229.904	245.84	0	0	3.64274	0	0	0	1199.24	0	0	0	0	0	0	0	0	0	0	0
O95833	2	1	11.2868	0.217065	0.179442	2.76563	0.268277	Sepsis_D(0)_All	Healthy	26933.6	Chloride intracellular channel protein 3 OS=Homo sapiens OX=9606 GN=CLIC3 PE=1 SV=2	4.8005	694.415	34.7856	0	14.4676	10.0697	0	0	67.8134	0	563.671	8.41459	923.219	172.449	3.88735	1048.5	377.202	655.82	428.592	7.03065	25.6321	35.7134	13.4961	5.60321	543.788	774.66	301.489	30.7422	0	2.82759	2.80989	7.22633	0
Q15843	2	1	13.3336	0.220394	0.1808	2.76811	0.265051	Healthy	Sepsis_D(0)_All	9071.57	NEDD8 OS=Homo sapiens OX=9606 GN=NEDD8 PE=1 SV=1	356.635	0	11.2009	221.879	15.9845	0	142.752	4.42205	60.5405	299.948	11.4478	0	0	0	0	19.7927	0	59.0464	82.1231	0	21.366	26.8986	92.9665	0	0	0	8.98982	0	0	54.3566	6.02146	0	22.2869
Q6IMI6	2	1	10.3884	0.225609	0.182705	1.07813	0.26011	Sepsis_D(0)_All	Healthy	36116.8	Sulfotransferase 1C3 OS=Homo sapiens OX=9606 GN=SULT1C3 PE=1 SV=1	1078.14	186.263	1074.77	865.641	573.709	560.036	615.069	1025.18	977.494	334.4	1212.93	760.128	1836.8	226.287	464.296	383.431	190.968	519.401	1138.32	763.424	1203.75	704.176	563.348	1092.79	590.39	758.546	192.276	1875.11	808.83	533.073	796.853	552.46	497.486
Q96P11	2	1	10.1145	0.237258	0.188625	2.17085	0.249546	Healthy	Sepsis_D(0)_All	47319.1	Probable 28S rRNA (cytosine-C(5))-methyltransferase OS=Homo sapiens OX=9606 GN=NSUN5 PE=1 SV=2	115.849	262.915	273.788	260.502	437.334	326.5	258.464	50.2929	465.542	85.5975	33.7354	23.2155	121.265	10.3943	179.412	12.8008	25.8566	50.0513	85.7054	156.298	300.152	602.184	198.884	24.6182	70.4091	91.9011	30.9851	283.574	24.8593	107.316	43.5445	131.162	16.0049
Q9Y252	2	1	14.1996	0.247759	0.193509	2.48378	0.240546	Healthy	Sepsis_D(0)_All	78490.5	E3 ubiquitin-protein ligase RNF6 OS=Homo sapiens OX=9606 GN=RNF6 PE=1 SV=1	1036.9	0	275.654	18.8691	143.081	608.313	253.919	315.042	62.6411	57.1517	0	19.7333	114.863	426.003	280.166	0	0	42.1667	53.3182	26.0287	161.894	170.67	21.4744	7.39991	0	461.953	0	105.061	306.193	16.3002	352.486	0	0
Q9NP70	2	1	10.3009	0.249283	0.19432	1.21096	0.239279	Sepsis_D(0)_All	Healthy	48340.1	Ameloblastin OS=Homo sapiens OX=9606 GN=AMBN PE=1 SV=1	297.793	1181.88	573.268	897.288	29.5456	261.042	36.0569	25.6089	690.88	1062.44	927.641	173.961	532.291	108.785	624.579	0	532.09	617.296	280.513	345.745	841.743	512.838	693.624	1105.02	1148.84	112.714	98.6234	503.198	266.397	554.862	54.8005	25.9379	482.03
Q04941	2	1	13.5083	0.259995	0.19736	2.06797	0.230632	Healthy	Sepsis_D(0)_All	17032.9	Proteolipid protein 2 OS=Homo sapiens OX=9606 GN=PLP2 PE=1 SV=1	81.1842	524.749	26.9535	11.7635	0	249.303	0	0	88.9569	0	0	61.8427	318.424	18.4442	30.851	0	0	41.9246	0	24.4876	0	124.816	26.758	14.3025	0	133.796	0	292.515	104.371	0	0	0	0
Q8WUB8	2	1	10.1343	0.276628	0.204093	1.03951	0.218054	Healthy	Sepsis_D(0)_All	57077.4	PHD finger protein 10 OS=Homo sapiens OX=9606 GN=PHF10 PE=1 SV=3	1219.52	347.962	1003.88	1029.58	1224.19	1522.8	1360.29	1577.3	967.532	470.236	251.34	1368.19	577.408	758.279	1114.57	1107.46	1208.81	454.52	631.069	2716.37	1030.75	1280.31	1059.26	376.719	556.884	720.536	1407.28	506.186	7741.77	477.695	823.584	967.45	936.756
Q9Y4C1	2	1	14.1589	0.289561	0.210334	1.17027	0.208924	Healthy	Sepsis_D(0)_All	149565	Lysine-specific demethylase 3A OS=Homo sapiens OX=9606 GN=KDM3A PE=1 SV=4	1435.38	222.038	301.513	654.3	75.7832	1195.28	1781.19	1338.96	220.507	155.387	822.599	256.142	835.933	165.831	708.056	1145.21	658.149	265.429	1489.48	1300.84	72.8585	461.747	527.46	347.572	495.834	507.008	192.679	234.498	719	299.977	1799.26	843.99	512.091
Q9H560	2	1	12.4049	0.290275	0.210662	1.30327	0.208435	Sepsis_D(0)_All	Healthy	30778.1	Putative ankyrin repeat domain-containing protein 19 OS=Homo sapiens OX=9606 GN=ANKRD19P PE=5 SV=1	152.282	79.3055	553.723	452.468	1763.21	685.348	5721.31	5271.11	1525.79	1091.8	503.745	667.236	11629.1	132.395	396.423	233.905	256.815	687.55	399.487	1241.1	784.374	998.035	962.839	339.896	21151.5	920.063	2161.62	2378.52	1445.81	242.499	1523.68	274.574	262.218
Q8N4Q1	2	2	11.2543	0.296687	0.213956	1.135	0.204116	Healthy	Sepsis_D(0)_All	16395.6	Mitochondrial intermembrane space import and assembly protein 40 OS=Homo sapiens OX=9606 GN=CHCHD4 PE=1 SV=1	401.873	531.588	203.602	174.518	215.373	182.093	286.371	191.395	165.425	122.1	301.993	230.626	105.696	204.147	168.227	636.308	591.506	183.745	449.948	215.461	74.3385	128.032	154.17	315.829	203.44	192.289	126.999	17.7553	153.924	136.562	296.41	185.939	215.79
Q9Y5H2	2	1	16.5414	0.303121	0.216641	2.21094	0.199905	Sepsis_D(0)_All	Healthy	101942	Protocadherin gamma-A11 OS=Homo sapiens OX=9606 GN=PCDHGA11 PE=2 SV=1	2098.25	42.2825	188.352	848.909	276.807	340.85	393.957	725.93	296.93	536.758	874.149	119.211	943.277	777.971	571.034	1204.95	14034	916.905	808.057	1.85381	2368.67	236.274	440.335	232.069	773.185	161.653	18.9075	417.529	129.48	674.476	558.276	183.043	675.569
P78337	2	1	11.9866	0.307488	0.218298	1.1772	0.197114	Sepsis_D(0)_All	Healthy	34413.3	Pituitary homeobox 1 OS=Homo sapiens OX=9606 GN=PITX1 PE=1 SV=2	644.77	1203.25	26.4029	24.6369	22.7851	86.0477	50.9224	0	95.1106	169.125	94.7393	37.9832	791.819	106.825	75.7242	1055.95	307.685	91.3241	234.01	304.586	25.9068	43.2325	39.1572	4.36166	382.564	55.9605	725.279	2.65809	1193.61	20.266	41.1582	33.0978	361.168
Q5TKA1	2	1	10.5569	0.310856	0.219503	2.72259	0.194998	Sepsis_D(0)_All	Healthy	62459.1	Protein lin-9 homolog OS=Homo sapiens OX=9606 GN=LIN9 PE=1 SV=1	155.027	74.5244	159.731	109.607	76.1119	313.205	39.7752	140.9	60.9362	280.246	243.312	107.826	130.685	791.992	298.061	119.56	0	310.838	127.605	997.3	166.306	2920.58	59.3594	183.356	93.2665	96.4794	88.4678	83.729	29.158	56.0577	126.378	25.2628	46.64
P28289	2	1	12.8327	0.323587	0.225446	3.29717	0.187269	Sepsis_D(0)_All	Healthy	40683.3	Tropomodulin-1 OS=Homo sapiens OX=9606 GN=TMOD1 PE=1 SV=1	104.498	171.332	130.214	135.837	59.8051	9.79588	235.968	164.658	268.609	109.468	39.701	59.0199	4.23032	9.68699	54.968	107.187	8520.4	86.8053	274.399	0	135.457	4.59473	145.393	237.583	89.9763	0	93.9548	87.7492	0	291.549	154.385	355.029	160.244
Q6PJT7	2	1	10.9534	0.331995	0.228915	1.57977	0.182389	Healthy	Sepsis_D(0)_All	83845.3	Zinc finger CCCH domain-containing protein 14 OS=Homo sapiens OX=9606 GN=ZC3H14 PE=1 SV=1	393.323	1050.61	279.826	177.387	235.563	154.729	75.9503	13.3331	297.511	182.951	59.3317	204.628	528.594	109.45	142.541	467.59	0	265.249	205.5	232.471	213.266	409.628	174.481	117.167	70.4813	0	61.4655	309.986	262.128	102.411	87.9047	139.753	184.089
Q9C005	2	2	12.7191	0.338026	0.232311	1.61994	0.178994	Sepsis_D(0)_All	Healthy	11249.7	Protein dpy-30 homolog OS=Homo sapiens OX=9606 GN=DPY30 PE=1 SV=1	674.54	142.873	391.689	392.807	414.412	176.26	390.55	467.579	208.945	51.8109	494.325	542.64	270.303	166.689	167.211	2002.05	1019.38	204.381	321.842	0	360.132	343.161	556.207	595.958	654.839	423.315	1069.81	387.865	234.258	458.838	829.57	524.159	994.322
O95361	2	1	9.6778	0.372011	0.246614	1.43379	0.161351	Healthy	Sepsis_D(0)_All	64924.7	Tripartite motif-containing protein 16 OS=Homo sapiens OX=9606 GN=TRIM16 PE=1 SV=3	0	51.0874	203.215	300.355	45.773	0	184.22	472.947	72.3535	219.95	7.80474	0	22.7096	109.564	152.97	0	0	25.7565	359.642	0	239.869	115.187	103.903	0	0	0	0	40.307	0	11.5844	680.336	136.595	0
Q86V25	2	1	9.5991	0.40276	0.259439	1.02366	0.147317	Sepsis_D(0)_All	Healthy	40621	Tubulinyl-Tyr carboxypeptidase 2 OS=Homo sapiens OX=9606 GN=VASH2 PE=1 SV=2	425.246	1831.56	143.795	385.074	32.7481	240.123	178.916	143.224	309.84	524.066	461.236	475.892	529.107	608.858	390.508	15.8444	64.1864	508.327	639.483	357.693	359.883	119.674	242.92	649.417	337.143	442.675	0	409.376	718.299	668.538	90.6733	371.595	81.4468
Q9UKK3	2	1	9.4394	0.423271	0.26632	1.89414	0.138838	Sepsis_D(0)_All	Healthy	194705	Poly [ADP-ribose] polymerase 4 OS=Homo sapiens OX=9606 GN=PARP4 PE=1 SV=3	93.2255	0	157.98	418.345	68.5964	5.97628	284.103	148.217	63.5349	929.469	500.586	14.6827	302.87	52.4186	117.71	0	0	506.863	149.625	440.555	377.43	364.072	420.698	69.6184	190.69	40.5651	98.7253	0	0	431.202	312.351	104.601	212.126
P85037	2	1	10.242	0.426077	0.267559	1.15509	0.137728	Healthy	Sepsis_D(0)_All	75913.6	Forkhead box protein K1 OS=Homo sapiens OX=9606 GN=FOXK1 PE=1 SV=1	618.563	1377.02	801.185	642.63	1440.59	934.523	178.1	1123.2	766.726	480.814	648.066	808.277	563.7	252.121	616.407	2668.43	90.1695	444.611	667.494	300.372	891.012	803.381	787.876	1031.35	760.293	706.85	1077.23	1240.01	593.956	448.762	600.836	480.257	607.107
Q15004;Q6RIA2	2	1	10.9617	0.42647	0.267642	89.8349	0.137574	Sepsis_D(0)_All	Healthy	12100.6	PCNA-associated factor OS=Homo sapiens OX=9606 GN=PCLAF PE=1 SV=1	0	1.01498	8.9015	3.35833	5.26945	0	0	0	0.212572	0.0815253	0	20.6608	79.6655	24.6264	3.7249	4208.7	4.0527	0.0447079	0.186373	0	21.6343	24.2602	0	0.600905	1.44295	0	0	0	0.80977	0	0.838725	0.476833	0
Q6ZVT6	2	1	4.397	0.439789	0.271899	1.18293	0.132471	Sepsis_D(0)_All	Healthy	77184	Uncharacterized protein C3orf67 OS=Homo sapiens OX=9606 GN=C3orf67 PE=2 SV=2	5827.82	16989.9	1470.46	2279.24	1301.37	2980.89	2803.32	1938.69	1878.66	927.161	1637.83	5487.53	1376.15	362.217	1222.72	43935.9	7690.17	466.923	6403.95	495.865	624.472	507.341	2462.3	2379.2	1686.1	2107.49	6322.99	3144.46	1188.6	827.99	8627.93	2714.88	3779.24
Q15102	2	1	13.1384	0.44387	0.273269	2.58836	0.130957	Healthy	Sepsis_D(0)_All	25848.3	Platelet-activating factor acetylhydrolase IB subunit gamma OS=Homo sapiens OX=9606 GN=PAFAH1B3 PE=1 SV=1	2.74964	0	267.284	218.862	90.982	0	252.969	220.927	282.023	1.18713	2.07192	29.1778	0.166895	9.64856	23.2782	0	27.2712	18.9631	44.854	13.2283	240.72	173.272	232.99	6.24472	0.691067	96.7189	10.1673	0.360539	0	27.1234	219.022	60.7513	0.676978
P41221	2	1	10.0405	0.452478	0.276523	1.37284	0.127839	Healthy	Sepsis_D(0)_All	43708.2	Protein Wnt-5a OS=Homo sapiens OX=9606 GN=WNT5A PE=1 SV=2	2383.9	6145.95	619.833	698.85	832.322	1050.37	753.596	651.366	484.566	0	621.048	988.66	1132.8	613.285	745.007	3894.96	1930.73	493.718	845.319	666.227	633.149	538.272	738.962	801.024	821.614	2459.33	807.432	1805.97	1716.48	318.967	1170.94	441.217	1076.37
Q9UQR1	2	1	9.7168	0.452576	0.276523	1.06629	0.127805	Healthy	Sepsis_D(0)_All	89603.6	Zinc finger protein 148 OS=Homo sapiens OX=9606 GN=ZNF148 PE=1 SV=2	571.781	401.119	1046.57	803.837	715.698	562.825	1067.25	1475.47	1018.25	1062.1	1042.17	544.879	979.631	647.612	587.449	438.665	504.588	1119.32	950.337	999.228	616.019	555.208	730.142	772.323	712.482	7.7173	440.654	227.472	767.361	816.662	1057.15	939.598	728.612
Q9UIA0	2	2	9.8229	0.460621	0.279907	1.18426	0.12498	Healthy	Sepsis_D(0)_All	46299.4	Cytohesin-4 OS=Homo sapiens OX=9606 GN=CYTH4 PE=1 SV=1	1825.98	37.9876	968.757	1529.66	604.01	968.457	1750.55	3947.07	661.863	681.903	710.212	515.736	1332.33	1276.12	1541.85	1855.67	1101.75	900.238	1160.59	0	900.691	959.893	1037.94	577.639	801.682	1496.89	466.653	319.22	967.95	1049.96	2338.05	1797.09	1125.47
P54756	2	1	9.3559	0.466372	0.281582	2.25568	0.123011	Healthy	Sepsis_D(0)_All	116799	Ephrin type-A receptor 5 OS=Homo sapiens OX=9606 GN=EPHA5 PE=1 SV=3	193.671	1518.92	297.065	303.22	167.427	108.491	310.42	153.388	250.904	222.025	35.2505	372.84	175.681	15.3525	109.554	56.685	7.92067	119.055	214.808	74.4972	139.578	48.6042	148.819	491.068	148.251	77.8983	12.5351	495.625	111.699	195.957	107.324	98.2982	35.5284
Q8NDQ6	2	1	11.4908	0.486277	0.288801	1.2109	0.116508	Sepsis_D(0)_All	Healthy	79375.1	Zinc finger protein 540 OS=Homo sapiens OX=9606 GN=ZNF540 PE=1 SV=1	461.57	110.539	212.572	55.8202	274.965	488.931	275.003	241.433	190.997	145.732	154.345	40.1211	386.779	315.315	681.788	18.5934	70.398	478.99	152.359	869.68	243.177	1398.74	172.4	61.7469	82.9362	1198.99	33.5916	9.4007	455.576	181.905	286.329	179.065	75.7124
Q9UJD0	2	1	9.8497	0.514139	0.299276	1.27211	0.108162	Healthy	Sepsis_D(0)_All	33081.5	Regulating synaptic membrane exocytosis protein 3 OS=Homo sapiens OX=9606 GN=RIMS3 PE=1 SV=1	15.4058	61.9362	223.072	293.375	467.328	515.94	295.215	296.146	374.225	100.581	124.629	216.69	9.62386	122.515	258.187	0	275.173	203.864	34.6464	13.4135	576.897	654.868	238.987	191.083	0	220.704	0	438.292	0	96.9033	528.6	270.255	221.101
Q86VE3	2	1	4.5477	0.53786	0.307995	1.3388	0.101691	Healthy	Sepsis_D(0)_All	56174.9	Spermidine/spermine N(1)-acetyltransferase-like protein 1 OS=Homo sapiens OX=9606 GN=SATL1 PE=2 SV=3	1840.43	989.054	2320.29	2751.32	1736.57	1348.93	3972.18	3385.01	1496.85	2066.56	1231.9	781.761	2043.04	1099.86	1468.09	820.998	1124.59	1316.38	1890.63	811.907	2260.83	3432.61	2280.13	621.262	464.386	914.293	210.592	1356.06	2054.77	1570.46	2757.67	2336.85	651.765
Q9BW04	2	1	11.6593	0.539856	0.308366	1.13346	0.101171	Sepsis_D(0)_All	Healthy	64249.5	Specifically androgen-regulated gene protein OS=Homo sapiens OX=9606 GN=SARG PE=1 SV=2	90.6782	176.269	6.42419	19.9054	37.4613	65.5051	0	0	22.2542	48.5309	0	10.0106	0	257.638	192.408	0	0	21.7122	318.761	234.737	15.7496	34.4426	12.4242	14.4677	0	348.673	0	64.2591	42.5259	16.3772	0	26.5137	0
O14602;P47813	2	1	12.0098	0.544888	0.310353	2.04212	0.0998775	Sepsis_D(0)_All	Healthy	16556.4	Eukaryotic translation initiation factor 1A_ Y-chromosomal OS=Homo sapiens OX=9606 GN=EIF1AY PE=1 SV=4	59.8427	49.2041	39.2391	23.2276	33.8871	1.40541	50.8656	105.892	24.1508	58.0443	36.0168	249.042	65.3429	4.7471	51.9457	25.1155	35.7585	447.643	251.931	21.2346	151.425	43.6794	12.606	13.9142	9.39235	282.46	0.0226522	0	50.0786	33.2759	16.8468	21.0176	18.687
O75954	2	1	11.2941	0.555771	0.314312	1.3662	0.0971597	Sepsis_D(0)_All	Healthy	27577.4	Tetraspanin-9 OS=Homo sapiens OX=9606 GN=TSPAN9 PE=1 SV=1	18.5171	92.546	13.1997	0	34.8777	372.56	1.93473	0	0.724628	13.5328	140.396	26.9994	567.686	560.898	12.1739	45.381	0	70.2791	24.2384	57.4282	4.92	74.0549	4.248	3.49942	0.225054	33.2084	0	10.155	124.049	2.38808	3.26224	9.22914	0
P01909	2	1	12.0808	0.58372	0.323145	2.51767	0.0906535	Healthy	Sepsis_D(0)_All	28090.1	HLA class II histocompatibility antigen_ DQ alpha 1 chain OS=Homo sapiens OX=9606 GN=HLA-DQA1 PE=1 SV=1	1304.13	1195.97	2224.27	618.109	1313.35	2607.72	1129.71	2234.92	2997.95	228.405	351.197	640.507	793.569	351.825	465.963	1532.09	391.23	209.974	655.099	576.388	825.974	784.517	1363.37	417.678	224.707	854.165	188.699	976.277	113.317	467.656	1034.79	926.547	521.857
P0C025	2	1	15.8575	0.589126	0.324305	1.58122	0.0894699	Sepsis_D(0)_All	Healthy	36151.6	Nucleoside diphosphate-linked moiety X motif 17 OS=Homo sapiens OX=9606 GN=NUDT17 PE=1 SV=2	64.1374	0	12.4152	132.125	104.815	167.803	8.2032	0	145.31	0	0	246.61	0	159.999	41.7823	0	98.1803	0	8.3133	371.011	231.627	108.958	83.7699	264.568	0	638.88	0	680.108	0	38.4899	0	25.7228	21.1858
Q13009	2	1	11.8779	0.591857	0.324949	1.57539	0.0888811	Healthy	Sepsis_D(0)_All	178820	T-lymphoma invasion and metastasis-inducing protein 1 OS=Homo sapiens OX=9606 GN=TIAM1 PE=1 SV=2	353.68	1952.98	11.7956	73.084	38.6574	64.4143	29.4097	0	194.94	303.375	153.657	954.347	34.7464	0	0	1054.61	0	8.87517	115.785	189.148	1.10981	5.43272	59.2594	286.526	499.365	0	285.746	83.8999	0	0	80.6651	0	25.6122
P48163	2	1	11.1689	0.616962	0.332903	2.16661	0.0837372	Sepsis_D(0)_All	Healthy	64720	NADP-dependent malic enzyme OS=Homo sapiens OX=9606 GN=ME1 PE=1 SV=1	255.439	14.1404	171.647	147.222	193.35	107.95	85.5876	539.787	175.902	49.0684	184.718	184.381	634.711	365.548	169.904	85.3984	116.732	82.6389	2121.99	2.08389	26.1529	226.5	239.887	90.9023	801.355	0	1253.74	0	358.851	319.978	1102.18	183.323	193.082
O95865	2	1	10.4285	0.629051	0.335911	1.55385	0.0814275	Healthy	Sepsis_D(0)_All	29929	N(G)_N(G)-dimethylarginine dimethylaminohydrolase 2 OS=Homo sapiens OX=9606 GN=DDAH2 PE=1 SV=1	10505.4	2021.97	6719.44	9555.07	10359.6	5802.01	9656.38	5172.54	4325.24	4675.93	2777.13	5330.98	4011.61	147.041	3764.37	13005	8456.95	16.8202	2830.06	0	2299.02	3897.73	7097.36	228.566	202.529	2358.65	7636.02	3114.11	2303.25	484.816	6259.21	7656.98	10478.6
Q8N8V2	2	1	10.0939	0.632063	0.336437	2.31902	0.0808682	Healthy	Sepsis_D(0)_All	73140.7	Guanylate-binding protein 7 OS=Homo sapiens OX=9606 GN=GBP7 PE=2 SV=2	27.0833	0	368.814	622.643	436.385	0	492.384	355.889	561.857	6.76731	52.1833	35.9307	26.5068	95.4124	94.571	0	182.103	2.96149	93.3011	22.264	405.336	343.717	593.197	19.4008	10.5306	0	21.8679	0	0	201.158	335.001	397.698	25.201
O43791	2	1	10.6549	0.633447	0.336909	1.72273	0.0806133	Sepsis_D(0)_All	Healthy	42873.9	Speckle-type POZ protein OS=Homo sapiens OX=9606 GN=SPOP PE=1 SV=1	26.8188	0	10.5859	79.5866	22.5024	36.819	51.0022	0	62.1417	41.3187	100.354	217.336	129.793	0	331.306	164.195	0	0	68.2229	69.7038	39.1011	86.5635	240.113	42.9796	11.6011	0	179.765	22.2296	98.3872	0	19.3708	30.5449	122.382
Q86UT6	2	1	11.5752	0.658052	0.344269	1.50969	0.0763023	Healthy	Sepsis_D(0)_All	108643	NLR family member X1 OS=Homo sapiens OX=9606 GN=NLRX1 PE=1 SV=1	0	0	325.758	426.163	178.534	319.319	479.623	235.249	186.097	17.4058	22.2176	140.754	399.87	525.996	232.016	0	23.6436	127.122	139.22	242.45	302.865	261.411	237.068	33.0026	73.6223	92.8496	0	90.4922	28.8303	143.652	125.24	152.817	6.55033
Q8WUB2	2	1	10.3371	0.667341	0.347536	1.47639	0.0747793	Sepsis_D(0)_All	Healthy	31020	Protein FAM216A OS=Homo sapiens OX=9606 GN=FAM216A PE=2 SV=1	163.99	426.988	115.883	220.034	56.2426	0	171.573	108.371	142.977	81.3342	0	292.639	271.932	789.019	769.804	435.743	0	269.034	432.912	0	56.269	77.0035	332.202	145.912	5.76	20.4177	23.4564	18.0124	0	11.2934	105.103	662.901	267.262
H3BV60	2	1	9.2444	0.678821	0.351438	2.89389	0.0729733	Sepsis_D(0)_All	Healthy	33218.2	Transforming growth factor-beta receptor type 3-like protein OS=Homo sapiens OX=9606 GN=TGFBR3L PE=2 SV=1	220.667	0	0	0	0	127.962	0	0	0	0	0	0	408.224	661.499	278.861	0	0	36.4657	0	394.577	0	459.289	0	0	0	419.407	0	0	159.729	0	0	0	0
Q96EI5	2	1	8.5335	0.686205	0.353722	1.08953	0.071855	Sepsis_D(0)_All	Healthy	24761.4	Transcription elongation factor A protein-like 4 OS=Homo sapiens OX=9606 GN=TCEAL4 PE=1 SV=2	778.982	67.5138	118.974	650.373	38.7037	138.084	1281.88	515.158	251.548	31.2985	105.738	73.7883	440.83	481.694	764.623	906.796	1233.33	307.192	2388.13	7.87141	7.21524	11.0438	224.633	601.442	150.224	0	0	60.9423	205.799	0	1232.99	554.183	254.475
Q9H1E3	2	1	11.6986	0.691826	0.355768	2.379	0.071026	Healthy	Sepsis_D(0)_All	27296.4	Nuclear ubiquitous casein and cyclin-dependent kinase substrate 1 OS=Homo sapiens OX=9606 GN=NUCKS1 PE=1 SV=1	34.0606	6.13506	0	0	8.75696	0	0	9.5436	135.064	0.0319771	4.18788	0.0884367	14.7387	18.7732	8.43395	61.8258	2.35569	9.91835	13.5588	9.91941	50.1722	0	21.7584	14.5055	2.99999	0	0.33738	0	0	0	0	39.6425	10.7192
O75190;Q8WWF6	2	1	9.792	0.693035	0.356046	1.67369	0.0708502	Sepsis_D(0)_All	Healthy	36144.1	DnaJ homolog subfamily B member 6 OS=Homo sapiens OX=9606 GN=DNAJB6 PE=1 SV=2	44.7856	10.5177	41.5749	31.492	70.5234	9.24046	17.6212	16.2964	28.3945	0	20.4823	13.0431	120.138	15.9582	0	0	0	98.7798	8.1093	166.48	51.3956	72.0833	24.6621	18.7775	0	140.128	0	72.3276	76.9478	95.3324	38.9812	52.716	0
Q9GZS9	2	1	10.5376	0.696531	0.356925	2.78374	0.0703468	Healthy	Sepsis_D(0)_All	46673.8	Carbohydrate sulfotransferase 5 OS=Homo sapiens OX=9606 GN=CHST5 PE=2 SV=3	220.884	998.581	17.3871	0.466582	14.9538	19.5366	0	0	3.45293	25.0481	14.9379	133.697	207.771	0	83.1727	8.9122	0	35.7267	170.762	60.4526	3.38291	78.3266	11.6059	4.26102	16.5879	0	0	8.5585	218.571	7.67398	0	10.0192	0
Q15768	2	1	9.9978	0.698715	0.357814	1.02628	0.0700361	Healthy	Sepsis_D(0)_All	36177	Ephrin-B3 OS=Homo sapiens OX=9606 GN=EFNB3 PE=1 SV=1	16634.3	29870.8	12624.1	12313.3	18505.9	16245.4	15225.9	12364.5	11688.3	8677	8200.18	15164.1	16365.6	14798.1	13958.9	39221.4	16240.2	10637.8	10637.9	15818	11053.1	14213.5	13779.3	12764	12805.5	17980.1	18044.4	17387.6	25672.3	7334.4	12688.8	16739.6	18667
O95168	2	1	10.5381	0.70349	0.359048	1.05755	0.0693663	Healthy	Sepsis_D(0)_All	15265.6	NADH dehydrogenase [ubiquinone] 1 beta subcomplex subunit 4 OS=Homo sapiens OX=9606 GN=NDUFB4 PE=1 SV=3	762.321	399.89	951.27	837.706	1524.91	1009.57	2745.54	977.778	855.609	849.779	761.463	1109.81	980.566	1135.53	1033.69	1717.72	908.857	1056.1	1355.76	1034.19	1150.64	1041.14	769.976	910.355	890.858	1058.84	1064.13	877.208	1077.2	981.096	714.812	861.31	1336.59
O00483	2	1	13.5471	0.705536	0.35958	1.87034	0.0690835	Healthy	Sepsis_D(0)_All	9426.9	Cytochrome c oxidase subunit NDUFA4 OS=Homo sapiens OX=9606 GN=NDUFA4 PE=1 SV=1	636.72	805.068	22.4746	29.089	41.4877	554.439	0	73.8441	208.32	17.6474	97.0421	310.566	280.448	132.688	204.407	0	78.6562	153.501	111.161	96.9355	0	112.806	220.896	149.37	106.117	196.848	0	625.375	146.344	13.2147	174.114	146.161	97.9074
Q05516	2	2	9.5746	0.712253	0.361082	1.00108	0.0681719	Healthy	Sepsis_D(0)_All	75699.9	Zinc finger and BTB domain-containing protein 16 OS=Homo sapiens OX=9606 GN=ZBTB16 PE=1 SV=2	1475.56	1701.95	1257.72	1140.35	1781.59	1998.56	999.043	1042.43	992.292	1193.03	1481.46	1593.77	1997.01	680.407	1451.58	626.026	1439.1	559.035	1188.86	2172.5	913.941	1882.73	1419.9	1474.65	2162.29	1703.52	1742.02	2250.54	1343.63	569.962	1292.88	569.601	1709.37
O43402	2	1	10.347	0.729613	0.366707	1.31794	0.0659354	Sepsis_D(0)_All	Healthy	24229.3	ER membrane protein complex subunit 8 OS=Homo sapiens OX=9606 GN=EMC8 PE=1 SV=1	429.689	314.075	167.201	300.733	213.126	435.29	237.289	106.902	156.014	5.29543	290.919	148.402	581.97	489.952	333.394	1447.19	127.434	214.401	176.854	0	151.236	574.297	271.629	232.633	100.131	781.325	83.4762	274.576	421.855	165.005	352.247	28.0983	213.519
P55036	2	2	10.0912	0.785183	0.385911	2.68386	0.0598699	Healthy	Sepsis_D(0)_All	40964.9	26S proteasome non-ATPase regulatory subunit 4 OS=Homo sapiens OX=9606 GN=PSMD4 PE=1 SV=1	487.864	1173.36	32.8777	210.557	5.98363	0	132.25	135.983	111.846	94.4435	75.6732	29.2621	119.909	49.6667	94.2525	183.586	4.02815	115.557	178.398	15.3458	19.4583	96.0173	101.264	110.832	0	142.616	18.8408	114.296	81.1475	92.7212	261.553	25.8829	63.1051
O75934	2	1	11.2099	0.786702	0.386445	2.23655	0.0597265	Sepsis_D(0)_All	Healthy	26245.6	Pre-mRNA-splicing factor SPF27 OS=Homo sapiens OX=9606 GN=BCAS2 PE=1 SV=1	44.9454	20.713	114.362	69.1106	0	0	62.3408	21.4964	237.789	9.25702	0	52.0512	0	0	17.272	0	0	67.1702	41.2128	1994.28	137.199	13.2512	42.1234	88.9858	249.945	0	0	84.978	0	158.977	58.6856	48.2772	0
Q9UL33	2	1	8.9425	0.794116	0.38862	2.2458	0.0590425	Healthy	Sepsis_D(0)_All	16316.8	Trafficking protein particle complex subunit 2-like protein OS=Homo sapiens OX=9606 GN=TRAPPC2L PE=1 SV=1	488.507	0	110.225	341.64	0	0	590.71	472.907	61.7012	558.576	106.414	0	32.6285	0	184.55	0	0	40.9519	105.875	4.04731	109.058	134.896	185.385	165.145	28.264	0	0	0	0	84.279	104.819	167.38	195.257
Q96LC7	2	1	9.9773	0.809401	0.39227	2.01524	0.0577173	Sepsis_D(0)_All	Healthy	77504.3	Sialic acid-binding Ig-like lectin 10 OS=Homo sapiens OX=9606 GN=SIGLEC10 PE=1 SV=3	34.3027	465.572	11.0572	0	76.9426	0	0	0	8.25666	80.1431	9.86613	8.14861	2.35769	386.373	0	0	0	0	0	1665.79	10.4099	4.45388	0.0973029	443.294	108.907	0	0	21.8063	0	4.48542	0	4.66682	132.434
P09067	2	1	9.3925	0.820426	0.39506	2.2702	0.056831	Healthy	Sepsis_D(0)_All	29605.6	Homeobox protein Hox-B5 OS=Homo sapiens OX=9606 GN=HOXB5 PE=1 SV=3	2629.99	5657.11	1309.6	1280.51	174.513	1003.78	641.536	1497.4	378.213	817.576	500.135	289.256	551.964	403.256	429.333	2456.8	60.9051	167.952	654.27	212.002	913.504	370.437	491.76	175.604	47.8933	830.933	112.48	661.556	2210.4	580.639	1574.64	335.558	556.968
P12694	2	1	10.0632	0.82353	0.395707	1.48303	0.0565919	Healthy	Sepsis_D(0)_All	50756.2	2-oxoisovalerate dehydrogenase subunit alpha_ mitochondrial OS=Homo sapiens OX=9606 GN=BCKDHA PE=1 SV=2	28.3829	0	243.382	109.367	37.2377	0	33.876	184.854	160.03	27.3176	33.9807	35.6265	94.6358	0	131.364	0	0	12.0968	89.3738	74.0074	233.072	88.0638	58.4765	119.991	13.2789	7.62226	47.7459	19.5854	0	33.8246	51.1011	19.6777	99.155
Q86XH1	2	1	10.3409	0.833943	0.398475	1.14571	0.0558226	Sepsis_D(0)_All	Healthy	95626.5	Dynein regulatory complex protein 11 OS=Homo sapiens OX=9606 GN=IQCA1 PE=2 SV=1	333.306	207.052	4.90231	195.222	0	0	109.662	14.7517	142.812	490.96	119.558	0	199.835	185.13	111.794	0	0	113.273	124.192	1.17104	33.4859	186.405	106.661	0	16.9002	479.918	0	147.423	109.628	283.14	61.4306	0	0
Q9H1R2	2	1	10.1554	0.838979	0.399687	1.46221	0.0554686	Healthy	Sepsis_D(0)_All	32680	Dual specificity protein phosphatase 15 OS=Homo sapiens OX=9606 GN=DUSP15 PE=1 SV=4	277.692	473.897	1138.15	744.058	165.997	541.897	823.811	668.413	1021.01	316.291	217.769	496.268	673.707	257.009	515.44	69.1784	67.8308	469.118	493.141	177.829	874.044	908.861	850.293	157.817	52.1602	504.687	0	296.638	595.025	253.159	700.963	539.635	123.119
P0C7V9	2	1	8.9107	0.846333	0.401208	1.7216	0.0549726	Healthy	Sepsis_D(0)_All	27171.8	Putative methyltransferase-like protein 15P1 OS=Homo sapiens OX=9606 GN=METTL15P1 PE=5 SV=1	2046.14	2982.99	829.675	1352.23	1829.19	1020.25	1372.61	2475.01	952.743	564.49	795.2	628.614	1393.52	1640.61	1193.58	1139.17	746.78	672.662	1630.8	980.461	493.056	814.518	711.365	901.365	1067.51	433.079	275.541	275.189	614.148	258.4	1922.49	917.773	646.453
P18577;Q02161	2	1	10.5601	0.847338	0.401516	2.08362	0.0549067	Sepsis_D(0)_All	Healthy	45902.5	Blood group Rh(CE) polypeptide OS=Homo sapiens OX=9606 GN=RHCE PE=1 SV=2	0	0	43.6607	0	21.8961	0	0	7.66588	51.8377	3.74043	0	8.12307	0	0	0	0	0	10.0413	0	0	293.923	27.3435	17.789	0	0	0	0	0	0	244.891	7.60011	11.9377	0
Q9H6K4	2	1	10.2582	0.84775	0.401592	1.46972	0.0548799	Sepsis_D(0)_All	Healthy	20167.4	Optic atrophy 3 protein OS=Homo sapiens OX=9606 GN=OPA3 PE=1 SV=1	334.463	808.723	434.061	594.011	1135.72	1593.84	306.923	647.89	1567.18	66.31	1585.24	2034.37	421.782	48.7078	352.404	8559.17	1499.7	1071.23	1113.32	691.866	1650.18	1288.76	1921.16	1048.31	1186.96	1116.96	134.546	236.665	783.815	1757.18	1630.24	1681.41	1165.1
Q14392	2	1	10.4741	0.889432	0.411343	1.00471	0.0525545	Healthy	Sepsis_D(0)_All	73005.6	Transforming growth factor beta activator LRRC32 OS=Homo sapiens OX=9606 GN=LRRC32 PE=1 SV=1	145.06	0	39.6133	226.523	54.2439	0	585.14	663.459	70.5295	87.4661	51.0665	0	997.715	407.218	238.671	0	98.9711	127.378	1081.69	0	153.466	450.294	45.2119	7.48572	30.5385	0	0	0	35.781	18.4757	276.54	154.926	0
P29279	2	1	9.6832	0.907539	0.416291	1.66419	0.0517819	Healthy	Sepsis_D(0)_All	40315.6	Connective tissue growth factor OS=Homo sapiens OX=9606 GN=CTGF PE=1 SV=2	6306.92	9278.77	3061.62	2533.89	1291.7	2757.8	5588.73	5532.53	3637.76	1007.85	1136.8	1890.6	2752.68	5082.52	2686.64	3932.78	1114.93	2049.51	5045.68	2143.12	2109.42	1783.92	2687.48	2399.84	686.13	6070.65	0	709.757	3899.97	323.943	4471.66	2373.74	1311.22
Q9NRM1	2	1	12.7232	0.974059	0.433913	1.1304	0.0501395	Healthy	Sepsis_D(0)_All	129184	Enamelin OS=Homo sapiens OX=9606 GN=ENAM PE=1 SV=3	207.883	0	634.319	349.157	1085.38	268.35	504.747	952.599	471.994	147.274	487.801	470.379	23.0249	335.166	204.244	21.0535	113.525	227.132	378.39	33.0725	744.454	156.249	714.704	166.472	278.741	17.3647	1559.55	509.167	113.858	2015.08	538.516	557.131	481.735
Q9H8H0	2	2	10.0028	0.994177	0.439953	1.10932	0.050007	Healthy	Sepsis_D(0)_All	82093.2	Nucleolar protein 11 OS=Homo sapiens OX=9606 GN=NOL11 PE=1 SV=1	119.556	0	317.133	317.992	169.828	104.457	69.222	45.6991	145.304	48.4825	15.8792	16.7405	146.796	213.467	255.916	54.828	208.768	68.8255	17.4622	40.303	296.467	528.402	79.6902	6.61167	10.0275	355.353	0	27.6749	124.713	10.2518	158.79	103.7	0
Q9Y615	2	1	10.3893	0.997892	0.439953	1.01361	0.0500009	Healthy	Sepsis_D(0)_All	49271.3	Actin-like protein 7A OS=Homo sapiens OX=9606 GN=ACTL7A PE=1 SV=1	8.60521	9.98801	4.48888	2.2686	0	1001.41	2.88832	0	4.11787	47.1777	1841.48	66.8645	0	11.2965	0	0	0	37.3744	0	0	0	0	4.94552	126.308	198.579	0	0	84.9843	0	12.5749	0	0	16.1397
Q96Q89	3	1	14.2689	5.9e-07	0.000429486	102.834	0.999998	Sepsis_D(0)_All	Healthy	211998	Kinesin-like protein KIF20B OS=Homo sapiens OX=9606 GN=KIF20B PE=1 SV=3	3.89628	6.33595	0	121.475	28.6932	22.4842	22.1051	0	14.6815	6276.6	7049.66	1446.05	539.593	962.662	962.148	274.62	729.729	4714.94	903.988	828.108	23.066	14.2418	632.721	3208.81	9631.62	329.11	12671.2	881.857	1320.33	5129.27	5.16502	816.946	4602.05
Q8NET8	3	1	13.4436	0.000336669	0.00681344	Infinity	0.989534	Sepsis_D(0)_All	Healthy	91377.6	Transient receptor potential cation channel subfamily V member 3 OS=Homo sapiens OX=9606 GN=TRPV3 PE=1 SV=2	0	0	0	0	0	0	0	0	0	467.043	32.5203	176.537	273.138	399.625	110.497	0	0	765.328	0	1880.36	0	0	0	630.919	1041.54	19.404	346.465	111.039	388.943	136.142	0	0.00542487	8.32961
P55285	3	1	14.2578	0.000474774	0.00834135	95.8951	0.98533	Sepsis_D(0)_All	Healthy	88593.9	Cadherin-6 OS=Homo sapiens OX=9606 GN=CDH6 PE=1 SV=1	267.486	20.9805	153.162	191.169	84.7602	108.399	135.848	115.019	100.599	31067.9	1886.78	12960.1	6820.24	1729.47	2140.56	382.722	309.132	44071.9	164.854	41833.4	132.288	132.582	76.5437	38487	48119.6	397.884	512.004	1126.61	584.849	37400.6	115.656	92.4723	436.461
Q9HCN8	3	1	23.1198	0.000841306	0.0117989	4.21497	0.974973	Sepsis_D(0)_All	Healthy	23826.5	Stromal cell-derived factor 2-like protein 1 OS=Homo sapiens OX=9606 GN=SDF2L1 PE=1 SV=2	507.078	0	6.9925	129.428	123.857	38.6915	37.5491	42.2717	15.2409	478.583	1719.15	52.5625	437.441	228.678	203.889	564.072	469.881	410.722	270.973	443.849	4.88982	292.539	9.72498	419.319	345.698	608.821	99.8336	995.779	330.82	156.235	356.327	19.5637	196.212
P14209	3	1	17.4638	0.00121862	0.0139165	2.16638	0.965274	Healthy	Sepsis_D(0)_All	18904.9	CD99 antigen OS=Homo sapiens OX=9606 GN=CD99 PE=1 SV=1	8795.37	5054.82	4354	5637.33	6630.82	7353.07	12310.2	8138.92	5528.8	1121.37	701.592	2017.83	2213.46	3143.79	4835.21	15092.8	4388.8	3365.06	3410.35	1332.28	2781.44	3394.17	3592.49	2237.62	677.391	2664.05	155.952	1123.31	2115.36	1053.34	10410.2	4789.15	4607.22
Q9UHK6	3	2	14.4714	0.00257979	0.019364	3.714	0.935507	Sepsis_D(0)_All	Healthy	42729	Alpha-methylacyl-CoA racemase OS=Homo sapiens OX=9606 GN=AMACR PE=1 SV=2	589.561	7241.75	856.391	1808.76	906.206	3760.86	1644.74	953.395	2608.5	6693.82	4281.49	19516.4	2247.45	10018.1	5587.8	1646.94	2914.31	4006.86	2097.28	1804.78	1114.43	1572.22	9307.59	6885.93	40217.2	1737.2	18527.9	5567.68	3545.38	14973.7	1044.89	11198.3	11056.9
A0A0U1RRI6	3	2	13.6032	0.00270599	0.0199426	1.81034	0.933046	Healthy	Sepsis_D(0)_All	31946	Centromere protein V-like protein 3 OS=Homo sapiens OX=9606 GN=CENPVL3 PE=3 SV=1	332.436	207.973	327.745	255.482	313.059	427.78	547.233	641.21	277.987	127.842	110.335	209.854	233.363	164.512	237.446	90.5976	200.324	149.317	367.778	46.0697	279.941	581.94	216.757	160.263	120.591	99.4047	59.2085	311.98	118.15	37.2027	554.283	269.416	87.7891
P06127	3	1	13.5343	0.00301602	0.0217566	4.13851	0.927169	Healthy	Sepsis_D(0)_All	55946.6	T-cell surface glycoprotein CD5 OS=Homo sapiens OX=9606 GN=CD5 PE=1 SV=2	51.5487	144.19	214.791	123.724	3.93111	225.631	41.2304	17.2031	521.748	9.56992	2.50525	61.3421	27.0463	1.42555	38.8274	110.06	0	7.87048	2.00379	6.65674	43.3897	254.574	39.403	20.7991	214.439	0	0	0	0.143493	63.4347	25.6013	1.9464	0
Q14919	3	1	21.4567	0.00324645	0.0224692	5.07	0.922942	Healthy	Sepsis_D(0)_All	22463.9	Dr1-associated corepressor OS=Homo sapiens OX=9606 GN=DRAP1 PE=1 SV=3	286.623	347.313	5453.99	2233.94	2225.17	622.555	19158.7	5181.33	13918.2	52.8994	621.595	1283.36	304.213	143.511	730.749	32.8106	489.137	116.309	2054.66	176.87	1422.4	607.034	4323.58	738.114	948.031	69.3348	180.213	81.0094	171.309	3449.21	2301.03	4932.58	51.0648
Q9NYK6	3	1	21.4392	0.0035145	0.0232187	107.769	0.918163	Sepsis_D(0)_All	Healthy	34575.6	Protein EURL homolog OS=Homo sapiens OX=9606 GN=EURL PE=1 SV=3	0	0	0	0	0	0	4.40312	0	3.47583	109.459	140.882	362.217	56.5759	32.5832	60.243	0	17.3331	165.478	3.59322	0	0	15.8596	73.5831	129.978	844.863	0	0	0	89.0397	502.123	0	11.5192	0
P56730	3	1	20.3145	0.00363912	0.0234824	2.24144	0.915989	Healthy	Sepsis_D(0)_All	99461.9	Neurotrypsin OS=Homo sapiens OX=9606 GN=PRSS12 PE=2 SV=2	801.038	2992.26	444.09	606.973	731.788	1301	429.529	566.049	420.916	220.766	302.822	1189	97.2926	243.681	688.994	420.783	222.939	187.463	1248.54	36.3084	202.405	243.8	517.867	401.33	77.2032	410.845	119.881	317.782	387.388	228.631	1586.73	72.8046	295.648
Q5THK1	3	1	14.0354	0.00399078	0.0246522	4.27502	0.910007	Healthy	Sepsis_D(0)_All	241292	Protein PRR14L OS=Homo sapiens OX=9606 GN=PRR14L PE=1 SV=1	6.24086	660.329	258.465	104.284	212.312	301.088	45.7696	1.45768	202.2	0	0	123.831	40.566	0	18.4536	0	0	0	14.262	0	47.9329	425.043	129.903	0	0	46.3995	0	136.967	31.5803	4.70148	94.8647	11.4353	0
Q9GZN8	3	2	14.455	0.0044225	0.0255258	2.6584	0.902943	Healthy	Sepsis_D(0)_All	19519.1	UPF0687 protein C20orf27 OS=Homo sapiens OX=9606 GN=C20orf27 PE=1 SV=3	145.54	2992.59	464.917	500.341	901.413	1122.57	454.67	918.224	1086.32	59.8666	62.1631	809.427	277.025	510.045	723.41	30.2529	133.057	201.257	274.144	102.282	665.682	687.019	749.522	188.473	127.776	457.485	52.1173	591.018	211.968	142.665	877.591	492.152	439.195
Q9H0P0	3	2	14.0284	0.00479269	0.0260678	1.91111	0.897109	Healthy	Sepsis_D(0)_All	38290.3	Cytosolic 5'-nucleotidase 3A OS=Homo sapiens OX=9606 GN=NT5C3A PE=1 SV=3	287.573	307.033	306.971	333.293	542.525	579.945	456.518	1192.59	515.573	43.0629	305.21	178.178	195.275	66.5392	494.583	112.405	321.044	81.1242	312.331	104.607	344.812	333.56	330.548	346.58	109.074	285.375	119.48	163.29	70.326	172.956	508.201	650.114	336.037
Q96QS3	3	1	15.8358	0.00550134	0.0285567	3.52065	0.886452	Healthy	Sepsis_D(0)_All	58559.3	Homeobox protein ARX OS=Homo sapiens OX=9606 GN=ARX PE=1 SV=1	328.388	980.98	195.267	138.733	30.3519	181.488	69.2839	113.274	261.664	0	0	127.796	67.9555	30.6799	108.792	193.006	0	128.355	113.738	16.4819	91.926	245.829	203.897	284.79	0	37.0589	0	0	0	4.13416	109.942	61.9526	0
P16333	3	2	13.7783	0.00562687	0.028908	2.01173	0.884628	Sepsis_D(0)_All	Healthy	43092.7	Cytoplasmic protein NCK1 OS=Homo sapiens OX=9606 GN=NCK1 PE=1 SV=1	2755.54	4585.99	5240.36	5325.33	5905.07	4865.44	5355.84	9207.6	4341.97	18586.5	20475.4	5831.26	4966.92	6650.34	6466.41	5154.9	7986.87	8254.09	4604.84	7493.78	5418.17	4958.18	5352.13	7544.23	10920	5259.53	43240.2	7760.71	6057.2	9715.87	6237.73	7518.29	16573
Q9H4A6	3	1	18.4987	0.00725635	0.0334748	2.49235	0.862432	Sepsis_D(0)_All	Healthy	34095.7	Golgi phosphoprotein 3 OS=Homo sapiens OX=9606 GN=GOLPH3 PE=1 SV=1	734.886	1018.34	434.973	816.526	366.164	700.749	910.811	453.941	283.734	1017.89	1169.33	923.785	1830.79	725.69	488.702	1156.27	583.572	2976.69	1823.66	4034.04	578.896	768.13	745.223	1486.42	1069.37	2426.3	1090.21	3370.63	2011.72	1744.14	471.966	871.661	850.642
Q9Y2Y8	3	2	23.43	0.00814924	0.0357279	11.8047	0.851267	Sepsis_D(0)_All	Healthy	26203.9	Proteoglycan 3 OS=Homo sapiens OX=9606 GN=PRG3 PE=1 SV=2	0	16.9247	0.229049	5.94605	1.05433	2.19354	0	0	11.0638	51.6823	5.12473	14.2106	17.8693	4.97679	8.82598	590.744	0	47.2054	3.70258	30.3796	10.0052	17.1091	147.427	31.3088	5.6553	0.255906	0	16.2632	4.10077	8.89587	1.33375	0.928364	41.9126
O00192	3	2	14.5432	0.00918288	0.0379957	2.63972	0.839069	Sepsis_D(0)_All	Healthy	105326	Armadillo repeat protein deleted in velo-cardio-facial syndrome OS=Homo sapiens OX=9606 GN=ARVCF PE=1 SV=1	2237.64	1714.04	2304.17	2309.9	2431.98	3056.39	2580.86	1884.77	2358.02	3545.9	6473.04	5147.98	3809.85	4669.18	4167.96	3019.11	4919.43	5150.77	1703.55	5644.39	2801.51	4088.49	4101.68	5983.4	3832.48	4209.39	12766.5	4841.08	4226.07	25647.3	2596.15	3747.76	5174.49
P55327	3	1	18.5095	0.00955187	0.0389577	98.1366	0.834884	Healthy	Sepsis_D(0)_All	24384.1	Tumor protein D52 OS=Homo sapiens OX=9606 GN=TPD52 PE=1 SV=2	17.335	23.0363	6.41238	0	0	0	48.5211	0	2275.47	0	0	0	0	0	0	0	0	0	0	0	0	6.16919	40.1398	0	0	0	0	11.6701	0	0	0	0	0
Q9Y316	3	1	16.8752	0.0096612	0.0391247	7.53275	0.83366	Sepsis_D(0)_All	Healthy	34132.4	Protein MEMO1 OS=Homo sapiens OX=9606 GN=MEMO1 PE=1 SV=1	1.17421	0.396919	1.63548	56.9595	13.4243	122.635	28.2259	0	1.34589	47.1553	162.03	68.6188	316.223	93.6021	421.922	0	990.33	292.453	357.119	6.279	2.47536	13.0579	54.2102	535.28	115.915	0	0	5.64779	45.9282	150.398	15.1644	255.051	133.226
Q16478	3	1	13.9688	0.00971773	0.0391247	3.52181	0.833029	Sepsis_D(0)_All	Healthy	110406	Glutamate receptor ionotropic_ kainate 5 OS=Homo sapiens OX=9606 GN=GRIK5 PE=2 SV=2	419.751	446.492	658.407	1053.07	259.576	297.117	210.543	269.396	1195.66	2095.1	3624.18	1547.99	1754.22	737.843	1591.09	76.9586	4327.92	3118.47	521.262	4492.54	721.736	706.513	504.267	1711.93	1289.81	126.337	1949.51	156.315	2676	1414.79	248.329	2995.92	2266.74
Q5T1J5;Q9Y6H1	3	2	18.1146	0.0102088	0.0402057	1.77317	0.827633	Healthy	Sepsis_D(0)_All	15717.7	Putative coiled-coil-helix-coiled-coil-helix domain-containing protein CHCHD2P9_ mitochondrial OS=Homo sapiens OX=9606 GN=CHCHD2P9 PE=5 SV=1	954.391	1321.24	2689.59	1516.26	1639.41	2963.42	2232.86	1282.71	3099.26	178.315	103.66	1894.61	1008.96	1734.05	1301.16	422.873	1555.44	592.606	736.817	1027.68	982.206	3026.22	2660.04	626.973	399.046	1309.34	204.206	828.138	1228.54	873.536	1447.12	2050.65	1197.01
P13501	3	2	22.2739	0.0104854	0.0405393	2.61723	0.824652	Healthy	Sepsis_D(0)_All	10274.8	C-C motif chemokine 5 OS=Homo sapiens OX=9606 GN=CCL5 PE=1 SV=3	275.525	1062.72	128.243	92.4975	308.075	291.647	236.86	475.924	108.67	2.07722	6.52314	49.5449	158.406	314.35	343.977	40.1338	128.456	81.8208	652.379	0	62.9389	48.7479	148.777	91.0761	3.18215	57.1544	0	0	89.9666	0	204.615	361.958	52.2656
Q9BUH6	3	1	15.0838	0.0105303	0.0405393	4.37024	0.824173	Healthy	Sepsis_D(0)_All	21981.7	Protein PAXX OS=Homo sapiens OX=9606 GN=PAXX PE=1 SV=2	787.495	2785.72	378.223	326.4	80.0602	242.415	211.059	85.9531	1022.81	30.0638	4.28671	217.243	73.1259	64.1738	185.801	734.621	0	106.871	295.002	0	233.443	191.438	300.541	69.4363	0	285.704	15.8848	137.784	153.471	15.2174	242.87	115.604	213.854
O00193	3	1	25.2559	0.0106847	0.0405393	2.70127	0.822531	Sepsis_D(0)_All	Healthy	20389.6	Small acidic protein OS=Homo sapiens OX=9606 GN=SMAP PE=1 SV=1	1880.57	0	15.7108	169.901	30.4421	257.665	124.1	137.823	24.7386	1646.58	742.723	61.8796	1196.72	579.704	915.619	817.974	49.649	579.648	243.582	989.636	0	743.343	108.058	301.688	726.042	2132.61	890.626	184.971	2204.35	10.4076	1167.1	104.979	723.48
P21580	3	1	9.762	0.0107257	0.0405393	2.54287	0.822097	Sepsis_D(0)_All	Healthy	91895.2	Tumor necrosis factor alpha-induced protein 3 OS=Homo sapiens OX=9606 GN=TNFAIP3 PE=1 SV=1	423.079	18.6963	0.136513	7.32862	6.35748	402.036	4.18888	0	5.80575	433.451	234.782	211.189	355.292	133.576	132.666	611.154	0	102.942	124.918	149.028	1.20308	94.56	8.43777	221.684	237.229	711.347	407.975	344.043	474.142	0	62.006	1.73261	241.682
Q00973	3	1	18.1296	0.0122029	0.0438573	Infinity	0.807018	Sepsis_D(0)_All	Healthy	59338.6	Beta-1_4 N-acetylgalactosaminyltransferase 1 OS=Homo sapiens OX=9606 GN=B4GALNT1 PE=1 SV=2	0	0	0	0	0	0	0	0	0	0	110.592	81.3527	0	353.575	0	0	0	20.8353	0	0	8.34252	0	0	459.844	216.156	0	1485.78	0	132.195	304.663	0	0	1794.25
P54278	3	1	13.9041	0.0128368	0.0450058	10.5683	0.800851	Sepsis_D(0)_All	Healthy	96994.3	Mismatch repair endonuclease PMS2 OS=Homo sapiens OX=9606 GN=PMS2 PE=1 SV=2	506.628	1255.66	129.627	97.115	110.178	874.763	50.9019	43.5138	216.985	1517.73	1018.95	618.723	10685.6	26283.9	4645.42	276.528	196.587	4066.9	232.303	24168.3	191.76	2949.71	188.64	494.8	1196.96	4108.7	654.075	1570.82	6798.05	201.09	77.5113	40.9448	776.613
Q9Y2H1	3	1	20.2327	0.0130013	0.0451876	2.5171	0.799279	Sepsis_D(0)_All	Healthy	54231.1	Serine/threonine-protein kinase 38-like OS=Homo sapiens OX=9606 GN=STK38L PE=1 SV=3	1695.72	4337.21	2154.72	1810.59	2738.08	7354.76	2197.78	2856.72	1971.67	13672	14000.1	3309.4	7289.25	10934.7	5141	2107.32	2747.76	6765.66	3748.84	4031.6	1967.7	11767.8	1731.39	7197.39	8498.51	9447.75	20806.3	3462.25	8621.67	4305.44	2546.68	2234.68	7480.91
Q9H910	3	1	15.9577	0.0139949	0.0464209	1.39534	0.79001	Sepsis_D(0)_All	Healthy	20120.4	Jupiter microtubule associated homolog 2 OS=Homo sapiens OX=9606 GN=JPT2 PE=1 SV=1	402.322	2098.56	134.457	26.6261	1814.45	6153.75	20.8004	122.051	1227.16	627.954	1167.74	4959.15	790.625	3258.6	403.98	435.167	2519.11	1732.93	1041.54	1771.97	225.216	374.142	3711.11	2246.62	1751.96	438.652	2313.07	909.777	1839.85	5297.63	315.959	1886.36	1089.13
Q93052	3	1	14.3923	0.0149513	0.0488834	9.45832	0.781432	Healthy	Sepsis_D(0)_All	67172.1	Lipoma-preferred partner OS=Homo sapiens OX=9606 GN=LPP PE=1 SV=1	307.205	965.782	0	39.8253	0	41.6158	0	193.932	248.018	0	0	8.53158	13.2824	30.2869	4.76971	0	0	17.8331	220.831	0	17.9469	0	0	20.158	0	0	0	0	55.4009	0	87.9293	9.17878	0
Q9Y3B8	3	1	15.4751	0.015219	0.0489576	6.98866	0.779088	Healthy	Sepsis_D(0)_All	27060.9	Oligoribonuclease_ mitochondrial OS=Homo sapiens OX=9606 GN=REXO2 PE=1 SV=3	13.6398	2.62854	210.033	126.803	13.7015	4.14411	97.6364	11.2674	739.122	20.952	4.74073	3.72206	0	3.07641	0	0	0	39.6948	9.37041	0	97.6904	0	83.4664	8.93884	0	0	0	0	0	119.582	19.0874	8.29102	0
Q8WWF3	3	1	16.5634	0.0186684	0.0555275	3.91778	0.75083	Healthy	Sepsis_D(0)_All	28509.5	Serine-rich single-pass membrane protein 1 OS=Homo sapiens OX=9606 GN=SSMEM1 PE=2 SV=1	0	129.543	302.971	387.292	326.479	75.8309	6.00222	0	458.171	2.15812	6.74402	3.23922	0	28.5975	136.577	0	0	19.0261	1.29894	1.58799	0	534.09	115.752	15.3182	6.50684	0	0	0	0	0	52.8755	138.263	7.16667
Q9BRQ8	3	1	20.5235	0.0224588	0.0612744	2.61497	0.723233	Healthy	Sepsis_D(0)_All	40640.8	Apoptosis-inducing factor 2 OS=Homo sapiens OX=9606 GN=AIFM2 PE=1 SV=1	322.271	2150.34	710.065	464.418	1201.02	990.216	88.3963	59.5627	1138.08	15.0022	34.4944	753.974	297.451	53.1997	535.417	20.476	29.2992	59.5859	96.1685	0	1100.91	697.095	639.464	41.672	6.78642	325.935	0	1043.42	286.357	336.088	105.726	455.838	0
Q14563	3	1	16.1201	0.0254556	0.0649805	3.78889	0.703442	Healthy	Sepsis_D(0)_All	89973	Semaphorin-3A OS=Homo sapiens OX=9606 GN=SEMA3A PE=1 SV=1	65.0362	1457.54	312.904	88.7048	126.064	334.626	182.197	62.1673	448.314	44.3877	0	185.215	268.397	0	151.573	15.9514	0	0	169.467	0	287.235	194.656	139.433	15.7067	0	0	0	128.757	215.839	0	85.4582	47.3384	0
O15121	3	1	23.6641	0.0259151	0.0653428	8.37334	0.700543	Sepsis_D(0)_All	Healthy	38037.2	Sphingolipid delta(4)-desaturase DES1 OS=Homo sapiens OX=9606 GN=DEGS1 PE=1 SV=1	0	53.6402	8.45586	0	9.33012	108.651	0	0	1.10702	0	70.8053	211.623	287.091	270.97	0	0	57.1393	193.727	18.3014	1183.99	5.29085	0	18.7094	205.574	340.369	0	370.292	514.887	146.764	69.5778	13.1329	36.4539	32.912
Q9Y5L3	3	1	14.7406	0.0329803	0.0748035	32.3113	0.659781	Sepsis_D(0)_All	Healthy	54292.9	Ectonucleoside triphosphate diphosphohydrolase 2 OS=Homo sapiens OX=9606 GN=ENTPD2 PE=1 SV=1	33.1107	37.1391	2.35928	15.5528	5.71224	9.49903	0	7.13894	20.1574	1033.17	1742.33	41.9875	48.9226	8.99543	40.7918	33.6968	19.9458	1023.34	108.352	0	7.30772	14.6163	14.6549	1627.37	674.892	0	2671.61	337.751	0	350.885	0	47.169	285.273
Q8WXD2	3	1	21.9508	0.035559	0.0774583	1.672	0.646414	Healthy	Sepsis_D(0)_All	53005.4	Secretogranin-3 OS=Homo sapiens OX=9606 GN=SCG3 PE=1 SV=3	489.986	425.938	464.432	424.364	432.194	360.227	1004.79	1292.44	516.648	1411.07	170.933	237.414	91.35	676.305	487.609	82.9217	335.424	459.905	708.788	2.25624	214.136	237.024	369.47	342.848	185.152	183.244	9.37408	23.4278	313.109	131.369	729.138	1011.9	119.784
O00505	3	1	14.5333	0.0362352	0.078393	17.8148	0.643023	Healthy	Sepsis_D(0)_All	58324.2	Importin subunit alpha-4 OS=Homo sapiens OX=9606 GN=KPNA3 PE=1 SV=2	0	7.05707	358.337	1.2314	0.0302415	0.496492	154.59	13.8165	7.60847	0.00167391	0.633417	2.00924	0.163771	2.56153	0.231388	0	0	1.45481	0.0655866	29.3858	0	0.262555	0.260818	11.5133	1.2867	1.2518	0	3.26382	1.53255	0.0589655	17.2375	0	0
Q99985	3	1	15.2523	0.0422726	0.0853629	1.93841	0.61461	Healthy	Sepsis_D(0)_All	86518.8	Semaphorin-3C OS=Homo sapiens OX=9606 GN=SEMA3C PE=2 SV=2	577.155	612.788	126.426	147.644	281.486	195.771	412.314	1007.64	201.602	57.7696	230.771	177.665	16.7356	54.5644	555.413	204.076	450.655	177.639	79.4238	31.7111	50.0811	80.8584	147.175	538.635	121.105	156.14	0	18.0191	381.22	57.2628	399.418	503.798	177.506
P56279	3	2	23.9251	0.0517753	0.0952679	25.7811	0.575486	Healthy	Sepsis_D(0)_All	13516.6	T-cell leukemia/lymphoma protein 1A OS=Homo sapiens OX=9606 GN=TCL1A PE=1 SV=1	46.5038	0	921.422	21.8397	4.01241	46.2605	5.63347	9.7913	5604.73	17.2543	2.74751	3.30144	97.8695	17.631	2.69143	6.36049	0	22.7616	1.24218	7.11251	150.122	179.072	2.83996	1.71808	0	6.91725	0	0	47.8923	0	1.74129	51.3456	0
Q9BV38	3	1	17.1776	0.0550264	0.0985168	6.79222	0.563377	Healthy	Sepsis_D(0)_All	48089.6	WD repeat-containing protein 18 OS=Homo sapiens OX=9606 GN=WDR18 PE=1 SV=2	9.28266	1.20525	241.886	0.774884	102.356	0.566192	94.5416	0.391848	206.255	0	4.89769	0	6.80562	1.90536	0.322466	0	0	0.169835	5.18774	4.67426	3.12851	61.0793	1.93066	2.98214	0	0	0	30.5374	104.324	4.29509	0	0	0
Q99550	3	1	16.0039	0.0596769	0.101717	3.94605	0.547007	Healthy	Sepsis_D(0)_All	133766	M-phase phosphoprotein 9 OS=Homo sapiens OX=9606 GN=MPHOSPH9 PE=1 SV=4	22.8165	302.157	79.975	0	265.94	210.104	129.857	61.5455	261.798	17.803	15.6022	28.8189	7.70197	16.0669	0	104.728	0	15.2659	39.3314	115.862	5.62144	130.251	17.2538	28.2195	39.7488	0	0	0	0	0	207.408	5.6298	16.1466
Q70EL1	3	1	12.9262	0.0651252	0.105379	2.22422	0.529093	Healthy	Sepsis_D(0)_All	189727	Inactive ubiquitin carboxyl-terminal hydrolase 54 OS=Homo sapiens OX=9606 GN=USP54 PE=1 SV=4	409.964	2839.23	1272	930.766	2480.39	3336.95	893.274	609.608	2334.23	181.378	489.545	1108.69	514.915	556.016	788.83	0	1363.52	612.954	372.122	432.428	781.558	2056.79	1119.93	516.164	402.089	1005.03	622.832	1301.08	781.272	358.245	802.76	895.632	964.447
P48552	3	1	15.1583	0.0655165	0.105379	1.50365	0.527855	Healthy	Sepsis_D(0)_All	127741	Nuclear receptor-interacting protein 1 OS=Homo sapiens OX=9606 GN=NRIP1 PE=1 SV=2	593.35	1552.53	507.656	481.596	1365.54	1643.03	710.067	1011.67	673.963	69.3108	98.3436	1254.25	595.578	607.376	905.14	560.887	37.7665	317.741	704.862	280.236	920.973	587.021	885.306	363.911	281.511	894.25	320.096	1198.14	877.632	627.193	1023.5	904.362	895.482
Q5T5A4	3	1	14.5071	0.0697816	0.108845	2.12166	0.514738	Healthy	Sepsis_D(0)_All	19349.7	Uncharacterized protein C1orf194 OS=Homo sapiens OX=9606 GN=C1orf194 PE=2 SV=1	102.979	1124.17	96.1082	103.625	23.2589	128.539	61.5743	127.453	147.709	10.9087	71.8254	39.1533	175.7	0	11.8963	0	0	6.3694	64.7263	182.873	73.1312	113.435	155.208	260.464	59.6705	395.141	0	123.193	77.3571	86.0794	209.622	337.236	12.649
Q6PEZ8	3	1	19.7069	0.0757479	0.112525	88.278	0.497479	Healthy	Sepsis_D(0)_All	56938.6	Podocan-like protein 1 OS=Homo sapiens OX=9606 GN=PODNL1 PE=2 SV=2	1902.44	0	1857.39	0	0	0	0	0	0	0	0	0	0	0	0	0	0	0.0741957	102.144	0	0	0	0	0	0	0	0	0	0	0	0	0	0
Q13526	3	1	27.8881	0.0783569	0.114407	1.70076	0.490295	Sepsis_D(0)_All	Healthy	18357.4	Peptidyl-prolyl cis-trans isomerase NIMA-interacting 1 OS=Homo sapiens OX=9606 GN=PIN1 PE=1 SV=1	1251.59	0	119.283	428.882	0	258.287	692.749	24.8764	191.359	2129.68	993.299	922.389	92.5814	23.7794	296.383	693.063	414.814	845.219	603.903	0	48.1681	602.511	731.682	741.247	414.469	186.944	79.6217	0	140.323	322.743	677.137	436.964	713.972
P17342	3	1	14.0465	0.079821	0.115386	1.30846	0.486354	Sepsis_D(0)_All	Healthy	60150.1	Atrial natriuretic peptide receptor 3 OS=Homo sapiens OX=9606 GN=NPR3 PE=1 SV=2	850.092	1114.13	2211.89	2569.23	2123.46	1540.49	2613.44	2485.22	2086.74	2898.11	3217.05	1174.33	1956.68	2058.15	1926.9	3635.07	2175.96	2790.54	2414.3	2829.4	2030.81	1972.66	1885.29	2602.1	3263.61	1886.41	2808.22	622.265	916.463	3347.01	2677.38	1709.75	2454.25
Q9NYV4	3	1	22.7669	0.0804267	0.115947	1.28218	0.484742	Sepsis_D(0)_All	Healthy	164839	Cyclin-dependent kinase 12 OS=Homo sapiens OX=9606 GN=CDK12 PE=1 SV=2	4348.05	10761.8	5710.98	5161.62	9167.42	9294	6059.37	3578.9	6025.93	7765.62	9645.71	8394.87	6308.33	7938.64	6010.33	6740.1	9443.62	7407.13	3791.77	11446.5	2963.19	10772.5	6686.85	8378.6	11639.1	7039.45	10971.1	6947.84	6050.83	9119.08	4992.21	6136.06	8377.02
P29122	3	1	14.7686	0.0886984	0.120691	1.74616	0.463731	Healthy	Sepsis_D(0)_All	109614	Proprotein convertase subtilisin/kexin type 6 OS=Homo sapiens OX=9606 GN=PCSK6 PE=1 SV=1	0	8.63413	0	39.2652	223.235	107.865	229.161	209.092	74.984	0	0	0	143.639	205.163	92.8092	0	29.2215	20.5384	511.679	0	0	12.0992	20.4847	0	3.574	58.6658	0	12.7258	0	0	100.83	255.65	0
Q9P0K1	3	1	18.4963	0.0929259	0.123922	1.93288	0.453659	Healthy	Sepsis_D(0)_All	103056	Disintegrin and metalloproteinase domain-containing protein 22 OS=Homo sapiens OX=9606 GN=ADAM22 PE=1 SV=1	521.405	0	78.1094	59.7152	60.7805	13.346	665.286	183.9	179.314	0	0	0	464.416	267.19	328.892	0	0	50.456	465.726	0	13.695	43.9959	82.197	0	0	0	0	0	143.378	0	221.719	105.984	0
Q53GI3	3	1	16.8251	0.0934231	0.123953	1.20386	0.452502	Healthy	Sepsis_D(0)_All	65510.6	Zinc finger protein 394 OS=Homo sapiens OX=9606 GN=ZNF394 PE=1 SV=2	1066.44	1398.1	978.371	632.907	968.09	1043.58	910.379	1112.89	937.295	118.414	343.302	653.1	1035.59	569.199	1103.11	3861.98	467.666	834.399	1320.89	413.434	408.854	1149	550.794	775.93	637.699	629.076	93.1846	1006.23	851.747	553.944	952.364	899.697	254.871
Q9Y5B6	3	1	14.914	0.0938694	0.124052	1.47031	0.451468	Sepsis_D(0)_All	Healthy	105260	PAX3- and PAX7-binding protein 1 OS=Homo sapiens OX=9606 GN=PAXBP1 PE=1 SV=2	743.012	8865.24	4154.78	3566.27	3150.44	3696.26	5358.03	1214.05	3000.64	2555.84	1559.96	11957.7	1594.71	1712.55	2604.59	3593.07	8049.03	4933.48	1113.59	5652.17	3845.74	1292.98	6438.73	11329.4	7989.8	3455.53	2036.33	16790.5	2819.49	7989.45	1946.77	6096.51	1735.98
Q8IWU9	3	1	14.4639	0.0950794	0.124804	1.54888	0.448686	Sepsis_D(0)_All	Healthy	56798.2	Tryptophan 5-hydroxylase 2 OS=Homo sapiens OX=9606 GN=TPH2 PE=1 SV=1	257.158	0	140.209	12.0597	41.3713	655.15	16.1271	144.72	31.1522	266.721	348.537	24.556	472.882	751.547	430.561	18.6179	0	254.637	72.7309	20.4528	115.112	628.182	39.5218	91.0451	76.9269	414.743	272.73	52.754	103.137	196.879	8.23798	81.7094	82.6656
Q5TG30	3	2	19.5454	0.0993964	0.126516	8.0123	0.43902	Sepsis_D(0)_All	Healthy	69250.2	Rho GTPase-activating protein 40 OS=Homo sapiens OX=9606 GN=ARHGAP40 PE=3 SV=3	8.73301	0	2.87567	4.89519	0	89.3058	0	11.2851	2.47419	125.411	1792.04	29.7764	113.526	6.00022	7.34814	0	15.5459	16.1393	62.5209	0	10.7335	0.662685	6.31644	4.6642	12.4604	0	8.93912	7.49547	0	40.989	1.46711	21.429	15.7889
Q15306	3	1	13.3157	0.104424	0.129219	1.69563	0.42824	Sepsis_D(0)_All	Healthy	52513.9	Interferon regulatory factor 4 OS=Homo sapiens OX=9606 GN=IRF4 PE=1 SV=1	1013.52	626.974	929.34	706.25	1412.95	1659.97	736.481	686.47	679.279	5185.39	1753.19	1370.48	588.299	1771.12	569.935	2167.31	3625.67	1985.98	1327.29	866.492	831.715	1160.34	748.472	1998.7	395.536	864.016	3369.48	1511.39	440.248	1904.32	797.291	853.618	1498.17
Q9UNA0	3	1	15.7341	0.107721	0.131669	1.71654	0.42143	Sepsis_D(0)_All	Healthy	104113	A disintegrin and metalloproteinase with thrombospondin motifs 5 OS=Homo sapiens OX=9606 GN=ADAMTS5 PE=1 SV=2	413.8	575.234	139.579	267.498	91.5628	420.984	21.0643	214.374	105.319	245.236	158.396	886.513	26.9044	353.518	955.166	1380.47	340.016	265.969	291.001	318.825	113.086	339.562	592.455	462.854	120.433	837.171	126.723	803.524	326.855	194.186	549.663	233.649	502.916
Q8WZA0	3	1	22.1334	0.110306	0.1332	9.9848	0.416226	Sepsis_D(0)_All	Healthy	21551.6	Protein LZIC OS=Homo sapiens OX=9606 GN=LZIC PE=1 SV=1	0	96.3096	0	0	0	0	0	0	36.4432	1276.68	2.0347	4.77122	7.23343	57.5145	82.4741	0	0	244.317	0	402.766	0	8.35452	12.1001	277.541	598.163	0	207.272	0	0	0	0	0	0
Q9H5J8	3	1	13.7039	0.113262	0.135233	3.4975	0.410417	Sepsis_D(0)_All	Healthy	32172	TATA box-binding protein-associated factor RNA polymerase I subunit D OS=Homo sapiens OX=9606 GN=TAF1D PE=1 SV=1	0	93.6337	10.8221	139.373	0	59.1746	0	0	10.6032	568.7	208.772	85.4745	0	0	0	39.6921	74.5708	352.11	0	0	31.2289	61.1234	55.8288	373.303	345.008	0	79.4203	97.3973	0	17.2168	91.9526	31.3192	119.292
Q01064	3	1	15.6904	0.116291	0.136109	2.08485	0.404612	Sepsis_D(0)_All	Healthy	61893.2	Calcium/calmodulin-dependent 3'_5'-cyclic nucleotide phosphodiesterase 1B OS=Homo sapiens OX=9606 GN=PDE1B PE=1 SV=2	5172.06	319.665	0	74.4827	0	3681.01	278.347	36.6725	25.0641	1108.94	692.896	0	6912.58	6412.46	3298.37	997.883	0	1371.23	110.111	6373.78	115.831	3629.82	39.8296	23.4518	106.735	8342.52	276.359	0	6282.99	54.9972	607.357	214.355	998.861
Q8N6Q3	3	2	19.4027	0.120772	0.138111	5.84059	0.396286	Sepsis_D(0)_All	Healthy	47959.9	CD177 antigen OS=Homo sapiens OX=9606 GN=CD177 PE=1 SV=2	32.182	764.562	52.1806	36.0543	164.907	140.194	81.6691	43.4452	65.6914	643.635	2292.26	135.981	945.644	1030.43	89.8974	0	83.2107	952.345	57.5173	6649.57	32.2741	68.7169	62.5316	1699.96	1428.85	2427.95	380.396	905.948	146.475	587.523	76.8706	87.7259	105.503
Q6P6B7	3	1	14.4251	0.129764	0.142769	3.13708	0.380451	Sepsis_D(0)_All	Healthy	40025.3	Ankyrin repeat domain-containing protein 16 OS=Homo sapiens OX=9606 GN=ANKRD16 PE=1 SV=1	126.79	0	54.9533	23.8369	24.6438	0	287.096	154.797	108.881	309.877	0	186.119	270.085	179.387	0	0	23.3371	582.673	174.576	393.574	51.7684	204.806	226.724	366.902	53.1335	407.926	0	1193.13	330.095	537.524	246.743	87.7486	54.0094
Q9NR96	3	1	14.2829	0.130911	0.142769	1.11752	0.378509	Sepsis_D(0)_All	Healthy	117514	Toll-like receptor 9 OS=Homo sapiens OX=9606 GN=TLR9 PE=1 SV=2	1483.04	1608.8	2550.29	2211.03	2400.42	1767.17	2586.76	3842.74	1672.52	4028.19	1239.24	2420.23	2844.85	2714.77	2505.12	2167.73	1610.12	2289.29	1864.83	1068.38	1826.39	2933.23	2007.89	2744.26	3032.18	2491.21	2783.26	1319	1302.26	1987.64	2253.34	2161.98	2374.65
Q8TF65	3	1	13.7259	0.144617	0.148785	1.92677	0.356547	Healthy	Sepsis_D(0)_All	34525.6	PDZ domain-containing protein GIPC2 OS=Homo sapiens OX=9606 GN=GIPC2 PE=1 SV=1	100.233	0	366.761	0	21.8742	0	1364.35	629.034	111.362	0	0	0	249.931	0	281.725	0	1415.95	17.4225	856.41	2.34958	0.861924	3.01534	29.5245	0	0	0	0	0	0	0	0	373.444	0
Q9Y2V2	3	1	32.6948	0.14545	0.148894	1.19956	0.35528	Sepsis_D(0)_All	Healthy	16120.2	Calcium-regulated heat-stable protein 1 OS=Homo sapiens OX=9606 GN=CARHSP1 PE=1 SV=2	336.494	0	0	5.51064	0	52.5452	0	0	0	64.4481	109.815	120.875	35.2063	0	35.8007	214.43	0	53.0479	97.394	0	0	1.18589	0	187.665	23.1549	0	0	73.871	53.7101	0	0	0.456256	64.8281
Q9HBY8	3	1	19.3783	0.150241	0.151458	1.09907	0.348142	Sepsis_D(0)_All	Healthy	48231.7	Serine/threonine-protein kinase Sgk2 OS=Homo sapiens OX=9606 GN=SGK2 PE=1 SV=1	1456.59	1783.77	3142.19	3138.34	1462.52	1528.21	1453.2	1437.3	2847.51	2711.63	1837.69	1837.61	866.425	1846.16	1945.19	1045.58	1498.32	1599.1	1102.5	4149	2377.43	3104.17	2035.66	1455.14	1927.2	1938.58	1287.1	3085.63	3823.38	2155.93	1768.72	1580.98	1159.26
Q8NHL6	3	1	15.4944	0.15107	0.152096	1.57616	0.346932	Healthy	Sepsis_D(0)_All	71446.8	Leukocyte immunoglobulin-like receptor subfamily B member 1 OS=Homo sapiens OX=9606 GN=LILRB1 PE=1 SV=1	0	0	7.17825	39.4869	0	0	85.5613	131.201	7.4231	0	9.29972	0	0	0.0612735	2.2108	0	0	4.91139	0.0404165	0	356.244	15.1766	12.4308	0	0	0	0	0	0	0	0.468171	11.5763	0
Q9BZE4	3	2	14.2997	0.153825	0.153421	1.25693	0.342955	Sepsis_D(0)_All	Healthy	74363.9	Nucleolar GTP-binding protein 1 OS=Homo sapiens OX=9606 GN=GTPBP4 PE=1 SV=3	33.9812	106.782	417.643	285.597	366.779	329.307	398.701	255.025	285.237	391.273	238.058	257.899	406.568	472.331	312.434	22.9375	162.302	432.135	205.315	542.134	771.877	442.416	258.023	202.633	260.739	374.589	20.1621	333.81	285.981	257.144	221.677	373.238	232.696
Q5SR53	3	1	15.0044	0.154816	0.15412	1.14998	0.341543	Sepsis_D(0)_All	Healthy	18395.8	Putative uncharacterized protein PIK3CD-AS1 OS=Homo sapiens OX=9606 GN=PIK3CD-AS1 PE=5 SV=1	750.225	1618.02	1073.46	1061.08	1027.85	937.931	804.864	939.767	503.741	535.598	537.173	914.077	1335.2	1204.25	1021.63	1434.32	2585.44	828.227	667.842	1731.02	752.473	1084.74	892.577	735.872	734.665	853.963	236.133	1139.72	1339.86	618.343	1190.53	828.983	855.677
P54840	3	2	15.2509	0.162181	0.15656	1.46038	0.331336	Sepsis_D(0)_All	Healthy	81616.5	Glycogen [starch] synthase_ liver OS=Homo sapiens OX=9606 GN=GYS2 PE=1 SV=2	238.09	378.406	258.616	358.488	365.392	823.893	575.622	809.376	276.971	1166.63	34.6656	577.878	863.393	940.274	761.367	1029.6	650.721	699.929	419.375	877.834	268.505	441.236	373.684	677.61	542.318	863.24	274.215	703.275	630.12	342.412	663.452	616.363	496.283
P54619	3	1	14.2994	0.163747	0.157141	2.18778	0.329229	Healthy	Sepsis_D(0)_All	37750.5	5'-AMP-activated protein kinase subunit gamma-1 OS=Homo sapiens OX=9606 GN=PRKAG1 PE=1 SV=1	235.522	511.366	66.8934	7.01495	63.1975	52.8611	1.23585	77.7391	96.6004	2.85762	12.2359	69.9965	43.2341	5.58294	56.9189	185.158	10.6434	8.25217	55.6418	0	50.2121	34.1268	78.0721	26.621	11.569	218.243	0	237.183	0	19.4845	84.5269	70.4157	18.3595
Q7L5N1	3	1	14.3774	0.166746	0.158583	1.20915	0.325252	Sepsis_D(0)_All	Healthy	36505.7	COP9 signalosome complex subunit 6 OS=Homo sapiens OX=9606 GN=COPS6 PE=1 SV=1	11046.7	0	1317.41	17606.8	0	22.8537	14359.7	6938.94	2862.87	23341.2	2003.87	116.315	3580.65	955.463	12601.4	148.167	1020.71	9435.15	4360.48	486.253	249.426	14361.4	35081.5	2496.33	626.659	31.5062	145.545	0	99.902	5360.26	28677.8	7909.53	4066.68
Q96IZ5	3	1	14.6361	0.168161	0.159274	1.31602	0.323403	Healthy	Sepsis_D(0)_All	47385	RNA-binding protein 41 OS=Homo sapiens OX=9606 GN=RBM41 PE=1 SV=2	864.128	582.393	473.062	166.684	481.372	547.056	303.541	278.005	213.933	61.7866	104.684	318.813	130.367	428.623	682.689	287.581	217.175	574.873	197.628	469.801	365.495	273.641	156.314	352.656	261.426	311.985	72.6476	474.187	75.1669	388.716	459.241	554.513	363.612
O43865	3	1	20.3767	0.169424	0.159674	1.59948	0.321766	Healthy	Sepsis_D(0)_All	60035.1	S-adenosylhomocysteine hydrolase-like protein 1 OS=Homo sapiens OX=9606 GN=AHCYL1 PE=1 SV=2	324.412	274.449	2.41094	314.425	20.4308	0	16.0479	23.8499	64.4091	0	13.7118	50.811	92.532	0	94.8416	27.419	153.3	153.374	333.073	0	0	0	39.7586	6.04964	211.337	0	0	0	0	8.00588	45.0076	393.36	0
Q96AN5	3	1	15.4931	0.172222	0.160833	1.08608	0.318187	Sepsis_D(0)_All	Healthy	51829.1	Transmembrane protein 143 OS=Homo sapiens OX=9606 GN=TMEM143 PE=2 SV=1	1429.13	219.101	1130.03	1347.03	1484.95	1012.35	1827.92	1405.68	756.153	2016.55	1664.13	815.517	1774.39	452.065	983.277	648.335	875.48	1417.63	935.013	372.93	1528.31	1152.52	1326.44	1720.41	672.413	353.495	1935.21	1612.23	695.224	340.299	1580	1201.79	1588.39
Q7LFL8	3	1	14.3411	0.177102	0.162403	1.03975	0.312092	Sepsis_D(0)_All	Healthy	33433.7	CXXC-type zinc finger protein 5 OS=Homo sapiens OX=9606 GN=CXXC5 PE=1 SV=1	1452.78	580.909	815.969	1062.94	341.933	585.858	829.316	753.77	456.119	989.96	596.132	553.927	772.142	389.586	510.655	1419.07	1429.78	435.147	498.227	312.02	813.668	842.903	747.534	395.169	575.648	1080.84	582.893	538.543	603.835	524.45	901.488	626.325	1027.38
P53384	3	1	13.433	0.181716	0.163861	1.32021	0.306494	Sepsis_D(0)_All	Healthy	35161.9	Cytosolic Fe-S cluster assembly factor NUBP1 OS=Homo sapiens OX=9606 GN=NUBP1 PE=1 SV=2	498.324	566.077	1016.08	2215.67	1176.11	527.473	716.669	757.761	794.213	1009.83	1130.64	886.279	2038.66	2205.76	1129.87	90.5575	1942.67	1824.85	1335.58	754.685	1570.67	1186.96	705.173	778.617	891.899	185.902	260.706	203.248	282.151	1033.5	707.528	2553.32	1489.32
Q9NXZ2	3	1	19.1195	0.181911	0.163881	1.60267	0.306262	Healthy	Sepsis_D(0)_All	73300.5	Probable ATP-dependent RNA helicase DDX43 OS=Homo sapiens OX=9606 GN=DDX43 PE=2 SV=2	64.2222	542.102	88.7237	53.9363	18.0845	207.018	114.745	5.1002	83.4518	283.822	10.4405	175.394	113.03	56.4189	178.008	102.121	0	139.149	119.501	11.7585	32.0839	245.215	107.542	5.4229	114.618	93.3384	0	108.385	125.463	0	26.5277	1.70977	0
Q99627	3	1	26.287	0.183478	0.164522	7.59661	0.304398	Healthy	Sepsis_D(0)_All	23282.7	COP9 signalosome complex subunit 8 OS=Homo sapiens OX=9606 GN=COPS8 PE=1 SV=1	258.016	816.443	106.744	34.6345	0	0	15.1191	0	208.249	21.8647	31.3102	15.2045	15.2959	0	17.4124	0	0	54.5471	128.31	0	65.8765	16.7543	42.1902	0	0	0	0	0	0	12.6599	33.2635	0	0
P42696	3	1	21.3811	0.190867	0.168597	1.35869	0.295845	Sepsis_D(0)_All	Healthy	48678.9	RNA-binding protein 34 OS=Homo sapiens OX=9606 GN=RBM34 PE=1 SV=2	3.82669	57.8568	99.6065	169.733	4.72474	67.7245	47.7082	132.011	142.786	100.868	0	0	103.85	0	82.6157	0	363.685	0	18.6991	0	176.202	61.6358	10.7874	16.0253	0	0	0	0	983.835	314.139	0	82.0513	52.9114
Q9UHR5	3	1	14.8715	0.19252	0.16912	Infinity	0.293982	Sepsis_D(0)_All	Healthy	33984.5	SAP30-binding protein OS=Homo sapiens OX=9606 GN=SAP30BP PE=1 SV=1	0	0	0	0	0	0	0	0	0	41.4504	0	0	0	0	0	0	0	169.185	0	0	0	0	0	0	12.1396	0	0	0	0	166.098	0	0	0
Q13705	3	1	14.6328	0.197695	0.171406	1.15423	0.288262	Healthy	Sepsis_D(0)_All	58807.6	Activin receptor type-2B OS=Homo sapiens OX=9606 GN=ACVR2B PE=1 SV=3	5539.78	295.402	6002.06	5765.47	10197.2	4933.43	9885.66	20810.7	5829	4147.35	5468.14	4573.23	1690.81	6240.37	6966.73	8463.57	14061.6	4545.32	7470.18	2389.58	4300.43	4563.47	10351.3	4781.21	2700.34	2527.14	4580.92	1339.74	2173.98	6189.49	12021.1	12177.8	10286.4
O76042	3	1	16.4302	0.202075	0.172964	1.25958	0.283552	Sepsis_D(0)_All	Healthy	15766.3	Putative uncharacterized protein encoded by ERC2-IT1 OS=Homo sapiens OX=9606 GN=ERC2-IT1 PE=5 SV=2	243.121	792.642	172.55	40.1881	120.59	184.766	91.1782	4.69515	177.883	322.667	465.18	315.943	80.3815	55.2481	217.371	271.3	174.236	471.534	167.479	327.714	75.5656	323.998	97.8348	544.268	577.959	245.97	581.4	222.056	41.7911	97.6126	46.1244	100.797	535.796
P23588	3	1	17.0187	0.202089	0.172964	1.20391	0.283538	Sepsis_D(0)_All	Healthy	69208.3	Eukaryotic translation initiation factor 4B OS=Homo sapiens OX=9606 GN=EIF4B PE=1 SV=2	1433.18	2366.53	0	0	170.029	408.015	0	155.284	0	13.5728	0.0855635	146.804	1535.7	1365.35	580.033	2697.64	266.96	91.4994	237.907	442.578	0	5.53911	0	548.331	109.024	2078.95	180.214	0.338879	1735.11	0	254.862	73.0565	734.1
Q15628	3	1	14.156	0.203288	0.173341	2.06746	0.282268	Sepsis_D(0)_All	Healthy	34589.2	Tumor necrosis factor receptor type 1-associated DEATH domain protein OS=Homo sapiens OX=9606 GN=TRADD PE=1 SV=2	105.027	0	168.013	202.566	82.4298	315.34	252.127	233.244	30.2462	144.127	246.267	101.67	81.2512	613.498	441.076	0	0	327.489	156.116	1604.75	222.545	792.807	222.024	107.469	193.04	428.323	37.7077	176.783	459.874	124.845	263.694	69.0103	77.6801
Q7Z401	3	1	13.6673	0.205848	0.174685	1.84727	0.279588	Healthy	Sepsis_D(0)_All	211925	C-myc promoter-binding protein OS=Homo sapiens OX=9606 GN=DENND4A PE=1 SV=2	886.366	0	35.8982	100.547	39.4483	39.7648	277.437	385.655	21.7437	161.562	157.822	30.4761	0	0	25.6795	603.588	13.7111	76.8612	449.103	0	19.8276	0	95.6795	44.0078	0	0	0	0	0	27.5576	563.017	0	52.6271
Q15560	3	1	15.6472	0.207473	0.175506	1.00279	0.277905	Sepsis_D(0)_All	Healthy	34228.2	Transcription elongation factor A protein 2 OS=Homo sapiens OX=9606 GN=TCEA2 PE=1 SV=1	659.625	144.691	1486.42	1383.53	1680.79	676.663	2236.13	1229.75	1784.2	1636.37	2292.7	1184.29	519.893	821.067	895.584	923.669	1965.71	1212.97	1324.21	361.58	1285	446.053	1053.23	1632.14	1412.97	869.504	1299.74	1165.01	68.6749	1209.88	1229.97	1567.14	774.33
Q8IUC4	3	1	15.3564	0.20886	0.175933	1.95471	0.276482	Healthy	Sepsis_D(0)_All	77620.8	Rhophilin-2 OS=Homo sapiens OX=9606 GN=RHPN2 PE=1 SV=1	25.405	90.0317	249.214	207.696	311.585	110.778	301.772	60.4802	306.882	28.9708	79.3349	28.3648	9.08923	24.2206	101.748	28.8377	17.4802	47.4387	47.2318	75.5715	106.453	424.586	216.868	9.30999	0	18.6072	8.07474	310.24	134	0	100.866	212.184	13.3972
P62857	3	1	30.7305	0.212386	0.177766	2.28853	0.272911	Healthy	Sepsis_D(0)_All	7898.07	40S ribosomal protein S28 OS=Homo sapiens OX=9606 GN=RPS28 PE=1 SV=1	267.218	342.808	52.1649	0	0	102.4	0	0	155.375	0	0	113.461	0	0	0	0	0	0	60.4709	13.366	41.5953	177.223	22.5706	64.1393	0	249.066	0	345.062	0	4.61097	26.9248	0	0
Q86VX9	3	1	15.8448	0.214427	0.178183	1.00818	0.270875	Sepsis_D(0)_All	Healthy	73465.2	Vacuolar fusion protein MON1 homolog A OS=Homo sapiens OX=9606 GN=MON1A PE=1 SV=3	507.147	416.389	2410.64	4108.71	1877.17	1048.35	6005.79	4872	7882.18	2872.19	2947.04	1795.91	521.761	1205.66	1490.22	368.299	7711.72	2711.94	4916.66	5061.37	1086.28	1186.65	3502.27	2945.33	1009.54	711.725	3249.17	1076.18	855.588	10484.5	2139.39	8189.21	2441.24
Q9Y2K1	3	2	15.0109	0.218642	0.180001	1.18661	0.266741	Healthy	Sepsis_D(0)_All	84069.2	Zinc finger and BTB domain-containing protein 1 OS=Homo sapiens OX=9606 GN=ZBTB1 PE=1 SV=3	845.928	1050.16	858.912	581.34	1391.62	1448.91	575.752	520.36	1228.02	578.13	755.477	972.038	849.561	901.078	923.042	698.142	415.208	518.499	461.418	1151.66	607.231	1410.11	702.524	603.551	898.789	1444.45	418.797	1047.77	762.415	573.275	891.687	518.123	601.596
Q96PQ7	3	1	16.0996	0.220824	0.1808	1.5133	0.264638	Sepsis_D(0)_All	Healthy	85826.1	Kelch-like protein 5 OS=Homo sapiens OX=9606 GN=KLHL5 PE=2 SV=3	271.275	46.4114	195.07	379.259	121.719	123.132	708.52	730.631	502.738	3450.22	669.195	111.213	93.4578	93.7663	90.4633	290.111	15.4238	367.29	534.097	242.103	226.938	265.65	227.696	472.894	412.204	118.941	1600.62	241.443	227.812	577.801	410.598	273.223	168.639
Q96LB3	3	1	14.5762	0.223083	0.181504	1.46536	0.262486	Healthy	Sepsis_D(0)_All	69353.5	Intraflagellar transport protein 74 homolog OS=Homo sapiens OX=9606 GN=IFT74 PE=1 SV=1	417.531	1322.48	214.536	406.46	137.841	331.315	413.47	248.514	455.369	208.636	626.681	343.024	352.254	0	251.417	336.932	66.9205	224.333	217.533	532.223	111.618	146.904	283.978	498.921	318.122	346.638	347.996	808.556	196.594	126.984	169.5	309.916	189.035
P12109	3	2	13.3867	0.224727	0.182381	1.09302	0.260936	Healthy	Sepsis_D(0)_All	109670	Collagen alpha-1(VI) chain OS=Homo sapiens OX=9606 GN=COL6A1 PE=1 SV=3	1433.65	5164.57	1466.56	1580.59	2080.81	2346.28	1588.46	1786.05	1275.63	1280.13	1327.57	1783.98	2227.58	1801.36	1515.31	2117.36	1268.1	1160.59	1261.81	3196.65	1161.65	1486.87	1342.19	1642.37	1866.14	2779.69	1159.2	2616.4	3146.84	836.232	1502.09	1477.35	1152.73
Q96NA8	3	1	20.0606	0.228321	0.183712	1.01586	0.257593	Sepsis_D(0)_All	Healthy	56690.2	t-SNARE domain-containing protein 1 OS=Homo sapiens OX=9606 GN=TSNARE1 PE=1 SV=2	56.8351	0	103.525	36.357	38.6773	263.302	5.92358	17.5041	749.363	326.878	252.981	217.474	9.14327	183.485	165.872	94.584	0	103.994	78.3725	86.1751	55.8531	118.825	4.72244	260.674	191.742	176.934	0	424.407	54.9386	33.6084	14.1775	185.794	59.3382
Q8NA47	3	1	15.0388	0.229746	0.184488	1.24074	0.256285	Sepsis_D(0)_All	Healthy	66364.5	Coiled-coil domain-containing protein 63 OS=Homo sapiens OX=9606 GN=CCDC63 PE=2 SV=1	448.754	2341.25	510.613	931.771	286.328	6407.49	331.605	130.643	333.3	238.774	449.544	1286.13	3450.83	7717.61	2266.8	1397.25	1283.97	1495.94	1667.7	1108.76	498.92	1153.09	466.353	1977.98	838.4	2229.51	266.766	877.816	3438.1	181.239	154.096	1801.87	523.214
Q9H4I0	3	2	15.0639	0.236638	0.188241	1.99986	0.250093	Healthy	Sepsis_D(0)_All	63723.5	Double-strand-break repair protein rad21-like protein 1 OS=Homo sapiens OX=9606 GN=RAD21L1 PE=2 SV=3	383.13	118.654	937.118	727.802	237.596	52.6369	1650.83	1692.71	639.037	387.84	192.865	67.4891	263.426	270.793	457.959	63.1172	1.21212	421.084	244.736	906.376	569.853	201.357	720.748	51.537	74.8169	32.1946	419.259	8.66616	82.3468	537.583	1135.14	568.063	73.2736
Q6UXN9	3	1	19.255	0.238189	0.188895	2.62039	0.248729	Sepsis_D(0)_All	Healthy	35478.3	WD repeat-containing protein 82 OS=Homo sapiens OX=9606 GN=WDR82 PE=1 SV=1	125.389	10.1064	149.095	80.8546	148.531	677.976	102.411	75.8596	82.8982	23.0067	10.0481	3.73293	225.944	30.1834	189.908	0	8.01834	20.4249	63.3526	9.56459	314.714	7574.85	15.2837	6.5382	6.36324	446.046	0	13.3809	77.6733	14.2319	68.4602	16.8707	0
Q96M29	3	1	13.8077	0.244392	0.191817	1.49329	0.243381	Sepsis_D(0)_All	Healthy	57435.1	Tektin-5 OS=Homo sapiens OX=9606 GN=TEKT5 PE=1 SV=1	290.014	256.78	152	182.656	113.03	439.212	120.305	60.7856	63.9896	162.714	129.263	917.98	67.6062	60.2932	43.4126	764.513	48.7568	206.697	237.519	161.251	87.7334	107.684	219.814	188.742	283.662	1192.73	184.699	147.143	384.712	22.4255	254.667	65.9476	76.5994
O95568	3	1	17.1304	0.252412	0.195425	1.5806	0.236706	Healthy	Sepsis_D(0)_All	42490.3	Histidine protein methyltransferase 1 homolog OS=Homo sapiens OX=9606 GN=METTL18 PE=1 SV=1	0	168.873	173.606	71.3367	387.832	147.737	150.636	69.5321	490.23	0	9.81151	226.025	150.717	93.0991	150.328	0	91.508	117.385	12.5963	139.606	217.207	423.764	366.705	0	206.272	163.389	216.887	80.3731	0	141.251	142.696	21.972	0
Q15293	3	1	19.9518	0.254688	0.195859	1.27146	0.23486	Healthy	Sepsis_D(0)_All	38890	Reticulocalbin-1 OS=Homo sapiens OX=9606 GN=RCN1 PE=1 SV=1	150.052	263.746	96.7154	115.553	472.01	276.589	19.7828	32.555	189.99	0	0	259.844	266.059	250.699	237.241	102.704	332.55	116.905	234.875	363.567	6.37175	178.705	142.707	44.0712	40.3289	169.471	20.9902	0	195.769	52.1204	191.649	175.804	38.4529
Q9P270	3	2	18.4852	0.255388	0.196115	1.24097	0.234296	Healthy	Sepsis_D(0)_All	62771.6	SLAIN motif-containing protein 2 OS=Homo sapiens OX=9606 GN=SLAIN2 PE=1 SV=2	8174.04	8989.43	5359.78	9969.32	14532.6	7892.72	7128.11	11586.9	5348.37	7059.85	5947.89	8785.85	4384.17	3844.87	5611.46	9036.83	10272.1	6904.26	6250.5	3525.75	2129.2	2466.57	7141.52	5810.68	11977.2	4476.3	8453.22	9805.59	5906.65	5152	8057.12	6935.13	7457.1
Q5T5X7	3	1	14.5399	0.267304	0.200432	1.1589	0.224983	Healthy	Sepsis_D(0)_All	95615.3	BEN domain-containing protein 3 OS=Homo sapiens OX=9606 GN=BEND3 PE=1 SV=1	1636.56	4238.11	2245.72	3111.52	3528.49	2392.37	1660.05	1629.13	1702.43	1666.58	3413.33	1274.94	3267.51	1726.42	1661.06	1218.78	1009.08	2786.97	2703.86	2393.24	1885.22	1549.67	1855.58	1373.85	2121.54	2846.22	4917.83	2187.85	1228.23	2076.48	1351.22	1287.73	1456.09
Q15431	3	1	17.1437	0.269746	0.201999	1.08301	0.223139	Healthy	Sepsis_D(0)_All	114819	Synaptonemal complex protein 1 OS=Homo sapiens OX=9606 GN=SYCP1 PE=1 SV=2	1226.42	4633.75	1444.85	1099.51	1282.79	1461.52	1879.9	1459.19	1664.32	1284.55	1203.32	869.292	1362.81	3208.24	1372.81	2914.41	2539.51	786.235	1456.92	675.134	736.619	1012.17	1303.82	868.427	754.875	2286.92	674.596	1473.04	2827.3	766.245	1909.92	1725.41	1781.62
Q9NZI2	3	1	14.5071	0.274392	0.203706	1.03748	0.219688	Healthy	Sepsis_D(0)_All	26988.6	Kv channel-interacting protein 1 OS=Homo sapiens OX=9606 GN=KCNIP1 PE=1 SV=2	117.184	509.671	0	13.3407	0	0	0	0	0	0	237.648	112.391	69.844	0	9.44442	71.6949	0	29.9715	111.876	74.7245	0	0	12.6523	200.77	45.3665	15.7721	0	489.326	17.8516	1.27216	0	0	6.57279
Q96E29	3	2	15.3131	0.275634	0.203907	2.27218	0.218778	Sepsis_D(0)_All	Healthy	48085.5	Transcription termination factor 3_ mitochondrial OS=Homo sapiens OX=9606 GN=MTERF3 PE=1 SV=2	67.1702	166.61	233.658	131.506	733.263	200.367	60.6132	47.2807	46.0384	102.43	86.6134	87.6418	44.4415	2.25808	133.402	7348.36	0	49.9078	31.605	26.8154	128.88	200.282	46.7813	246.967	82.5955	0	22.1532	202.898	254.261	78.5267	107.479	172.728	7.25898
Q12774	3	2	11.8921	0.280852	0.206447	9.92273	0.215012	Sepsis_D(0)_All	Healthy	177997	Rho guanine nucleotide exchange factor 5 OS=Homo sapiens OX=9606 GN=ARHGEF5 PE=1 SV=3	5.24874	0.504996	0	0	0	0	6.58737	0	0	0	126.912	86.0139	0	0	2.71818	0	0	6.18676	23.6109	0	4.37928	0	0	2.21239	0	6.76862	0	0	0	35.0966	0	0	0
A6NJ46	3	1	13.0074	0.285184	0.208314	3.58146	0.211953	Sepsis_D(0)_All	Healthy	29119.4	Homeobox protein Nkx-6.3 OS=Homo sapiens OX=9606 GN=NKX6-3 PE=2 SV=1	127.858	0	69.8271	67.6376	53.374	60.1612	82.172	8.67668	30.3978	32.9321	38.8583	9.22987	413.526	491.908	317.803	16.9395	6.74042	48.6482	33.0988	628.413	110.505	840.832	28.0623	14.5125	8.62904	736.069	0.878551	5.54888	395.187	5.91517	92.9743	10.1753	11.267
Q1X8D7	3	1	14.1278	0.285632	0.208318	11.2835	0.21164	Sepsis_D(0)_All	Healthy	84335.9	Leucine-rich repeat-containing protein 36 OS=Homo sapiens OX=9606 GN=LRRC36 PE=2 SV=2	3.38877	0	25.0678	15.4948	11.0076	0	10.9724	13.8904	8.57768	641.983	611.423	25.4088	0	0	34.3453	0	0	125.008	140.877	0	40.259	0.204028	23.8065	38.1934	142.719	0	157.785	0	0	98.8258	2.82216	65.1119	245.114
Q9BT22	3	1	15.833	0.286278	0.208613	1.01414	0.21119	Healthy	Sepsis_D(0)_All	53316.6	Chitobiosyldiphosphodolichol beta-mannosyltransferase OS=Homo sapiens OX=9606 GN=ALG1 PE=1 SV=2	285.27	233.03	817.086	1071.92	1424.06	1192.78	1064.58	553.39	718.135	889.214	634.082	329.861	1515.21	1112.28	1039.01	159.295	708.071	926.898	421.3	655.581	742.814	1693.89	870.676	336.265	558.268	677.427	96.2237	177.105	453.652	1142.09	646.487	678.735	953.885
P01876	3	1	18.2351	0.299948	0.215529	2.25511	0.201967	Sepsis_D(0)_All	Healthy	38510.1	Immunoglobulin heavy constant alpha 1 OS=Homo sapiens OX=9606 GN=IGHA1 PE=1 SV=2	15.3252	2.9787	56.234	17.5767	78.9988	41.4524	26.6533	197.429	104.872	43.6567	36.7923	6.11692	201.633	151.126	59.346	36.9439	85.5263	340.007	6.36545	253.527	100.256	179.78	24.7241	7.75666	5.05541	156.952	31.8502	11.4855	179.178	461.035	69.459	630.114	44.6825
Q6PCB7	3	1	16.2758	0.324276	0.225788	1.32117	0.186863	Sepsis_D(0)_All	Healthy	71963.7	Long-chain fatty acid transport protein 1 OS=Homo sapiens OX=9606 GN=SLC27A1 PE=1 SV=1	519.626	1642.32	1476.13	1158.36	1141.78	872.939	490.41	2997.2	2110.61	1618.78	2193.15	3119.76	1251.47	858.616	1910.64	1368.32	5448.04	1659.29	440.704	1258	1546.57	1743.71	2918.05	1257.98	2739.33	877.667	248.257	4044.99	1347.82	2110.38	2011.38	2464.38	1255.73
P30536	3	1	20.9695	0.326394	0.226766	2.49438	0.185621	Sepsis_D(0)_All	Healthy	18942	Translocator protein OS=Homo sapiens OX=9606 GN=TSPO PE=1 SV=3	282.9	172.733	13.5986	0	273.601	24.3625	0	15.9512	28.0661	26.3721	119.839	380.068	69.903	53.4885	6.34625	195.449	0	27.1286	21.3441	172.095	2363.72	18.0652	10.2616	215.102	158.691	50.5475	41.1049	0	0	19.4721	135.115	373.52	451.377
Q9BXB5	3	1	14.4574	0.329733	0.227917	1.13778	0.183685	Sepsis_D(0)_All	Healthy	84768.6	Oxysterol-binding protein-related protein 10 OS=Homo sapiens OX=9606 GN=OSBPL10 PE=1 SV=2	1143.13	1937.54	438.32	399.927	225.007	382.088	264.24	275.097	473.326	569.492	1117.86	768.749	143.406	44.3257	324.63	1699.51	2121.44	367.124	359.931	116.836	360.573	165.114	204.406	1017.83	926.167	1166.58	1409.16	1099.37	130.635	181.049	237.777	224.589	367.785
O95563	3	1	15.8501	0.336774	0.231782	2.28754	0.179692	Healthy	Sepsis_D(0)_All	14336	Mitochondrial pyruvate carrier 2 OS=Homo sapiens OX=9606 GN=MPC2 PE=1 SV=1	416.128	0	259.876	392.704	45.8147	15.8696	664.981	202.701	120.217	135.238	75.9057	53.4135	57.301	686.658	258.689	0	0	164.016	265.675	0	96.5466	78.4768	39.7689	90.0185	5.2419	22.8539	0	0	0	46.6294	64.9281	66.8862	14.1879
Q15750	3	1	15.0763	0.369868	0.245675	1.37771	0.162394	Healthy	Sepsis_D(0)_All	54929.3	TGF-beta-activated kinase 1 and MAP3K7-binding protein 1 OS=Homo sapiens OX=9606 GN=TAB1 PE=1 SV=1	516.987	744.076	262.711	386.816	162.256	204.057	300.572	22.333	1073.88	202.18	230.875	243.881	217.077	292.771	293.606	578.049	494.088	249.256	265.524	39.0968	256.778	153.527	110.999	158.226	219.157	608.899	182.584	458.553	267.514	118.301	429.798	181.958	146.964
Q02045	3	1	16.399	0.392195	0.255101	1.26294	0.151951	Sepsis_D(0)_All	Healthy	19534.1	Myosin light chain 5 OS=Homo sapiens OX=9606 GN=MYL5 PE=2 SV=1	17.6646	0	328.683	614.627	74.7105	571.406	81.5371	49.0648	136.565	169.835	461.981	176.908	305.004	1247.32	453.371	43.3823	174.815	617.13	175.488	0	151.185	115.137	144.472	184.698	223.06	56.0154	0	0	89.5578	61.2241	87.0399	466.414	276.935
P56385	3	1	29.1447	0.407297	0.260655	3.12641	0.145384	Healthy	Sepsis_D(0)_All	7933.22	ATP synthase subunit e_ mitochondrial OS=Homo sapiens OX=9606 GN=ATP5ME PE=1 SV=2	0	537.531	108.742	10.1839	180.024	0	17.122	27.4739	179.324	0	18.0404	93.1316	63.8484	35.1728	78.2878	61.8324	0	77.116	67.8057	0	48.9644	63.7319	33.3254	59.9508	18.5834	14.5073	0	54.6658	0	12.2294	17.9831	66.8105	0
Q8IXT5	3	2	16.4971	0.411546	0.261901	1.06586	0.143604	Sepsis_D(0)_All	Healthy	118445	RNA-binding protein 12B OS=Homo sapiens OX=9606 GN=RBM12B PE=1 SV=2	275.841	984.784	667.727	770.505	606.852	650.152	428.341	565.534	471.51	324.894	250.535	381.296	359.619	485.758	699.99	115.629	435.667	356.648	798.451	295.764	552.866	527.724	596.264	287.491	349.897	200.949	454.372	249.999	404.339	1023.78	627.164	3884.91	203.936
O15427	3	1	16.3984	0.420234	0.264855	1.17255	0.140052	Sepsis_D(0)_All	Healthy	50096.8	Monocarboxylate transporter 4 OS=Homo sapiens OX=9606 GN=SLC16A3 PE=1 SV=1	806.555	1831.18	1565.02	993.702	2015.8	1683.8	594.08	233.983	1496.21	427.264	769.233	2174.02	2404.46	2463.48	1130.25	1427.97	1351.51	965.6	542.02	1463.52	464.095	2118.25	1240.48	936.535	2882.73	1637.74	1397.39	3047.46	1619.13	1142.98	676.574	1041.2	1245.64
O43660	3	1	14.5181	0.429559	0.268665	2.74881	0.136368	Healthy	Sepsis_D(0)_All	57536.1	Pleiotropic regulator 1 OS=Homo sapiens OX=9606 GN=PLRG1 PE=1 SV=1	11.4661	1118.13	127.394	118.655	130.302	0	30.5758	48.3834	154.51	6.10095	148.805	147.203	8.83617	0	9.50252	179.493	0	67.0079	130.334	0	61.5783	7.70417	94.5354	149.101	91.1658	0	0	40.5372	219.74	12.649	88.043	56.3515	0
Q9UMZ2	3	1	14.3996	0.430451	0.268755	1.90541	0.136022	Healthy	Sepsis_D(0)_All	141396	Synergin gamma OS=Homo sapiens OX=9606 GN=SYNRG PE=1 SV=2	165.045	213.224	436.586	230.682	89.4671	144.352	576.442	194.935	511.064	227.502	180.821	139.201	127.829	98.2419	145.839	0	40.8615	88.4098	355.803	0	240.605	316.227	176.665	52.4261	58.674	59.9183	71.5656	65.5686	115.85	122.398	272.157	235.708	34.4901
Q96I25	3	1	18.9478	0.437335	0.271115	2.06705	0.133392	Healthy	Sepsis_D(0)_All	45189.7	Splicing factor 45 OS=Homo sapiens OX=9606 GN=RBM17 PE=1 SV=1	272.188	10.1824	686.131	761.074	302.784	58.9361	419.69	630.088	535.202	67.8807	117.683	148.791	139.487	53.1383	134.485	83.0115	86.0535	85.7398	206.449	138.867	735.783	408.602	567.269	12.3532	15.4497	26.2322	0	30.7604	0	317.397	454.153	355.099	83.7436
Q13568	3	1	19.5805	0.447376	0.274466	1.29815	0.129676	Healthy	Sepsis_D(0)_All	56614.5	Interferon regulatory factor 5 OS=Homo sapiens OX=9606 GN=IRF5 PE=1 SV=2	357.732	31.9126	1189.06	493.857	124.478	357.636	341.375	798.417	449.531	201.931	99.7945	599.258	452.501	177.362	281.506	377.697	239.146	160.288	289.327	345.812	597.231	798.454	783.876	142.523	92.6328	95.1576	55.1875	76.8119	458.134	430.111	217.482	458.346	230.811
Q9H2X6	3	1	13.9511	0.450706	0.276085	1.39821	0.128473	Healthy	Sepsis_D(0)_All	132163	Homeodomain-interacting protein kinase 2 OS=Homo sapiens OX=9606 GN=HIPK2 PE=1 SV=2	82.05	232.636	322.021	416.65	713.193	500.617	410.142	693.81	217.859	21.3833	75.2736	56.9704	886.954	1292.48	363.235	19.8086	507.268	159.457	179.637	486.233	327.416	395.818	185.024	24.8804	25.0343	111.275	0	9.47156	517.759	47.79	282.242	138.373	46.6413
P48060	3	1	13.1357	0.467006	0.281582	1.0075	0.122796	Healthy	Sepsis_D(0)_All	30993.2	Glioma pathogenesis-related protein 1 OS=Homo sapiens OX=9606 GN=GLIPR1 PE=1 SV=3	1953.06	1295.75	1132.13	334.57	84.8334	674.485	386.508	96.9858	2260.94	724.175	327.23	884.5	380.471	87.2031	372.531	1751.17	4574.57	922.361	768.708	700.941	929.644	593.625	807.29	985.097	225.764	1402.32	0	820.207	588.102	435.605	615.94	295.317	386.587
Q9NVX7	3	1	27.0746	0.48154	0.286947	2.40086	0.118013	Healthy	Sepsis_D(0)_All	59056.5	Kelch repeat and BTB domain-containing protein 4 OS=Homo sapiens OX=9606 GN=KBTBD4 PE=1 SV=3	172.012	66.7821	281.654	343.908	341.529	64.4672	693.753	1328.17	145.232	35.4445	60.5524	42.4381	213.47	28.5951	162.318	88.8591	240.615	75.2894	334.927	189.32	371.729	320.56	121.867	69.532	12.1556	154.787	0	80.6682	98.2189	257.671	360.313	83.0524	33.9035
Q96GM1	3	1	14.893	0.499638	0.293898	3.09174	0.1124	Sepsis_D(0)_All	Healthy	37564.3	Phospholipid phosphatase-related protein type 2 OS=Homo sapiens OX=9606 GN=PLPPR2 PE=2 SV=1	91.2613	774.884	101.658	118.18	8.18676	61.4226	109.723	63.771	166.272	2754.01	2591.88	13.4278	100.013	57.2788	84.5014	0	0	724.497	158.513	118.253	253.216	260.889	193.841	128.204	360.068	66.4672	852.349	207.987	0	1328.19	75.5958	22.5821	744.061
Q6JQN1	3	1	15.1407	0.510642	0.297833	1.14037	0.109164	Sepsis_D(0)_All	Healthy	119975	Acyl-CoA dehydrogenase family member 10 OS=Homo sapiens OX=9606 GN=ACAD10 PE=1 SV=1	3047.18	2979.67	1062.05	3083.57	556.491	1351.2	7194.68	1547.04	1091.06	451.86	1795.63	1302	2882.24	1960.13	2640.57	5718.26	3157.29	1611.82	1499.43	0	901.673	3235.21	7163.87	1462.22	1772.68	2588.95	171.345	912.328	3229.11	3654.34	7368.03	2500.06	1994.31
P12829	3	1	18.4107	0.518009	0.301049	1.22098	0.107068	Healthy	Sepsis_D(0)_All	21678.7	Myosin light chain 4 OS=Homo sapiens OX=9606 GN=MYL4 PE=1 SV=3	22.9091	300.151	122.042	42.5554	209.717	62.2511	118.379	45.8226	62.2574	80.2118	162.697	51.2893	58.3631	66.711	34.7536	10.1567	25.0076	68.0788	123.678	50.5594	185.82	180.853	26.5503	52.5861	89.1536	53.1202	316.296	29.1536	54.0304	115.928	54.0052	37.3877	122.614
Q6TGC4	3	1	10.1525	0.526926	0.303802	Infinity	0.104605	Sepsis_D(0)_All	Healthy	79039.2	Protein-arginine deiminase type-6 OS=Homo sapiens OX=9606 GN=PADI6 PE=1 SV=3	0	0	0	0	0	0	0	0	0	0	136.839	0	0	0	0	0	0	0	0	0	0	0	0	0	0	0	0	0	0	0	0	0	0
Q5VXH4	3	1	13.9872	0.531764	0.30593	2.57034	0.103301	Sepsis_D(0)_All	Healthy	56391.8	PRAME family member 6 OS=Homo sapiens OX=9606 GN=PRAMEF6 PE=2 SV=1	12.1646	19.1824	114.937	144.383	149.618	0.220984	54.8933	5.09121	224.379	206.073	279.948	256.62	68.9162	68.7051	310.799	1.59912	0	385.49	911.913	0	144.979	82.1063	303.984	538.917	354.522	0	131.917	42.4796	0	88.6396	63.7851	444.145	205.73
Q9H6Z4	3	1	17.2406	0.534186	0.306661	1.12868	0.102657	Healthy	Sepsis_D(0)_All	60552.2	Ran-binding protein 3 OS=Homo sapiens OX=9606 GN=RANBP3 PE=1 SV=1	529.419	1107.92	170.745	170.116	19.7482	361.796	134.007	45.7076	247.858	180.054	167.146	217.279	423.727	390.45	361.056	673.509	128.236	171.087	165.306	445.866	111.305	449.585	165.889	178.81	223.917	703.566	50.5226	416.794	328.199	101.251	209.3	158.989	276.69
Q8NCT3	3	1	15.392	0.538815	0.308204	1.56386	0.101441	Sepsis_D(0)_All	Healthy	61038	Uncharacterized protein KIAA0895 OS=Homo sapiens OX=9606 GN=KIAA0895 PE=2 SV=4	1960.35	2685.17	638.515	491.502	1775.43	1759.15	348.44	730.625	1320.7	630.135	874.841	2343.1	2202.41	1009.38	371.944	17387.8	457.186	608.143	804.467	1332.14	301.338	1035.31	1572.44	1734.55	1708.94	2535.35	2529.86	961.591	1636.25	1418.21	1231.95	1644.06	2680.22
Q969X1	3	1	22.492	0.561658	0.315856	1.28912	0.0957336	Sepsis_D(0)_All	Healthy	34949.7	Protein lifeguard 3 OS=Homo sapiens OX=9606 GN=TMBIM1 PE=1 SV=2	469.095	1554.81	458.204	536.154	440.618	1041.16	105.972	727.335	364.68	74.6327	280.378	1607.83	1245.69	1062.93	277.947	289.94	1137.04	1021.61	612.767	2248.06	694.597	591.644	361.977	1090.34	1346.87	132.804	1518.77	1628.02	271.433	635.096	569.745	760.658	683.74
Q5VWM3	3	1	19.1059	0.561662	0.315856	1.16014	0.0957325	Sepsis_D(0)_All	Healthy	56531.6	PRAME family member 18 OS=Homo sapiens OX=9606 GN=PRAMEF18 PE=3 SV=2	7.03832	32.4991	146.217	169.257	108.095	164.687	54.6293	23.0851	76.2799	26.8773	24.1422	153.796	243.127	130.096	112.03	0.714242	18.8385	69.8679	38.6346	448.532	131.644	221.924	71.3791	81.4582	14.9849	64.0474	5.59606	85.219	58.8666	48.2098	45.869	59.2537	21.6602
Q8NEZ5	3	1	15.2531	0.56758	0.3184	1.07472	0.0943294	Healthy	Sepsis_D(0)_All	45306.8	F-box only protein 22 OS=Homo sapiens OX=9606 GN=FBXO22 PE=1 SV=1	5145.45	11527.9	9123.33	7574.08	9353.79	10352.7	6618.91	5917.71	3317.86	6854.02	3593.44	5353.22	7664.2	11079.8	7216.77	8140.17	3802.65	3392.28	3363.48	11635.9	5985.59	7529.14	7421.14	4189.22	4962.27	9164.99	4437.58	12764.5	11988.7	6798.57	5709.78	6104.1	6608.2
Q9Y3C6	3	1	15.5855	0.568445	0.318773	1.62761	0.094127	Healthy	Sepsis_D(0)_All	18350.9	Peptidyl-prolyl cis-trans isomerase-like 1 OS=Homo sapiens OX=9606 GN=PPIL1 PE=1 SV=1	3510.48	284.211	919.656	3637.17	464.99	25.7206	128.043	4295.27	1213.82	406.762	1686.03	115.52	842.349	1396.26	885.956	1784.11	3164.53	339.239	3385.8	143.94	851.354	317.166	844.728	616.249	261.678	99.1076	28.093	99.765	557.911	265.154	2696.79	250.335	311.818
P50914	3	1	16.7041	0.571792	0.319993	1.44717	0.0933491	Sepsis_D(0)_All	Healthy	23545.9	60S ribosomal protein L14 OS=Homo sapiens OX=9606 GN=RPL14 PE=1 SV=4	23.6027	40.9225	8.88001	16.1288	36.0112	1.927	1.64355	5.63583	1.95854	8.61919	2.41991	6.90568	0.669415	19.5517	10.2416	0	0	6.91659	8.28632	3.41899	20.8752	157.209	65.3265	0.0393241	3.04625	16.3936	0.79676	0	22.4631	91.9108	3.06707	45.0954	1.15942
Q8WUW1	3	1	17.1568	0.572021	0.319993	1.23938	0.0932962	Healthy	Sepsis_D(0)_All	8801.96	Protein BRICK1 OS=Homo sapiens OX=9606 GN=BRK1 PE=1 SV=1	19274.7	19331.9	2563.55	4361.12	10572.3	10805.2	3249.61	17249.1	7153.83	3206.94	4964.05	10984	10797.2	14270.6	6326.73	3271.12	7718.99	4718.87	9316.51	5988.27	5990.01	2602.02	8821.93	7324.49	8605.88	16431.4	10016.9	5620.14	12679.2	3427.68	15765.1	11448.7	11777.8
P52740	3	1	13.7415	0.572495	0.320081	1.15082	0.0931869	Healthy	Sepsis_D(0)_All	83132.5	Zinc finger protein 132 OS=Homo sapiens OX=9606 GN=ZNF132 PE=2 SV=2	254.384	88.6181	180.576	173.985	12.382	196.753	157.439	88.6078	221.121	170.402	182.759	132.86	149.434	180.202	184.303	9.00034	107.092	161.944	239.567	261.866	12.4978	162.759	112.718	91.7842	165.067	226.718	15.2671	253.505	171.684	113.729	137.092	18.647	101.446
O95139	3	1	17.0371	0.577845	0.321563	1.06228	0.0919665	Healthy	Sepsis_D(0)_All	15489.2	NADH dehydrogenase [ubiquinone] 1 beta subcomplex subunit 6 OS=Homo sapiens OX=9606 GN=NDUFB6 PE=1 SV=3	363.231	16.0304	306.089	319.41	590.94	185.057	573.709	915.572	366.992	110.27	172.352	179.633	29.2658	923.293	711.242	742.153	571.35	389.724	818.682	140.475	1105.48	415.164	284.701	251.19	60.9368	36.8245	69.3994	20.0475	327.052	88.9242	409.488	859.733	253.117
Q8IX90	3	1	14.984	0.58106	0.322231	1.2896	0.0912445	Healthy	Sepsis_D(0)_All	46872.6	Spindle and kinetochore-associated protein 3 OS=Homo sapiens OX=9606 GN=SKA3 PE=1 SV=2	2746.59	3820.71	3778.71	1016.57	118.848	1084.64	906.587	16545	2391.57	3551.53	1477.89	2805.72	584.216	301.731	784.084	23912.2	10.8025	484.462	1394.94	572.17	1333.96	3555.91	2522.21	2304.25	1698	3263.73	4822.8	1711.78	1060.27	2060.96	3751.77	1850.5	2593.57
Q8TBJ5	3	1	15.8187	0.583357	0.323145	6.81862	0.0907338	Sepsis_D(0)_All	Healthy	50066	Fez family zinc finger protein 2 OS=Homo sapiens OX=9606 GN=FEZF2 PE=2 SV=2	11.3987	39.869	86.3041	77.1035	142.59	11.1309	6.31769	35.0983	23.2566	6.8861	0	10.9671	23.2486	17.6954	95.5373	78.9493	151.386	60.4101	3.75783	22.5965	126.897	44.8967	32.6126	27.2853	0.812321	62.3968	2.2245	113.781	25.0921	45.9054	63.4092	6002.28	68.0131
Q9NRG9	3	1	14.6858	0.590234	0.324504	1.10052	0.0892303	Sepsis_D(0)_All	Healthy	60429.6	Aladin OS=Homo sapiens OX=9606 GN=AAAS PE=1 SV=1	992.797	2398.58	482.341	595.559	446.468	2134.75	448.763	681.578	185.137	20.649	21.3119	500.095	1836.45	1538.61	1176.39	2484.6	475.561	449.83	383.209	1560.71	477.267	1924.18	532.513	323.895	8.17479	2306.39	349.969	1121.78	2436.07	185.921	797.055	466.967	719.064
Q5JNZ5	3	1	22.0216	0.592125	0.324985	1.77535	0.0888236	Healthy	Sepsis_D(0)_All	13344.6	Putative 40S ribosomal protein S26-like 1 OS=Homo sapiens OX=9606 GN=RPS26P11 PE=5 SV=1	2355.5	6969.49	260.821	192.801	611.682	309.644	101.029	342.204	227.749	357.775	626.27	2788.05	205.993	422.603	330.631	8.42232	153.71	110.061	2404.5	579.218	64.3595	211.692	434.026	817.368	598.893	2676.39	378.663	853.548	701.788	149.688	410.164	566.518	533.881
P47914	3	1	18.8684	0.600013	0.327292	3.01422	0.087157	Sepsis_D(0)_All	Healthy	17809.1	60S ribosomal protein L29 OS=Homo sapiens OX=9606 GN=RPL29 PE=1 SV=2	16.4228	9.39766	0	0	19.4216	44.6038	0	0	13.3416	0	39.7888	24.242	8.13869	13.665	3.30187	638.124	0	0	2.85562	0	9.59657	0	1.67544	8.73612	0.40438	0	0	20.9398	0	0	6.13702	0	0
Q13131	3	1	24.4876	0.614269	0.331898	2.92092	0.0842662	Healthy	Sepsis_D(0)_All	64636.6	5'-AMP-activated protein kinase catalytic subunit alpha-1 OS=Homo sapiens OX=9606 GN=PRKAA1 PE=1 SV=4	0	2695.7	59.3059	26.9843	44.3856	42.0465	0	12.7455	10.4955	110.196	172.008	123.585	171.652	19.7737	36.7896	88.091	0	102.011	160.001	214.346	27.0626	53.1541	0	694.116	315.299	0	0	44.2284	0	0	8.63572	17.8821	17.1297
P62306	3	2	28.1397	0.625896	0.334898	2.06341	0.0820201	Healthy	Sepsis_D(0)_All	9782.26	Small nuclear ribonucleoprotein F OS=Homo sapiens OX=9606 GN=SNRPF PE=1 SV=1	529.245	892.72	302.828	865.813	95.5354	136.981	646.261	284.593	1579.71	390.912	345.473	293.488	84.0998	190.673	338.826	196.295	159.672	588.174	402.485	228.711	250.012	400.039	706.245	133.245	32.3255	82.6646	0	20.3166	84.9086	534.51	314.522	310.516	115.617
Q8TB52	3	1	16.286	0.634389	0.337185	4.3582	0.0804407	Healthy	Sepsis_D(0)_All	84300.4	F-box only protein 30 OS=Homo sapiens OX=9606 GN=FBXO30 PE=1 SV=3	57.5856	3506.18	330.924	79.5202	169.547	26.4203	216.073	122.049	117.964	114.532	53.5694	83.8547	101.31	0	110.245	8.44542	16.429	106.863	48.4906	90.7048	332.001	79.4026	142.015	61.3038	124.935	27.5754	71.5867	121.155	117.21	153.689	248.559	289.317	44.4262
Q9NRK6	3	1	20.2932	0.640864	0.339161	2.60648	0.0792705	Sepsis_D(0)_All	Healthy	79547.1	ATP-binding cassette sub-family B member 10_ mitochondrial OS=Homo sapiens OX=9606 GN=ABCB10 PE=1 SV=2	81.0222	23.9737	2.92598	58.1153	1.11363	5.71616	53.1962	125.615	4.03504	495.175	527.913	68.7373	0.395426	91.3575	42.7091	52.4817	0	159.404	97.0257	0	0.108156	0	28.1201	74.2289	92.1047	0	56.3321	0	53.2451	178.129	5.79244	5.12919	196.796
O95777	3	1	28.4152	0.643143	0.33958	1.75398	0.0788655	Sepsis_D(0)_All	Healthy	10402.7	U6 snRNA-associated Sm-like protein LSm8 OS=Homo sapiens OX=9606 GN=LSM8 PE=1 SV=3	527.836	170.279	109.678	108.862	569.446	817.798	69.4753	63.4797	379.043	115.252	65.2057	197.56	59.3008	6274.57	64.9027	64.4426	389.222	82.5574	85.6784	72.5944	156.845	169.796	46.3513	59.0178	543.411	577.498	36.8596	1156.55	1083.52	48.0642	49.7637	52.5216	402.174
Q86WI3	3	1	15.8403	0.665706	0.346911	1.72593	0.0750433	Healthy	Sepsis_D(0)_All	208758	Protein NLRC5 OS=Homo sapiens OX=9606 GN=NLRC5 PE=1 SV=3	858.597	43.8971	44.5103	0	0	0	31.9466	0	0	0	0	273.642	11.3937	0	92.2861	860.938	170.038	0	72.8689	68.8153	3.09144	45.967	0	0	0	46.3333	0	0	0	0	0	0	51.0859
Q7Z449	3	1	15.3439	0.670881	0.348472	4.24332	0.0742136	Healthy	Sepsis_D(0)_All	62443.5	Cytochrome P450 2U1 OS=Homo sapiens OX=9606 GN=CYP2U1 PE=1 SV=1	226.968	1555.95	0	18.8488	8.37414	103.491	0	0	39.2166	0	0	0	173.844	42.6854	30.2984	188.74	0	7.5609	91.8176	11.3749	17.4237	35.5722	4.41246	29.4563	0	203.028	0	122.937	145.372	0	0	0	0
Q9Y312	3	1	17.4578	0.67952	0.351475	1.03425	0.0728659	Sepsis_D(0)_All	Healthy	43871.5	Protein AAR2 homolog OS=Homo sapiens OX=9606 GN=AAR2 PE=1 SV=2	335.816	1150.86	514.382	288.817	82.1079	596.234	140.181	62.9518	711.221	232.821	107.267	434.659	1064.92	209.654	245.001	221.724	42.535	268.106	170.878	1052.55	362.897	573.317	201.223	205.924	162.462	1540.3	0	1032.05	1005.5	71.1698	225.478	151.354	55.5536
Q9ULM6	3	1	15.328	0.713	0.361082	1.06741	0.0680722	Sepsis_D(0)_All	Healthy	63762.9	CCR4-NOT transcription complex subunit 6 OS=Homo sapiens OX=9606 GN=CNOT6 PE=1 SV=2	633.679	340.661	61.9031	98.0805	5.41636	436.268	111.634	0	103.302	474.413	53.2773	296.594	477.7	189.064	292.831	510.401	0	349.839	228.202	44.1298	47.5889	497.463	62.5708	255.759	338.056	108.91	0	114.171	648.953	22.848	64.7016	51.7952	53.3657
Q7Z4W1	3	1	15.8374	0.721946	0.364446	1.5062	0.0669022	Healthy	Sepsis_D(0)_All	26198.2	L-xylulose reductase OS=Homo sapiens OX=9606 GN=DCXR PE=1 SV=2	721.784	2051.34	1404.74	683.009	325.149	497.988	953.424	370.05	929.327	1410.26	799.637	376.597	210.159	489.525	419.197	179.902	110.59	1050.09	510.306	720.593	740.899	729.304	394.048	334.946	561.233	278.702	945.974	308.978	257.8	962.195	362.654	344.279	148.772
Q7Z6L1	3	1	20.3441	0.730605	0.366985	3.77452	0.0658127	Healthy	Sepsis_D(0)_All	131521	Tectonin beta-propeller repeat-containing protein 1 OS=Homo sapiens OX=9606 GN=TECPR1 PE=1 SV=1	0	1801.94	5.81549	0	358.102	0	0	0	35.5109	31.0875	37.581	257.674	12.3402	0	14.0819	102.386	0	70.4829	29.0485	540.273	19.0372	212.374	5.36633	0.50617	67.4884	0	0	0	0	0	0	0	0
O75747	3	1	16.9275	0.735511	0.368283	1.59219	0.0652138	Sepsis_D(0)_All	Healthy	167540	Phosphatidylinositol 4-phosphate 3-kinase C2 domain-containing subunit gamma OS=Homo sapiens OX=9606 GN=PIK3C2G PE=1 SV=3	146.423	16.7617	66.001	2.5561	253.344	68.7909	2.05977	21.9386	45.4706	11.9923	0	51.3848	65.1308	400.547	8.04864	3.64913	20.2508	528.368	310.495	6.49926	11.4112	11.4893	2.25526	13.9476	1.36231	0	0	440.985	0	265.092	171.812	18.8253	41.5126
Q96PU9	3	1	15.4367	0.789979	0.387307	2.28266	0.0594208	Sepsis_D(0)_All	Healthy	27824.2	Outer dense fiber protein 3 OS=Homo sapiens OX=9606 GN=ODF3 PE=2 SV=1	34.697	7.31589	201.329	152.635	560.043	69.2363	103.473	319.205	149.114	434.8	334.409	226.178	10.4457	26.9438	226.969	5275.21	65.0238	216.105	169.628	0	561.446	38.9727	118.771	256.207	496.941	0	680.236	65.2561	0	278.494	118.921	248.959	550.135
P10398	3	1	20.3491	0.828299	0.396323	1.28234	0.0562333	Healthy	Sepsis_D(0)_All	68383.9	Serine/threonine-protein kinase A-Raf OS=Homo sapiens OX=9606 GN=ARAF PE=1 SV=2	201.166	18.8962	428.962	1112.72	126.667	9.37962	832.297	588.079	464.858	664.585	435.73	24.1038	376.392	25.6246	408.996	0	72.1819	383.376	458.35	0	586.997	830.632	637.534	68.5287	93.5031	36.8229	0	54.9954	23.7836	743.871	742.67	294.308	117.256
Q8N427	3	1	13.105	0.834705	0.398482	1.41721	0.0557683	Sepsis_D(0)_All	Healthy	67726.3	Thioredoxin domain-containing protein 3 OS=Homo sapiens OX=9606 GN=NME8 PE=2 SV=2	98.267	13.2464	106.414	137.99	7.28177	43.4139	398.861	108.592	137.948	24.2393	405.427	144.153	149.052	197.046	261.477	96.8194	550.703	293.726	86.25	334.335	21.372	214.111	162.674	97.9875	46.0189	89.339	0	0	39.7516	251.393	143.767	167.875	36.4704
Q70SY1	3	1	13.6507	0.841525	0.400184	1.5045	0.0552941	Healthy	Sepsis_D(0)_All	57757.1	Cyclic AMP-responsive element-binding protein 3-like protein 2 OS=Homo sapiens OX=9606 GN=CREB3L2 PE=1 SV=3	228.878	0	6.60433	143.035	19.6687	0	477.26	721.6	6.22272	83.8887	39.8471	0	14.1861	364.864	224.497	105.318	0	20.87	356.408	0	0	23.3663	37.3998	2.76879	0	262.17	0	0	125.184	0	840.582	32.9958	23.2192
Q96PX6	3	1	14.2128	0.845258	0.401005	1.18803	0.0550436	Sepsis_D(0)_All	Healthy	60660	Coiled-coil domain-containing protein 85A OS=Homo sapiens OX=9606 GN=CCDC85A PE=2 SV=3	0	21.462	59.2038	1.69737	0	0	0	43.2373	98.3089	0	254.409	30.6717	34.5357	12.9614	0	0	0	56.5945	28.2296	0	20.9375	39.0711	0	12.8414	32.6437	0	96.9207	0	0	18.6127	0	0	0
Q9BR11	3	1	15.4319	0.852791	0.402582	2.18706	0.0545574	Healthy	Sepsis_D(0)_All	55812	Zinc finger SWIM domain-containing protein 1 OS=Homo sapiens OX=9606 GN=ZSWIM1 PE=2 SV=2	642.09	5.62531	19.9827	365.619	163.39	11.415	145.337	1390.73	38.0558	86.7227	48.2052	22.5488	78.8385	193.26	36.9964	0	59.2561	253.908	229.971	60.1578	68.4275	102.465	73.988	28.9311	14.0754	39.791	197.359	38.5589	94.8128	121.577	745.44	453.263	4.5797
Q7Z7M8	3	2	13.6869	0.855835	0.403509	1.19325	0.0543682	Healthy	Sepsis_D(0)_All	43966.3	UDP-GlcNAc:betaGal beta-1_3-N-acetylglucosaminyltransferase 8 OS=Homo sapiens OX=9606 GN=B3GNT8 PE=1 SV=1	197.304	3756.17	302.805	104.301	215.869	197.899	149.968	174.209	317.099	40.9749	183.468	107.055	464.587	436.41	1456.83	38.926	18.1853	179.144	619.925	733.822	175.248	374.341	229.635	95.6217	66.4027	1368.91	31.7238	840.011	385.332	90.8728	77.011	2878.07	0
Q96PB1	3	1	20.7713	0.8971	0.413693	1.80848	0.05221	Sepsis_D(0)_All	Healthy	92991.6	N-acetylneuraminate 9-O-acetyltransferase OS=Homo sapiens OX=9606 GN=CASD1 PE=1 SV=1	287.539	79.6646	231.558	237.46	99.6493	1105.49	711.748	381.42	162.697	359.339	175.865	45.1021	1371.89	1040.29	786.415	159.384	0	475.079	121.74	1848.62	272.649	2749.32	129.991	77.5869	15.8912	2041.83	25.3487	0	1722.73	275.063	490.557	99.7497	26.672
P61970	3	1	19.9446	0.912178	0.417515	1.24034	0.0516066	Healthy	Sepsis_D(0)_All	14649.6	Nuclear transport factor 2 OS=Homo sapiens OX=9606 GN=NUTF2 PE=1 SV=1	476.689	127.78	906.597	286.939	113.446	100.864	349.711	437.447	163.481	296.818	112.196	261.541	102.786	367.193	86.909	331.886	431.317	235.677	498.693	198.013	592.918	117.784	506.469	94.0763	152.633	35.044	0	146.48	19.3478	217.868	530.96	266.709	129.845
P42680	3	1	13.9913	0.924625	0.420443	1.89209	0.0511819	Sepsis_D(0)_All	Healthy	74436.8	Tyrosine-protein kinase Tec OS=Homo sapiens OX=9606 GN=TEC PE=1 SV=2	437.891	1312.29	231.863	159.062	235.228	1257.75	84.3224	129.989	335.206	118.702	6474.63	106.841	88.1127	1033.74	734.455	1015.94	120.502	3627.02	553.539	220.818	253.652	383.991	67.6787	4377.9	176.582	133.033	28.376	120.75	401.909	287.891	233.957	112.233	130.962
Q8IZQ5	3	1	21.9572	0.951347	0.427488	1.78185	0.0504913	Healthy	Sepsis_D(0)_All	13360.5	Selenoprotein H OS=Homo sapiens OX=9606 GN=SELENOH PE=1 SV=2	267.605	267.724	1013.93	597.57	3081.95	137.344	355.175	854.197	560.712	575.051	559.543	359.898	333.407	301.007	284.946	149.305	0	361.816	334.338	161.29	1152.55	398.352	447.769	291.061	1141.25	153.419	956.696	286.773	93.4773	384.262	425.656	410.65	49.343
Q68D86	3	1	15.9942	0.963176	0.431107	1.63124	0.0502813	Sepsis_D(0)_All	Healthy	60847.4	Coiled-coil domain-containing protein 102B OS=Homo sapiens OX=9606 GN=CCDC102B PE=1 SV=4	503.786	284.896	477.952	544.795	486.426	249.084	465.977	265.223	659.504	434.844	1430.52	580.807	295.838	405.796	333.845	791.343	0	743.987	605.113	3473.09	501.369	722.728	551.374	509.777	1924.39	368.742	730.208	91.5082	1065.26	663.91	371.65	336.253	646.526
Q5EBL4	3	1	23.5573	0.966384	0.432059	1.12322	0.0502344	Sepsis_D(0)_All	Healthy	47165	RILP-like protein 1 OS=Homo sapiens OX=9606 GN=RILPL1 PE=1 SV=1	148.053	11.4008	145.999	60.6775	159.344	29.6179	110.208	160.453	104.51	25.604	23.5352	33.9223	150.195	44.02	34.8512	69.9459	267.044	35.5373	96.1639	39.0694	273.877	123.25	488.063	12.2465	12.1204	24.2254	0	4.20782	40.4264	214.043	182.179	237.872	75.3496
Q9Y3E5	3	2	15.8187	0.998829	0.439953	1.0322	0.0500003	Healthy	Sepsis_D(0)_All	19478.7	Peptidyl-tRNA hydrolase 2_ mitochondrial OS=Homo sapiens OX=9606 GN=PTRH2 PE=1 SV=1	1125.6	4362.01	199.317	1161.16	658.286	3185.24	533.554	472.869	896.219	1052.69	616.536	2582.92	3281.88	536.706	1674.84	2698.13	77.1477	330.082	1316	2335.55	348.488	1334.9	1032.59	1362.88	911.095	2592.66	811.866	3079.2	3172.99	178.411	626.906	659.641	1211.37
Q9Y6A9	4	1	25.9796	9.38e-06	0.00084299	8.94075	0.999858	Sepsis_D(0)_All	Healthy	11861.9	Signal peptidase complex subunit 1 OS=Homo sapiens OX=9606 GN=SPCS1 PE=1 SV=4	82.3905	29.9508	100.402	103.041	90.8785	114.357	93.8043	101.998	181.456	2209.16	1990.85	1226.66	250.517	415.523	809.247	104.238	507.446	660.321	559.56	535.784	166.261	144.244	404.335	1107.88	2255.12	257.307	3538.64	290.615	553.512	1305.12	84.6598	370.931	2278.87
Q9NQ90	4	1	21.0888	1.15e-05	0.000916075	15.4243	0.999812	Sepsis_D(0)_All	Healthy	114768	Anoctamin-2 OS=Homo sapiens OX=9606 GN=ANO2 PE=1 SV=2	30.3763	31.8324	0	25.5136	0	19.9146	0.391798	0	4.77081	719.325	382.208	170.516	152.078	43.8681	12.0415	103.211	21.416	274.267	49.3924	443.534	51.8082	1.66067	18.5266	398.025	331.041	64.2849	227.164	217.812	80.2766	224.712	14.1125	5.16352	169.213
Q8IYJ3	4	1	19.9909	0.000147849	0.00381256	20.0205	0.995572	Sepsis_D(0)_All	Healthy	62142.3	Synaptotagmin-like protein 1 OS=Homo sapiens OX=9606 GN=SYTL1 PE=1 SV=1	5.00306	0	0	282.342	106.662	58.6021	72.6295	0	17.3341	105.562	89.4656	171.984	1890.89	6012.55	1781.97	0	3840.82	1992	650.476	1233.91	60.3651	66.5303	36.5567	2738.67	735.809	180.016	253.638	177.609	726.351	42.5058	19.5376	1594.28	1668.73
O95219	4	1	19.5642	0.000153446	0.00389408	17.0624	0.995389	Healthy	Sepsis_D(0)_All	52194.1	Sorting nexin-4 OS=Homo sapiens OX=9606 GN=SNX4 PE=1 SV=1	5.14922	297.191	18.2157	19.1147	6.78585	50.7874	0	0	35.3908	0	0	8.21607	0	0	7.49592	0	0	0	0	0	0	23.7939	13.9362	0	0	0	0	14.3012	0	0	0	0	0
Q8ND04	4	1	21.0932	0.000315071	0.00653302	11.7059	0.990208	Sepsis_D(0)_All	Healthy	111052	Protein SMG8 OS=Homo sapiens OX=9606 GN=SMG8 PE=1 SV=1	192.491	12.9093	82.6724	126.626	157.103	39.5619	159.073	261.298	67.3102	1442.85	9212.99	1124.53	679.097	383.051	58.933	417.425	1301.66	3412.48	929.434	439.027	245.139	126.3	89.383	3083.66	566.189	376.158	426.093	1636.33	176.608	152.626	316.32	57.0025	4223.38
Q86VZ2	4	1	15.7794	0.00079874	0.0114019	83.0645	0.976123	Sepsis_D(0)_All	Healthy	36965.4	WD repeat-containing protein 5B OS=Homo sapiens OX=9606 GN=WDR5B PE=2 SV=1	30.7303	0	0	0	0	0	4.33537	0	2.32639	796.588	398.777	94.7695	0	578.078	66.0004	0	34.6147	795.052	47.9553	469.6	6.31962	0	17.9667	922.528	1632.15	0	722.528	160.789	0	508.211	0	35.1327	167.23
Q5VWC8	4	1	23.9845	0.00107376	0.0131977	320.267	0.968899	Sepsis_D(0)_All	Healthy	27748	Very-long-chain (3R)-3-hydroxyacyl-CoA dehydratase 4 OS=Homo sapiens OX=9606 GN=HACD4 PE=1 SV=1	35.1305	2.26747	0	1.65654	0	0.107098	1.01035	0.195901	0.0313582	12.486	10.1303	2.3675	15.6766	36992.3	16.4612	258.07	196.046	46.0772	47.1928	15.542	37.0818	0.323418	6.89076	13.0489	6.08837	4.46494	39.5149	26.988	63.048	76.2189	0.226001	9.32875	31.9222
Q9UKR0	4	1	31.0124	0.00196332	0.0170594	20.7379	0.948171	Sepsis_D(0)_All	Healthy	27475	Kallikrein-12 OS=Homo sapiens OX=9606 GN=KLK12 PE=1 SV=1	229.144	180.303	8.85947	2.21577	8.73236	42.2659	8.00956	0	8.98038	3318.2	2056.42	42.3249	47.2311	261.811	46.8816	0	429.368	2145.93	41.239	1873.87	11.0688	52.4105	4.55146	2471.59	2597.49	431.669	6917.19	419.897	456.327	41.3748	13.3656	83.9908	549.492
Q58DX5	4	1	18.3107	0.00213706	0.0174322	8.36845	0.944484	Sepsis_D(0)_All	Healthy	89366	Inactive N-acetylated-alpha-linked acidic dipeptidase-like protein 2 OS=Homo sapiens OX=9606 GN=NAALADL2 PE=1 SV=3	18.473	110.575	22.6359	114.518	10.7549	47.042	17.1384	4.18204	75.2633	437.261	494.223	386.192	326.034	488.124	269.544	0	467.322	429.771	108.469	678.212	176.684	61.9271	257.354	647.742	660.503	130.062	788.572	222.983	186.129	142.937	0.594298	293.459	793.001
Q9Y286	4	1	20.2323	0.00269105	0.0199426	9.17462	0.933336	Healthy	Sepsis_D(0)_All	51770.1	Sialic acid-binding Ig-like lectin 7 OS=Homo sapiens OX=9606 GN=SIGLEC7 PE=1 SV=1	171.322	2951.48	1454.69	550.821	233.146	329.528	379.583	137.006	2345.31	22.422	5.06293	390.31	0	0	13.6823	0	0	116.192	139.153	11.2377	352.231	0	371.979	152.443	0	0	0	308.071	0	185.073	130.741	38.764	0
Q9P015	4	1	19.4278	0.00270676	0.0199426	2.19697	0.933031	Sepsis_D(0)_All	Healthy	33590.9	39S ribosomal protein L15_ mitochondrial OS=Homo sapiens OX=9606 GN=MRPL15 PE=1 SV=1	1027.17	436.227	161.05	305.834	431.346	1773.71	46.222	493.415	127.111	1040.66	901.281	1127.91	970.937	982.752	1033.41	640.565	808.847	540.631	270.735	1399.37	397.572	404.917	479.974	1133.87	1391.83	3255.25	3913.5	1485.18	2189.7	415.907	812.108	627.706	2499.37
Q8WWZ7	4	1	22.3235	0.00307545	0.0217566	1.82164	0.926067	Healthy	Sepsis_D(0)_All	187991	ATP-binding cassette sub-family A member 5 OS=Homo sapiens OX=9606 GN=ABCA5 PE=2 SV=2	3658.3	5079.38	6574.06	13897.8	11777.8	6038.77	8007.19	13165	6265.52	2852.38	1052.83	4025.91	1927.17	4754.36	5025.28	5074.66	11242.2	4584.23	4406.69	2078.74	5367.99	3560.66	7096.55	3228.62	4942.34	2020.92	3122.51	2426.92	1659.92	6250.66	5819.86	7524.05	3542.99
P60866	4	1	28.8563	0.00429264	0.0252317	3.41586	0.905037	Healthy	Sepsis_D(0)_All	13486.8	40S ribosomal protein S20 OS=Homo sapiens OX=9606 GN=RPS20 PE=1 SV=1	0	0	48.6789	21.4305	117.241	15.4037	10.8772	4.81168	64.9196	0	0	12.6593	0	0	0	0	0	0	0	0	40.3075	113.416	56.1088	0	0	0	0	0	0	30.5599	0	12.5446	0
Q9BY32	4	1	19.2178	0.00522868	0.0277264	5.26763	0.890478	Healthy	Sepsis_D(0)_All	21844.9	Inosine triphosphate pyrophosphatase OS=Homo sapiens OX=9606 GN=ITPA PE=1 SV=2	193.997	66.491	755.563	121.408	145.828	54.7484	65.5758	7.95658	1240.66	0	0	89.0146	0	24.2551	18.8067	0	0	88.0575	11.6938	0	346.325	400.564	166.265	12.3223	0	0	0	0	0	22.4671	11.5735	17.0448	0
Q155Q3	4	1	25.782	0.00537887	0.0281956	37.5652	0.888249	Sepsis_D(0)_All	Healthy	77934.4	Dixin OS=Homo sapiens OX=9606 GN=DIXDC1 PE=1 SV=2	0	0	0	19.3235	0	0	29.8541	0	0	0	22.6225	127.616	626.639	967.897	228.622	0	0	120.155	2.87185	859.418	69.3156	145.944	6.44043	157.602	0	44.2493	0	12.9727	954.604	8.66916	0	78.0392	0
Q9BSJ2	4	1	22.2527	0.00628848	0.0311268	1.64074	0.875301	Sepsis_D(0)_All	Healthy	103162	Gamma-tubulin complex component 2 OS=Homo sapiens OX=9606 GN=TUBGCP2 PE=1 SV=2	54.2085	2.50088	465.856	783.658	309.394	551.121	394.533	321.453	294.671	639.669	810.51	370.547	923.549	688.341	502.986	410.929	458.638	443.3	299.646	1075.75	512.498	600.29	419.187	274.564	498.604	491.704	128.697	553.506	677.243	417.771	473.792	459.298	380.856
Q9Y4X5	4	1	19.3636	0.00770257	0.0345921	9.22169	0.856774	Healthy	Sepsis_D(0)_All	65942.8	E3 ubiquitin-protein ligase ARIH1 OS=Homo sapiens OX=9606 GN=ARIH1 PE=1 SV=2	36.8863	321.525	84.7396	38.7663	116.208	537.308	0	0	513.572	0	0	70.6262	25.6683	0	16.8234	0	0	3.47638	0	0	34.2672	146.985	75.0353	0	0	0	0	56.2818	0	0	0	0	0
Q9Y6K9	4	1	20.3995	0.00874687	0.0371925	2.24868	0.844126	Sepsis_D(0)_All	Healthy	48825.1	NF-kappa-B essential modulator OS=Homo sapiens OX=9606 GN=IKBKG PE=1 SV=2	2563.66	433.331	1127.11	1402.75	711.121	1816.74	1594.25	1080.8	832.092	3940	2011.41	2971.79	2696.67	1824.72	1861.45	8898.11	1966.75	2663.33	1171.14	3597.45	1275.33	2121.93	1288.83	1145.48	997.655	4336.64	1603.8	3092.66	1665.56	2586.09	2163.06	3188.55	3328.94
A6NJL1	4	1	18.8206	0.0106681	0.0405393	2.95535	0.822706	Sepsis_D(0)_All	Healthy	56681.4	Zinc finger and SCAN domain-containing protein 5B OS=Homo sapiens OX=9606 GN=ZSCAN5B PE=3 SV=1	452.134	357.075	213.734	1426.64	448.024	438.263	911.145	449.885	553.72	199.336	3930.02	1297.28	534.867	278.519	765.442	550.698	5824.7	2765.3	1989.8	532.826	836.589	483.918	1349.13	1182.89	2846.18	772.005	3119.03	926.421	626.768	3797.12	523.681	1654.05	3808.46
P78539	4	1	23.5717	0.0120056	0.0434264	13.5551	0.808972	Sepsis_D(0)_All	Healthy	52826.6	Sushi repeat-containing protein SRPX OS=Homo sapiens OX=9606 GN=SRPX PE=1 SV=1	15.0267	0	38.192	8.82836	0	0	20.3705	4.70039	2.64125	1018.98	600.552	74.1698	21.5842	9.76944	92.4544	18.4347	67.8005	78.3574	124.158	3.90662	24.7609	1.13287	13.3919	174.643	66.0496	0	237.372	0	0	191.77	3.56206	8.71929	88.5139
O00154	4	1	20.5467	0.013366	0.0459852	2.2721	0.795832	Healthy	Sepsis_D(0)_All	42480.4	Cytosolic acyl coenzyme A thioester hydrolase OS=Homo sapiens OX=9606 GN=ACOT7 PE=1 SV=3	699.371	220.063	274.861	372.436	265.812	430.466	428.176	462.435	351.464	39.0954	0	161.831	369.958	48.396	41.8212	145.227	335.149	1.71767	449.518	0	202.639	268.683	305.572	21.1336	0	480.058	0	192.539	0	164.028	546.209	174.91	328.355
Q9Y3Q4	4	1	18.7076	0.0135805	0.0460704	1.61649	0.793829	Healthy	Sepsis_D(0)_All	129727	Potassium/sodium hyperpolarization-activated cyclic nucleotide-gated channel 4 OS=Homo sapiens OX=9606 GN=HCN4 PE=1 SV=1	4759.5	8597.35	5853.99	4144.89	11294.1	4372.91	4763.21	10163	3514.02	2310.53	983.27	3617.83	1975.04	2636.07	3961.88	5444.46	1277.22	3401.78	1864.75	2016.98	7458.11	866.894	6150.76	3711.58	2858.72	3680.21	3234.51	8322.12	934.257	3753.51	5294.88	10948.1	5627.23
O15160	4	1	21.3221	0.0152555	0.0489765	2.68893	0.77877	Sepsis_D(0)_All	Healthy	39477.9	DNA-directed RNA polymerases I and III subunit RPAC1 OS=Homo sapiens OX=9606 GN=POLR1C PE=1 SV=1	2446.75	10232.7	3474.24	3027.32	4146.46	5141.35	3730.59	4208.15	2949.5	14904.8	8891.92	9467.88	12560	7441.96	5248.47	2460.42	3984.83	10301.8	4578.47	17270.9	2436.54	3715.08	4419.23	24206.4	33045.2	4272.29	31137.9	16106.8	9134.21	9047.71	3316.84	4569.93	11468.3
Q9Y314	4	1	23.5117	0.0168873	0.0525277	3.06364	0.764993	Healthy	Sepsis_D(0)_All	33685.3	Nitric oxide synthase-interacting protein OS=Homo sapiens OX=9606 GN=NOSIP PE=1 SV=1	333.948	1186.83	473.152	225.446	286.843	452.27	66.9613	29.5497	343.769	36.9856	72.7386	342.123	25.3781	31.7398	195.838	222.427	0	105.787	63.4972	0	218.618	668.944	155.101	51.1334	78.3708	80.5101	20.0856	264.736	74.1128	41.6582	111.152	100.821	126.374
Q96A19	4	1	16.8603	0.0182895	0.0550652	3.09349	0.753773	Healthy	Sepsis_D(0)_All	62824.2	Coiled-coil domain-containing protein 102A OS=Homo sapiens OX=9606 GN=CCDC102A PE=1 SV=2	233.567	54.8771	119.626	920.489	1447.99	876.383	2179.89	1582	1073.26	39.2865	251.433	408.37	83.1665	44.844	487.522	44.7461	35.3707	132.824	569.938	22.851	170.916	268.894	756.006	700.963	202.599	91.0929	94.1564	226.78	0	75.2577	1048.97	1048.26	233.991
Q9NV96	4	2	20.7428	0.0184672	0.0552892	3.55002	0.752388	Sepsis_D(0)_All	Healthy	41082.9	Cell cycle control protein 50A OS=Homo sapiens OX=9606 GN=TMEM30A PE=1 SV=1	8.76976	34.8696	109.217	116.016	169.313	69.2773	94.4437	56.1571	112.69	624.71	961.185	125.053	58.1026	471.566	184.342	680.849	210.31	433.15	153.99	136.026	109.222	111.043	115.779	845.255	393.388	18.6305	238.269	62.899	11.9092	437.827	24.4074	155.937	180.017
Q14190	4	1	18.323	0.0220162	0.0607932	1.95286	0.726296	Healthy	Sepsis_D(0)_All	73960.2	Single-minded homolog 2 OS=Homo sapiens OX=9606 GN=SIM2 PE=1 SV=2	4413.9	2533.43	5450.28	3313.34	5002.89	1845.83	6958.14	8583.11	5834.88	20.2415	1401.63	2568.83	1268.45	3128.54	2384.24	2249.88	4320.49	1557.5	4774.3	1055.06	4144.22	2383.99	4356.31	2172.55	1310	1135.49	1749.86	928.103	1117.54	2734.24	5359.63	4761.25	3002.3
P49758	4	1	18.9171	0.0243189	0.0635308	21.9918	0.710761	Sepsis_D(0)_All	Healthy	54765.3	Regulator of G-protein signaling 6 OS=Homo sapiens OX=9606 GN=RGS6 PE=1 SV=5	0	0	0	0	0	314.707	0	0	0	795.531	0	1879.42	157.07	998.034	1144.47	0	0	0	2.43603	0	0	121.848	236.233	0	6272.54	0	2647.54	126.984	0	0	0	48.3764	2179.89
Q15369	4	1	24.9262	0.0245815	0.0640623	1.35002	0.709051	Sepsis_D(0)_All	Healthy	12644.3	Elongin-C OS=Homo sapiens OX=9606 GN=ELOC PE=1 SV=1	1875.44	1369.36	1240.14	1287.41	1507.38	1610.06	1682.37	1023.3	1024.78	1894.48	1624.11	1658.95	1724.35	2527.6	1774.72	2161.6	3444.58	2508.27	887.971	2221.79	1165.89	1111.6	1624.58	1120.61	2027.06	3124.43	2215.54	2424.19	1352.31	1952.13	1919.55	2147.21	2469.18
Q9BVC6	4	1	25.4064	0.0256461	0.0649805	1.32377	0.702236	Sepsis_D(0)_All	Healthy	26210	Transmembrane protein 109 OS=Homo sapiens OX=9606 GN=TMEM109 PE=1 SV=1	2926.18	5228.64	1222.37	1318.88	945.071	2235.43	1180.69	1517.02	1048.68	2984.82	1666.83	3109.34	2991.12	3471.03	2108.1	3324.63	2769.69	1712.17	1512.52	3413.09	951.26	1393.19	1802.81	2952.05	2399.42	2822.98	3755.91	2150.33	3461.34	4059.9	1699.94	2380.51	2664.32
O43148	4	1	18.8806	0.025849	0.0652877	Infinity	0.700958	Healthy	Sepsis_D(0)_All	55528.5	mRNA cap guanine-N7 methyltransferase OS=Homo sapiens OX=9606 GN=RNMT PE=1 SV=1	0	0	71.0333	0	0	0	0	0	499.906	0	0	0	0	0	0	0	0	0	0	0	0	0	0	0	0	0	0	0	0	0	0	0	0
P09327	4	2	20.2681	0.0292505	0.0697989	10.8446	0.680467	Healthy	Sepsis_D(0)_All	93151.5	Villin-1 OS=Homo sapiens OX=9606 GN=VIL1 PE=1 SV=4	32.9399	701.952	8.20008	0	133.375	89.8828	0	50.9298	1.46376	0	0	0	0	95.5853	0	11.878	0	3.21961	11.5333	0	0	0	0	3.58851	0	16.3029	0	32.7828	29.4549	0	0	21.1112	0
P62917	4	2	24.6105	0.0296618	0.0701051	2.48358	0.6781	Healthy	Sepsis_D(0)_All	28252.8	60S ribosomal protein L8 OS=Homo sapiens OX=9606 GN=RPL8 PE=1 SV=2	19.5561	233.321	695.354	190.866	566.619	950.963	609.619	290.58	626.989	27.5588	94.2614	264.734	131.331	128.333	85.1223	0.562389	0	40.4282	70.821	278.362	177.955	1180.4	472.038	117.613	73.7871	384.64	11.8979	115.294	306.504	87.4851	539.14	177.743	67.5244
Q01780	4	1	27.532	0.0330552	0.0748035	4.93771	0.659382	Healthy	Sepsis_D(0)_All	101630	Exosome component 10 OS=Homo sapiens OX=9606 GN=EXOSC10 PE=1 SV=2	189.948	793.886	102.515	40.9346	0	12.1393	92.0129	55.4858	244.433	0	0	55.7394	24.5043	0	0	35.9207	0	25.7145	150.446	0	39.236	74.6621	95.2052	14.1037	0	155.608	0	0	0	0	69.7774	3.40521	0
Q676U5	4	1	18.5303	0.0365611	0.0785517	3.92518	0.641406	Healthy	Sepsis_D(0)_All	68949.5	Autophagy-related protein 16-1 OS=Homo sapiens OX=9606 GN=ATG16L1 PE=1 SV=2	632.161	1642.99	66.9812	74.122	19.5902	242.769	9.35276	22.6346	27.8622	5.91205	17.6536	7.07947	27.6931	20.0785	31.4312	4.41838	0	10.5166	814.412	14.5848	3.87228	17.5016	29.6751	132.934	48.1983	204.102	30.8507	57.0194	159.657	27.6626	25.5876	42.8785	11.6529
P61086	4	1	22.7735	0.0419768	0.0851779	1.33345	0.61593	Sepsis_D(0)_All	Healthy	22520.7	Ubiquitin-conjugating enzyme E2 K OS=Homo sapiens OX=9606 GN=UBE2K PE=1 SV=3	2512.97	2334.08	597.325	358.705	1971.53	2165.34	191.42	169.164	813.042	1021.89	1578.57	2524.53	999.764	1473.67	996.318	2530.72	803.46	735.718	1204.61	1999.94	1210.19	563.704	1442.43	1671.58	1880.18	3419.23	3805.67	889.742	2442.67	1055.52	1018.77	1760.07	2562.04
P62899	4	2	13.9964	0.0478859	0.0911421	5.12674	0.590777	Healthy	Sepsis_D(0)_All	14462.9	60S ribosomal protein L31 OS=Homo sapiens OX=9606 GN=RPL31 PE=1 SV=1	128.193	1018.93	34.8411	0	363.379	390.071	0	21.0663	225.144	19.323	169.484	87.5163	14.9936	0	2.12316	339.223	0	16.3757	43.1826	0	19.5668	199.421	81.1593	75.5169	0	0	0	8.75536	0	0	124.608	5.76648	10.0278
Q9Y575	4	1	23.5419	0.0598573	0.101808	2.11708	0.546393	Sepsis_D(0)_All	Healthy	58715	Ankyrin repeat and SOCS box protein 3 OS=Homo sapiens OX=9606 GN=ASB3 PE=1 SV=1	425.199	0	15.9768	59.5421	33.0472	0	811.202	244.016	29.7388	868.887	517.637	273.371	0	96.2524	35.1304	194.105	27.7316	64.3356	625.462	565.897	57.1055	0	116.192	803.102	9.08056	438.73	664.818	1013.7	239.55	10.9658	918.356	92.4225	591.9
Q9H0E7	4	1	15.2199	0.0626139	0.103444	2.59926	0.537192	Healthy	Sepsis_D(0)_All	82896.1	Ubiquitin carboxyl-terminal hydrolase 44 OS=Homo sapiens OX=9606 GN=USP44 PE=1 SV=2	71.5088	0	164.484	90.0071	140.334	37.0377	191.105	172.668	76.4241	8.92782	30.2023	0	10.8885	63.4913	37.5795	0	162.064	3.1238	49.4344	0	263.294	19.629	47.4604	13.2773	0	0	0	0	0	23.5091	59.2588	79.0938	0
P12074	4	1	32.4283	0.0626758	0.103444	1.03664	0.536989	Sepsis_D(0)_All	Healthy	12154.9	Cytochrome c oxidase subunit 6A1_ mitochondrial OS=Homo sapiens OX=9606 GN=COX6A1 PE=1 SV=4	33644	3538.76	2009.67	829.039	1236.33	2134.82	979.829	1878.7	539.579	9144.26	1075.8	3175.29	4188.94	5317.71	944.246	1393.44	1483.4	1112.22	3657.9	1577.36	2436.92	3027.65	1441.95	17957.8	11728.6	13372.5	8766.66	633.715	12148.5	6973.63	1144	2123.13	1587.03
P17096	4	1	34.9572	0.0642823	0.104551	2.60763	0.531782	Healthy	Sepsis_D(0)_All	11676	High mobility group protein HMG-I/HMG-Y OS=Homo sapiens OX=9606 GN=HMGA1 PE=1 SV=3	2.64854	292.511	357.854	56.5487	264.554	399.364	51.6449	16.5818	503.254	41.9502	163.972	165.705	18.7284	0	72.527	14.0163	8.21643	101.332	110.449	0	119.388	443.631	28.734	55.8242	103.748	0	0	216.088	19.9561	190.909	0	59.8501	12.9455
Q92628	4	3	20.9506	0.0653616	0.105379	1.59195	0.528344	Healthy	Sepsis_D(0)_All	157127	Uncharacterized protein KIAA0232 OS=Homo sapiens OX=9606 GN=KIAA0232 PE=1 SV=5	1097.56	1255.92	100.789	374.058	223.572	385.19	1187.8	1106.36	416.344	29.4551	99.8269	97.2557	549.665	736.16	715.418	354.69	95.286	352.337	2469.6	3.99614	79.7046	94.8687	98.4061	693.843	213.229	396.367	22.8303	18.3888	469.151	7.79198	1083.62	707.246	63.0095
Q9UBN7	4	2	20.264	0.0680987	0.107161	1.48243	0.519832	Healthy	Sepsis_D(0)_All	133016	Histone deacetylase 6 OS=Homo sapiens OX=9606 GN=HDAC6 PE=1 SV=2	1136.28	1369.25	583.857	776.764	1579.45	934.881	659.051	765.193	661.764	207.562	209.155	602.941	786.749	1108.7	536.044	278.131	391.592	347.321	811.339	393.36	779.443	906.707	731.736	229.755	549.743	831.273	265.692	194.022	822.952	440.959	1183.72	1097.23	301.681
Q15061	4	3	29.6648	0.07267	0.111181	1.58855	0.506233	Healthy	Sepsis_D(0)_All	75860.2	WD repeat-containing protein 43 OS=Homo sapiens OX=9606 GN=WDR43 PE=1 SV=3	523.948	3057.61	230.975	577.187	545.896	1055.96	1116.43	1637.91	883.532	103.152	213.403	924.068	1531.9	757.789	825.888	109.899	335.249	292.244	1869.89	294.677	77.3689	260.558	629.319	1073.53	579.011	259.512	51.344	725.338	1997	155.017	730.906	1415.49	124.439
Q9NUQ8	4	1	20.2537	0.0750893	0.112303	1.36469	0.499326	Sepsis_D(0)_All	Healthy	80144	ATP-binding cassette sub-family F member 3 OS=Homo sapiens OX=9606 GN=ABCF3 PE=1 SV=2	24739.7	26489.4	24517.5	29693.1	21561.7	29319.6	28564.6	30865.5	23871.9	29164.4	22823.8	28485	37081.7	32337.6	31403.2	42339.9	48355.3	17371.3	20636.5	31317	32022.7	28855.6	29175.9	26652.8	30133	30889.6	42575.6	33215.7	46694.1	34644.1	33132.5	31177.3	44342.9
O75964	4	1	26.0618	0.0791294	0.11522	1.24056	0.488208	Sepsis_D(0)_All	Healthy	11428.5	ATP synthase subunit g_ mitochondrial OS=Homo sapiens OX=9606 GN=ATP5MG PE=1 SV=3	2204.45	343.564	2259.34	1710.8	1791.86	2491.65	2411.67	2220.47	2057.6	1118.87	1529.61	2016.57	2076.4	2902.92	1925.49	4290.47	3460.23	1465.55	1496.68	2713.1	1798.3	1583.77	2108.16	1331.71	2147.17	3962.98	983.209	2888.14	1354.54	1763.79	2271.43	2672.34	2227.37
Q9GZN1	4	1	19.2898	0.0818336	0.11636	1.87162	0.481038	Healthy	Sepsis_D(0)_All	46266.4	Actin-related protein 6 OS=Homo sapiens OX=9606 GN=ACTR6 PE=1 SV=1	746.933	31.3076	774.328	756.781	774.14	917.377	1526.98	1428.68	755.573	41.4811	143.141	175.813	43.6447	168.026	810.158	20.6035	1948.2	162.065	145.402	251.987	549.676	797.107	914.976	423.352	104.65	69.9946	41.5865	111.277	0	441.533	965.828	719.877	997.837
P21266	4	1	20.4817	0.0853976	0.119638	1.21846	0.471899	Healthy	Sepsis_D(0)_All	27015.9	Glutathione S-transferase Mu 3 OS=Homo sapiens OX=9606 GN=GSTM3 PE=1 SV=3	458.109	2354	165.937	266.953	83.0663	69.076	150.086	164.027	130.678	367.542	245.739	273.359	186.276	176.375	182.481	467.355	436.308	270.283	269.937	773.568	219.656	137.567	115.052	396.666	435.165	782.178	116.098	676.005	297.385	235.357	244.581	165.176	97.3206
P62750	4	1	28.39	0.089381	0.121402	1.90685	0.462076	Healthy	Sepsis_D(0)_All	17695.1	60S ribosomal protein L23a OS=Homo sapiens OX=9606 GN=RPL23A PE=1 SV=1	5.66913	21.3786	651.582	272.974	611.083	1017.87	411.578	274.108	471.651	0	0	266.527	216.015	126.581	352.911	0	62.4669	20.6769	113.746	14.6688	337.309	1339.11	583.575	12.2129	0	319.103	0	516.255	350.683	361.298	461.007	201.546	12.3359
Q9H299	4	2	33.7382	0.100017	0.126608	1.17774	0.437663	Sepsis_D(0)_All	Healthy	10494.8	SH3 domain-binding glutamic acid-rich-like protein 3 OS=Homo sapiens OX=9606 GN=SH3BGRL3 PE=1 SV=1	41241	7994.68	24586	34556	13601.8	30051.3	55905.5	56486.3	24176.3	28044.1	18749.1	28018.4	18468	40953.4	30622.7	73583.4	50724.6	20151.5	27040.1	32054.1	16015.5	18987.1	35947.7	26606	19333.1	61091.7	42077	14815.6	49985.3	24363.3	46990.5	37892.4	53230.4
Q12766	4	1	17.3395	0.1022	0.128054	53.7901	0.432947	Sepsis_D(0)_All	Healthy	170786	HMG domain-containing protein 3 OS=Homo sapiens OX=9606 GN=HMGXB3 PE=2 SV=2	21.7999	0	47.55	26.2916	0	0	7.47688	19.2129	38.1406	2555.84	3724.4	147.75	0	0	6.17311	0	956.559	2643.51	32.9629	0	47.8146	22.5315	12.9498	1331.2	2936.38	0	3365.23	0	0	1098.92	0	204.459	1629.63
Q86WV1	4	2	26.1708	0.111696	0.134371	1.14559	0.413476	Healthy	Sepsis_D(0)_All	41717.6	Src kinase-associated phosphoprotein 1 OS=Homo sapiens OX=9606 GN=SKAP1 PE=1 SV=3	1098.02	1478.22	687.924	574.901	730.841	620.312	623.674	848.49	285.779	66.8693	63.1641	533.585	314.873	508.97	1055.07	575.246	532.423	341.688	316.374	4779.31	422.812	713.727	394.05	187.686	398.705	439.075	53.6945	807.434	1389.18	182.55	621.78	592.452	251.551
P59768	4	2	33.411	0.11418	0.135279	1.73813	0.408642	Sepsis_D(0)_All	Healthy	7964.22	Guanine nucleotide-binding protein G(I)/G(S)/G(O) subunit gamma-2 OS=Homo sapiens OX=9606 GN=GNG2 PE=1 SV=2	45.0531	99.3933	123.163	112.668	159.655	184.587	33.4075	0	191.114	111.246	79.8719	271.977	136.677	217.907	176.761	26.9899	271.685	227.971	36.546	434.895	86.6684	163.135	128.245	150.025	204.988	294.615	10.7549	336.342	540.509	312.255	18.7722	113.859	97.5836
Q9BWT1	4	1	19.1571	0.11978	0.137826	1.78121	0.398103	Healthy	Sepsis_D(0)_All	43485.6	Cell division cycle-associated protein 7 OS=Homo sapiens OX=9606 GN=CDCA7 PE=1 SV=1	2749.48	390.501	1349.32	1731	1780.91	2973.52	7579.81	3093.79	1575.37	392.232	507.054	930.07	3148.91	3792.68	2684.98	665.825	0	1872.52	3574.46	1563.77	1031.17	2632.51	1196.46	883.441	792.774	370.984	54.6615	597.069	642.257	623.942	2645.9	2103.26	515.028
O15067	4	1	18.2636	0.12148	0.138224	24.1552	0.394997	Sepsis_D(0)_All	Healthy	146388	Phosphoribosylformylglycinamidine synthase OS=Homo sapiens OX=9606 GN=PFAS PE=1 SV=4	0	0	0	0	0	28.8065	0	0	0	0	0	0	245.104	228.33	91.1313	0	0	15.1574	0	292.489	0	608.672	0	0	0	77.9957	0	0	111.108	0	0	0	0
Q9NY57	4	2	28.3449	0.127745	0.14193	23.8896	0.383909	Sepsis_D(0)_All	Healthy	48453.3	Serine/threonine-protein kinase 32B OS=Homo sapiens OX=9606 GN=STK32B PE=2 SV=1	0	9.79672	0	2.64877	0	0	0	0	12.9147	0	35.8008	0	19.0502	6.89756	3.70974	1183.31	0	101.254	6.74342	0	5.72693	4.15422	2.99259	58.944	0	0	0	0	0	16.8225	0.927517	7.69219	0
Q5R3I4	4	1	24.9664	0.128225	0.14201	2.67862	0.383082	Healthy	Sepsis_D(0)_All	53300.7	Tetratricopeptide repeat protein 38 OS=Homo sapiens OX=9606 GN=TTC38 PE=1 SV=1	280.543	29.6287	335.23	739.082	102.504	621.967	295.511	228.216	265.907	64.7674	55.9142	144.356	84.0319	46.4847	62.146	267.804	0.487031	18.9595	155.503	13.95	581.712	141.537	320.7	5.72661	0	221.188	0	35.9012	101.689	92.5888	140.768	23.426	17.4447
O75940	4	1	21.2996	0.131877	0.142937	1.0919	0.376888	Sepsis_D(0)_All	Healthy	26882.2	Survival of motor neuron-related-splicing factor 30 OS=Homo sapiens OX=9606 GN=SMNDC1 PE=1 SV=1	16257.8	36486.4	30826.4	30748.9	15201.8	46579.6	38608.8	52448	23740	29212.4	20274.4	27999	29228.4	17498.2	32177.6	46617.6	35186.8	21545.6	14456.7	48220.9	28213.5	30636.9	24618.4	17982.2	16652.2	34416	43546.4	56285.7	42626.6	26406.5	48206.1	38091.8	32211.9
Q9P2B4	4	1	24.2401	0.1357	0.144252	5.88976	0.370582	Sepsis_D(0)_All	Healthy	70614.3	CTTNBP2 N-terminal-like protein OS=Homo sapiens OX=9606 GN=CTTNBP2NL PE=1 SV=2	325.441	15.4487	0	55.9064	21.746	129.719	8.19171	0	19.7493	11.5611	141.257	19.3071	399.718	83.5664	46.8886	2478.57	747.051	48.2728	54.7364	0.156919	0.00587699	11.3119	2.60626	120.427	133.905	1305.3	1452.91	848.064	424.353	3.77689	50.197	8.42331	434.339
O15379	4	1	19.3185	0.142971	0.148044	7.47909	0.35907	Healthy	Sepsis_D(0)_All	49532.1	Histone deacetylase 3 OS=Homo sapiens OX=9606 GN=HDAC3 PE=1 SV=2	0	0	23.4733	16.0567	0	0	7.73036	0	281.503	0	0	17.6085	0	0	0	0	0	0	0	0	0	0	66.3881	0	0	0	0	12.0791	0	4.41791	0	5.0048	0
Q96C57	4	1	18.6436	0.14394	0.148644	2.24872	0.35758	Sepsis_D(0)_All	Healthy	28284.6	Protein CUSTOS OS=Homo sapiens OX=9606 GN=CUSTOS PE=1 SV=2	468.725	5.45625	346.564	1367.18	181.8	1164.83	693.356	87.7132	231.494	62.3517	2177.82	151.543	3494.99	3347.21	2173.94	1639.27	305.768	2134	613.22	29.7631	279.689	1883	661.998	28.0518	2404.36	424.862	16.6524	46.3061	252.738	1442.7	325.534	587.076	57.634
Q96A09	4	1	22.1952	0.15945	0.155448	1.21833	0.335062	Healthy	Sepsis_D(0)_All	47143.8	Terminal nucleotidyltransferase 5B OS=Homo sapiens OX=9606 GN=TENT5B PE=1 SV=2	15857.5	14927.7	8500.1	10257.7	8429.91	12979.8	15375.5	13901.6	4534.92	1034.06	2103.67	3938.81	12772.2	18449.9	13710.9	19223.3	18693.4	8459.89	4993.85	3041.09	7450.52	9024.98	9641.47	4671.17	874.406	17572.3	8484.05	13496	1566.08	11161.1	12353.2	10888.5	15752.8
Q16280	4	1	20.3262	0.179295	0.163429	1.52676	0.309412	Sepsis_D(0)_All	Healthy	76561.6	Cyclic nucleotide-gated olfactory channel OS=Homo sapiens OX=9606 GN=CNGA2 PE=2 SV=2	689.492	0	41.689	0	8.1198	0	8.99518	0	77.075	100.415	120.702	4.61217	46.6097	4.46381	0	575.543	636.844	162.575	725.904	38.0842	127.979	28.622	15.6789	0	46.9508	164.543	0	7.14826	65.0268	6.65971	7.44671	270.442	0
P24468;P10589	4	1	23.9167	0.185129	0.165261	5.74599	0.302455	Sepsis_D(0)_All	Healthy	46483.7	COUP transcription factor 2 OS=Homo sapiens OX=9606 GN=NR2F2 PE=1 SV=1	136.649	474.046	20.1648	7.7882	90.4447	37.2965	0	4.71386	138.982	31.8177	72.787	193.685	664.17	1960.34	232.872	0	7355.9	61.6624	28.0141	1827.5	101.714	105.569	88.7856	126.701	92.308	54.9855	0	437.98	15.6269	285.858	111.176	73.8299	38.5715
Q7Z3D6	4	1	18.8938	0.192175	0.16891	1.17614	0.294369	Healthy	Sepsis_D(0)_All	67406.2	D-glutamate cyclase_ mitochondrial OS=Homo sapiens OX=9606 GN=DGLUCY PE=1 SV=2	1167.96	2479.27	722.83	979.361	1339.83	1951.81	1862.97	1964.25	562.696	138.321	333.414	787.948	1074.96	1646.11	1835.11	2010.04	4246.18	474.007	1780.86	188.292	447.435	1222.09	1131.76	1217.03	360.999	1847.04	171.057	819.953	1893.48	212.152	1927.48	2278.51	913.843
Q6RW13	4	1	38.3593	0.19374	0.16943	1.46856	0.292618	Sepsis_D(0)_All	Healthy	17590.3	Type-1 angiotensin II receptor-associated protein OS=Homo sapiens OX=9606 GN=AGTRAP PE=1 SV=1	2796.53	1607.94	4805.88	3561.5	4181.8	9019.2	4809.1	3811.67	3881.11	2273.57	3335.12	6350.98	6267.79	4736.17	3398.79	5816.14	14627	2563.34	1582.06	8738.29	3812.73	5775.39	4406.42	3319.92	6526.76	9689.25	5546.29	7676.52	25967.6	5405.08	3524.82	5366.51	4819.66
P17900	4	2	24.4779	0.201378	0.172633	2.05635	0.284294	Healthy	Sepsis_D(0)_All	21294.6	Ganglioside GM2 activator OS=Homo sapiens OX=9606 GN=GM2A PE=1 SV=4	218.179	151.214	1214.02	1232.58	211.192	169.992	3090.27	1788.58	1618.5	1116.07	689.063	204.958	160.253	177.906	488.095	34.6841	403.137	632.331	745.663	424.871	332.246	513.796	1000.42	361.404	595.433	35.1849	665.19	13.9527	73.3558	349.636	1261.05	869.409	387.671
A6NE52	4	1	22.2311	0.209685	0.176257	1.19993	0.27564	Healthy	Sepsis_D(0)_All	182531	WD repeat-containing protein 97 OS=Homo sapiens OX=9606 GN=WDR97 PE=2 SV=2	10869	3196.89	8046.66	10345.1	17410.2	9519.4	18539.1	35001.2	9382.52	1977.8	2968.45	3900.46	577.038	35400.5	23966	21451.6	23235	7247.45	22223.1	6598.68	6587.55	9835.96	7449.5	7209.91	2290.65	6324.53	3749.79	1414.9	16137.6	1920.89	14148.3	28867	8634.36
Q9UKL0	4	1	18.982	0.222908	0.181458	3.81207	0.262651	Sepsis_D(0)_All	Healthy	53441.6	REST corepressor 1 OS=Homo sapiens OX=9606 GN=RCOR1 PE=1 SV=2	148.552	0	42.5686	41.9192	156.19	328.384	147.514	45.565	55.805	93.0492	105.432	4.50067	1102.13	1761.55	450.2	0	140.209	241.666	39.1384	1522.56	150.57	1174.26	57.897	66.7579	146.481	611.238	0	6.76117	797.791	114.762	172.703	58.8009	24.0114
Q15018	4	2	21.575	0.233153	0.186381	1.16283	0.253197	Healthy	Sepsis_D(0)_All	47129	BRISC complex subunit Abraxas 2 OS=Homo sapiens OX=9606 GN=ABRAXAS2 PE=1 SV=2	696.919	2030.5	1240.21	714.532	956.158	1112.37	929.77	1048.51	1158.31	214.798	677.046	1037.15	1160.31	1190.48	1444.84	984.306	1455.06	1129.12	1194.72	461.919	872.238	803.043	704.103	895.9	1001.67	1415.18	699.963	1759.45	341.324	923.575	718.328	1125.25	568.631
P46779	4	1	25.5764	0.23578	0.187824	1.48056	0.250851	Healthy	Sepsis_D(0)_All	15804.6	60S ribosomal protein L28 OS=Homo sapiens OX=9606 GN=RPL28 PE=1 SV=3	10.7656	0.989478	482.457	244.828	682.799	894.865	3.24055	59.5441	487.577	0.183638	12.1312	407.575	0	717.915	394.332	0	0	147.358	1.07593	0	278.016	1102.17	446.824	406.647	6.83304	325.984	0	671.472	0	466.132	217.025	201.331	0
Q7Z2W7	4	1	19.9954	0.246629	0.192721	1.86004	0.241492	Sepsis_D(0)_All	Healthy	129225	Transient receptor potential cation channel subfamily M member 8 OS=Homo sapiens OX=9606 GN=TRPM8 PE=1 SV=2	209.702	22.2227	236.635	63.3062	126.44	116.613	170.968	132.57	180.283	139.056	143.906	108.696	89.0825	65.2557	142.789	119.119	83.5604	656.885	90.7012	47.3175	65.2999	88.5966	67.4559	1539.57	1013.23	92.6557	77.6954	10.9781	134.308	105.341	70.0822	94.0338	573.515
P54753	4	1	18.7585	0.251412	0.195218	1.95017	0.237524	Healthy	Sepsis_D(0)_All	111927	Ephrin type-B receptor 3 OS=Homo sapiens OX=9606 GN=EPHB3 PE=1 SV=2	0	0	135.331	475.037	114.108	2.42755	298.167	11.1514	385.626	2.34526	0.179576	0	2.80069	17.8184	97.6762	2.20662	0	0.722344	6.31729	9.91657	30.4967	52.114	365.373	0	0	5.92443	0	0	0	240.454	397.822	517.65	0
Q9BSQ5	4	1	20.8713	0.270901	0.202295	1.46526	0.222274	Sepsis_D(0)_All	Healthy	49293	Cerebral cavernous malformations 2 protein OS=Homo sapiens OX=9606 GN=CCM2 PE=1 SV=1	3273.44	8193.1	4051.32	5871.68	4044.41	3872.55	4918.78	2415.73	4010	4973.69	1075.74	9286.88	5769.58	1256.52	7802.37	7467.27	11513.9	2457.76	1964.65	11563.1	7200.5	5745.77	9230.04	2317.26	4224.35	7408.28	2955.4	6906.08	10453.1	8642.78	3024.85	8685.92	8796.34
Q8N140	4	1	18.9401	0.274447	0.203706	2.2214	0.219648	Sepsis_D(0)_All	Healthy	38510.6	EP300-interacting inhibitor of differentiation 3 OS=Homo sapiens OX=9606 GN=EID3 PE=1 SV=1	3584.11	257.557	376.486	417.048	140.27	473.006	406.227	1331.47	203.327	289.059	122.284	234.402	3780.11	8405.58	2144.85	225.719	315.111	1011.79	284.963	6807.39	555.251	3021.67	379.545	70.051	12.8616	3921.97	55.3581	101.917	4603.17	263.954	1002.62	461.018	259.127
Q96EE3	4	1	20.0337	0.275044	0.203858	Infinity	0.21921	Sepsis_D(0)_All	Healthy	40161.9	Nucleoporin SEH1 OS=Homo sapiens OX=9606 GN=SEH1L PE=1 SV=3	0	0	0	0	0	0	0	0	0	0	0	0	0	0	0	0	0	15.0224	0	585.902	0	0	0	236.003	0	0	0	0	0	0	0	0	0
O14559	4	1	19.319	0.284914	0.208284	3.8054	0.212142	Healthy	Sepsis_D(0)_All	138525	Rho GTPase-activating protein 33 OS=Homo sapiens OX=9606 GN=ARHGAP33 PE=1 SV=2	11.6591	0	57.6326	0	11.1019	1.52598	190.062	45.6447	292.321	14.4968	21.3161	0.0537649	11.5836	0.0809913	0.111841	0	0	5.15561	14.7852	14.5505	51.6123	20.0509	57.2748	0.547029	34.1368	11.5089	35.1547	3.32964	13.4598	45.4432	5.05289	53.6532	0
Q8NBI2	4	2	17.2857	0.311107	0.219503	1.27925	0.194841	Healthy	Sepsis_D(0)_All	27385.5	Cytochrome b ascorbate-dependent protein 3 OS=Homo sapiens OX=9606 GN=CYB561A3 PE=1 SV=1	9638.85	39081.2	22824.8	15818.5	21202.1	18668	13412.4	8005.61	20830	12701.1	13563.7	16417.5	6579.44	6193.54	8237.29	9806.78	30622.3	9483.87	6602.46	11656	8907.75	21917.2	14636.4	10564.1	16483.5	8153.82	25540.7	11320.9	7602.01	16683.4	9991.61	15775.7	18524
P22460	4	1	26.4969	0.321433	0.224581	1.38345	0.188547	Healthy	Sepsis_D(0)_All	67798.2	Potassium voltage-gated channel subfamily A member 5 OS=Homo sapiens OX=9606 GN=KCNA5 PE=1 SV=4	13928.5	117752	53204.2	60142.3	56607.7	75776.2	69060.2	64623	49825.1	20162	17411.9	38094.8	54749.2	69481.8	48381	26806.6	77675.3	23366.5	24550.6	49580.3	50953.5	50037.6	42245.7	23768.8	21828.9	40039.7	20446.3	48725.8	65185.2	31945.3	36805	58391.6	32442.4
Q9HCG1	4	1	21.8283	0.328682	0.227666	1.35424	0.184292	Sepsis_D(0)_All	Healthy	96849.4	Zinc finger protein 160 OS=Homo sapiens OX=9606 GN=ZNF160 PE=2 SV=3	2991.6	2102.35	2025.01	1125.4	2157.67	3420.31	4421.02	1327.05	1251.37	1560.32	6533.68	5228.44	1549.55	2683	2398.63	2980.05	3464.4	1461.06	1120.53	7325.94	1083.77	1114.72	1404.16	2241.73	1903.45	2600.04	3074.52	2630.73	3817.26	3322.27	3894.48	1164.99	8598.69
Q96ST2	4	1	21.0923	0.339211	0.232559	1.86956	0.178337	Healthy	Sepsis_D(0)_All	92011.8	Protein IWS1 homolog OS=Homo sapiens OX=9606 GN=IWS1 PE=1 SV=2	870.472	1536.15	422.197	323.215	491.685	499.58	273.599	162.363	634.117	0	169.073	320.604	145.403	297.376	290.461	1130.92	21.3494	166.573	356.559	84.2177	198.067	1074.81	220.343	48.3267	209.769	542.971	0	594.123	73.4027	222.568	370.49	150.872	4.2512
Q9BV40	4	1	35.1133	0.35045	0.237514	1.18694	0.17226	Healthy	Sepsis_D(0)_All	11495.3	Vesicle-associated membrane protein 8 OS=Homo sapiens OX=9606 GN=VAMP8 PE=1 SV=1	151.455	614.11	78.5794	31.8855	124.355	205.719	33.3261	11.489	91.1148	0	13.3925	245.277	397.2	132.867	117.616	24.2512	0	60.0598	142.233	198.925	120.118	87.3279	53.3605	116.075	31.0385	160.733	0	535.68	337.397	24.869	112.782	26.6744	14.9466
P46020	4	2	17.8583	0.356533	0.239807	2.80363	0.169086	Healthy	Sepsis_D(0)_All	138339	Phosphorylase b kinase regulatory subunit alpha_ skeletal muscle isoform OS=Homo sapiens OX=9606 GN=PHKA1 PE=1 SV=2	272.096	607.783	54.324	0	79.0492	38.4512	7.51965	0	270.81	16.548	52.2326	118.946	16.9181	38.4061	25.1317	0	0	5.36949	75.0954	23.8401	55.1327	0	27.4778	78.8665	0	263.884	19.4647	263.261	65.6693	0	4.56043	9.18582	22.9722
Q9H4A5	4	1	17.8824	0.357421	0.240101	1.19697	0.168629	Healthy	Sepsis_D(0)_All	32824.5	Golgi phosphoprotein 3-like OS=Homo sapiens OX=9606 GN=GOLPH3L PE=1 SV=1	1728.69	3851.47	1271.62	1657.01	1818	3760.66	3141.55	2278.89	971.051	1219.07	1781.71	1201.42	3112.07	1930.14	2579.07	434.896	2598.09	1915.02	1675.86	1367.61	738	1774.36	1699.94	2029.35	1652.54	2487.88	1705.56	2323.97	2502.7	847.376	2890.29	2220.01	810.108
P57071	4	1	22.2888	0.377045	0.249097	1.81679	0.158936	Healthy	Sepsis_D(0)_All	172235	PR domain zinc finger protein 15 OS=Homo sapiens OX=9606 GN=PRDM15 PE=1 SV=4	1278.39	0	1298.3	674.377	2759.98	915.579	1730.15	4565.99	865.03	282.684	245.224	322.649	754.282	1711.83	1782.09	546.583	3333.75	722.29	1535.68	307.104	744.328	765.927	403.912	702.923	386.768	495.018	249.731	153.954	201.495	862.907	272.654	1425.03	401.345
Q9H7D7	4	1	20.3209	0.399785	0.258042	1.11172	0.148603	Sepsis_D(0)_All	Healthy	73093.5	WD repeat-containing protein 26 OS=Homo sapiens OX=9606 GN=WDR26 PE=1 SV=3	556.27	7.28658	251.005	518.536	72.289	57.3545	366.883	2797.89	519.174	971.41	964.661	24.2294	732.766	1954.83	776.48	266.382	6.97152	507.445	1488.93	109.018	125.538	181.317	316.232	308.476	598.987	28.0982	833.764	0	162.873	311.771	2295.71	570.999	195.195
Q15121	4	1	26.0295	0.400302	0.258272	2.03046	0.148378	Healthy	Sepsis_D(0)_All	15097.1	Astrocytic phosphoprotein PEA-15 OS=Homo sapiens OX=9606 GN=PEA15 PE=1 SV=2	825.865	0	0	0	0	10.1049	0	0	0	79.8082	0	29.8982	0	0	0	114.513	0	0	4.03784	0	0	0	0	235.302	4.17562	380.527	0	80.5077	54.1406	5.20248	0	0	0
Q8NI22	4	1	24.0084	0.430554	0.268755	40.7303	0.135982	Sepsis_D(0)_All	Healthy	16504.4	Multiple coagulation factor deficiency protein 2 OS=Homo sapiens OX=9606 GN=MCFD2 PE=1 SV=1	4.81666	0	0	0	0	0	0	0	0	0	0	9.14568	0	0	0	0	419.979	0	4.80248	0	0	0	0	36.914	0	0	0	0	0	0	0	0	0
A6NMX2	4	1	20.2162	0.431058	0.268755	1.71165	0.135787	Healthy	Sepsis_D(0)_All	27767.4	Eukaryotic translation initiation factor 4E type 1B OS=Homo sapiens OX=9606 GN=EIF4E1B PE=3 SV=3	55.3291	0	122.599	0	109.722	0	411.534	6.11875	596.331	26.4609	0	0	167.709	18.8585	64.3154	0	0	9.43253	29.1394	280.09	31.4387	907.747	24.3048	0	0	247.215	0	0	0	0	18.3814	0	0
Q9NRZ7	4	1	19.1897	0.433583	0.269521	1.87845	0.134817	Healthy	Sepsis_D(0)_All	43951.3	1-acyl-sn-glycerol-3-phosphate acyltransferase gamma OS=Homo sapiens OX=9606 GN=AGPAT3 PE=1 SV=1	68.9775	323.439	111.725	173.395	13.4588	211.215	67.9028	18.234	90.8318	56.3403	95.6605	59.3036	19.2704	0	72.4339	76.3448	41.7809	85.8994	39.5802	9.97895	39.4317	274.728	53.2115	24.6127	40.3235	95.3326	0	60.8331	4.19593	10.1238	138.102	71.3785	9.94206
P09496	4	2	23.915	0.444548	0.273361	2.2658	0.130708	Sepsis_D(0)_All	Healthy	27190.8	Clathrin light chain A OS=Homo sapiens OX=9606 GN=CLTA PE=1 SV=1	290.408	337.649	49.5446	46.1893	61.5239	7.10447	31.5314	100.029	92.1627	66.958	197.126	170.486	130.312	92.4687	99.7625	3706	112.433	153.836	224.713	84.6537	46.7609	15.8379	70.4733	198.054	136.688	73.2158	19.5258	156.746	17.8252	81.8595	163.752	43.5909	44.3038
Q15397	4	1	25.1384	0.454612	0.277415	1.36601	0.127082	Healthy	Sepsis_D(0)_All	73983.8	Pumilio homolog 3 OS=Homo sapiens OX=9606 GN=PUM3 PE=1 SV=3	313.986	0	1772.75	888.404	757.581	429.779	278.638	147.309	762.271	387.984	368.37	334.727	59.0437	0	269.353	287.238	545.636	171.192	177.043	439.624	670.132	1846.63	912.98	243.435	104.479	402.071	93.2949	302.826	66.7593	450.389	424.662	322.359	520.655
Q9UKU0	4	1	19.92	0.498739	0.293494	8.57189	0.112671	Healthy	Sepsis_D(0)_All	78778.6	Long-chain-fatty-acid--CoA ligase 6 OS=Homo sapiens OX=9606 GN=ACSL6 PE=2 SV=4	29.9979	1812.45	0	0	0	49.124	0	0	0	0	0	182.035	0	0	0	152.892	0	119.944	43.4682	0	0	0	0	0	0	0	0	31.2719	0	0	0	0	0
Q5R372	4	1	19.9515	0.509544	0.297427	1.50576	0.109481	Healthy	Sepsis_D(0)_All	93425.5	Rab GTPase-activating protein 1-like OS=Homo sapiens OX=9606 GN=RABGAP1L PE=1 SV=1	77.9085	133.148	12.1185	474.626	0	10.3039	379.061	16.7455	68.336	5.16685	91.9138	245.416	0	25.948	16.7706	43.0222	74.2243	32.6075	478.571	11.0879	7.31804	3.95412	41.4493	16.1601	21.3819	0.282741	48.9699	0	0.079037	0	516.639	187.465	0
Q8WU76	4	1	24.1494	0.518548	0.301144	1.78313	0.106917	Healthy	Sepsis_D(0)_All	75925.7	Sec1 family domain-containing protein 2 OS=Homo sapiens OX=9606 GN=SCFD2 PE=1 SV=2	29.9917	0	315.359	56.8612	103.74	21.3589	35.9798	47.0898	115.31	28.9317	28.6849	17.8226	29.6702	52.4391	28.9878	30.6172	164.298	44.1771	28.9657	3.68282	352.407	47.7604	45.4399	2.91952	3.2939	4.99837	0	2.46744	4.6776	28.1714	15.7743	6.10369	4.4526
Q9Y5X2	4	1	22.2836	0.537143	0.307806	2.00121	0.101878	Healthy	Sepsis_D(0)_All	52968.7	Sorting nexin-8 OS=Homo sapiens OX=9606 GN=SNX8 PE=1 SV=1	4.27586	0.269044	745.099	574.002	0.150704	0.226229	892.538	563.014	635.654	1.96851	8.40413	671.188	88.2529	0.913818	132.496	0.648766	0	3.87689	5.47064	69.1086	382.865	147.586	805.646	10.7571	4.52715	23.8474	0	52.2933	15.8729	608.363	765.132	746.474	2.4287
O75509	4	1	19.5426	0.569332	0.318935	1.61469	0.0939199	Sepsis_D(0)_All	Healthy	73213.6	Tumor necrosis factor receptor superfamily member 21 OS=Homo sapiens OX=9606 GN=TNFRSF21 PE=1 SV=1	182.748	1516.68	91.5794	51.0321	181.934	385.553	36.297	12.4345	119.169	1106.75	404.1	489.69	179.301	97.3663	276.329	21.2509	0	504.861	88.9523	582.254	85.3271	284.534	108.829	337.147	2306.99	256.274	2213.21	111.403	457.851	307.802	31.678	19.2349	641.456
Q9UJX6	4	1	18.2046	0.574703	0.320372	3.64458	0.0926804	Healthy	Sepsis_D(0)_All	94683.6	Anaphase-promoting complex subunit 2 OS=Homo sapiens OX=9606 GN=ANAPC2 PE=1 SV=1	308.263	0	139.075	21.0279	3762.85	38.5942	262.779	1638.32	26.546	23.714	4.76329	15.078	200.323	884.862	179.501	0	33.4257	157.376	43.1717	302.031	791.652	597.792	9.9287	59.7187	52.8984	35.5939	0	442.458	0	3.00613	143.903	99.9017	0
Q92620	4	2	22.1942	0.577773	0.321563	1.29407	0.0919828	Sepsis_D(0)_All	Healthy	141358	Pre-mRNA-splicing factor ATP-dependent RNA helicase PRP16 OS=Homo sapiens OX=9606 GN=DHX38 PE=1 SV=2	325.929	830.3	586.452	266.39	627.573	233.21	232.966	191.282	376.761	160.832	180.661	281.783	347.4	313.967	271.475	1712.8	1107.73	352.587	326.664	113.283	393.315	589.819	1524.32	486.695	215.753	788.817	107.509	192.635	164.633	647.039	377.587	285.144	722.978
Q9Y6D6	4	1	19.2071	0.580259	0.32201	1.04561	0.0914235	Healthy	Sepsis_D(0)_All	210992	Brefeldin A-inhibited guanine nucleotide-exchange protein 1 OS=Homo sapiens OX=9606 GN=ARFGEF1 PE=1 SV=2	612.553	1119.78	892.895	850.82	1097.5	1990.44	545.889	705.686	634.915	300.565	271.685	1273.21	757.913	569.395	882.539	866.477	2494.52	310.769	452.761	659.986	1013.28	1204.82	1129.85	433.796	770.22	1252.48	1029.44	1672.04	1046.52	989.035	792.276	700.164	851.199
Q9HD89	4	2	28.8965	0.586595	0.323467	1.21694	0.090021	Healthy	Sepsis_D(0)_All	12103.7	Resistin OS=Homo sapiens OX=9606 GN=RETN PE=1 SV=1	2616.07	5848.75	1835.53	4829	6958.88	534.474	2996.31	2222.05	1886.62	483.866	2906.51	1834.81	3246.26	6214.3	3957.42	939.885	6177.52	4097.75	3639.19	2724.55	718.79	2831.37	1627.46	1696.94	2116.33	364.767	1105.32	1175.23	159.348	1293.69	1913.77	5979.98	1427.35
Q9NP97	4	2	23.8971	0.596681	0.326813	2.0167	0.0878551	Healthy	Sepsis_D(0)_All	10921.6	Dynein light chain roadblock-type 1 OS=Homo sapiens OX=9606 GN=DYNLRB1 PE=1 SV=3	65.9583	1990.1	176.646	71.0867	152.084	84.1224	62.1869	155.656	58.201	22.3321	29.1265	51.325	33.4373	45.4386	41.1141	691.117	310.699	42.6781	35.3096	19.8182	102.045	57.7089	57.519	15.7253	58.9962	37.5306	0	396.588	1001.69	24.5202	50.5814	169.887	56.0814
Q8NFH5	4	2	18.8398	0.597708	0.32699	1.12773	0.087639	Sepsis_D(0)_All	Healthy	34887.9	Nucleoporin NUP35 OS=Homo sapiens OX=9606 GN=NUP35 PE=1 SV=1	698.069	2558.55	430.35	868.562	456.491	1228	282.028	104.964	582.429	284.19	180.379	1444.4	1145.08	1565.8	1170.16	1068.01	771.709	381.862	852.249	462.322	721.306	557.147	558.059	357.301	433.242	775.176	101.442	1585.18	280.347	2626.12	251.156	1284.58	1776.82
Q6PIL6	4	1	20.2345	0.617486	0.333067	1.13032	0.083635	Sepsis_D(0)_All	Healthy	28956.8	Kv channel-interacting protein 4 OS=Homo sapiens OX=9606 GN=KCNIP4 PE=1 SV=1	600.433	100.584	495.115	721.94	109.987	584.524	3402.86	372.292	3196.73	0	384.294	385.567	1245.05	1513.99	1261.21	2663.52	884.259	423.171	441.953	0	101.207	410.625	1628.21	594.166	557.24	1821.94	199.281	200.588	2534.93	2464.32	3823.5	1602.53	858.956
Q5TC63	4	1	25.8928	0.635096	0.337449	1.3324	0.0803116	Sepsis_D(0)_All	Healthy	38953.1	Growth hormone-regulated TBC protein 1 OS=Homo sapiens OX=9606 GN=GRTP1 PE=1 SV=4	2288.79	203.823	406.701	244.232	282.237	1148.1	760.987	178.572	331.602	327.958	349.994	523.239	4160.02	4285.54	1305.63	139.008	0	488.986	1015.92	1185.8	287.425	1222.72	370.537	78.1971	950.175	159.222	57.1891	501.713	1215.76	622.273	125.376	272.629	16.5811
P27930	4	1	25.1215	0.642965	0.33958	2.30754	0.078897	Sepsis_D(0)_All	Healthy	45934.4	Interleukin-1 receptor type 2 OS=Homo sapiens OX=9606 GN=IL1R2 PE=1 SV=1	324.618	179.906	562.085	224.325	253.406	88.3571	361.924	706.475	489.816	124.535	1951	99.5906	853.739	623.836	117.217	971.742	0	2991.31	773.515	9185.23	301.757	190.558	233.16	99.9204	297.536	389.126	510.824	136.248	10.5593	145.748	354.003	105.816	119.714
Q9P2H0	4	1	21.9105	0.652624	0.342437	1.58927	0.0772184	Sepsis_D(0)_All	Healthy	127011	Centrosomal protein of 126 kDa OS=Homo sapiens OX=9606 GN=CEP126 PE=1 SV=3	64.1113	0	0	259.41	0	0	0	0	69.0547	0	57.5062	0	81.6032	30.9904	143.695	0	0	60.7314	218.443	13.4038	0	0	0	0	41.6677	16.5704	0	0	0	0	0	832.772	0
O00233	4	1	19.5332	0.694996	0.356481	1.28522	0.070567	Healthy	Sepsis_D(0)_All	24852.9	26S proteasome non-ATPase regulatory subunit 9 OS=Homo sapiens OX=9606 GN=PSMD9 PE=1 SV=3	4093.91	17.5886	1296.47	3593.14	1202.61	2458.05	2554.46	3034.74	2423.57	1089.89	632.049	1516.69	1506.72	1196.57	1419.77	6215.63	1921.43	521.896	2138.65	347.731	857.602	3380.56	2439.88	102.516	231.499	3564.1	0	1177.54	2113.24	816.045	2785.51	1211.6	1420.27
Q2NKX8	4	1	19.3542	0.695819	0.356732	1.28273	0.0704487	Healthy	Sepsis_D(0)_All	142073	DNA excision repair protein ERCC-6-like OS=Homo sapiens OX=9606 GN=ERCC6L PE=1 SV=1	504.191	2168.13	383.486	112.668	45.4365	780.806	154.099	0	253.697	144.519	104.489	565.798	133.767	209.227	219.415	245.775	0	104.992	253.604	384.501	199.625	286.453	166.192	334.051	10.3962	1734.46	0	1684.81	1844.4	11.7511	43.4114	86.4433	194.421
B5MCN3	4	1	19.3618	0.722149	0.364446	1.12927	0.0668762	Healthy	Sepsis_D(0)_All	45763.5	Putative SEC14-like protein 6 OS=Homo sapiens OX=9606 GN=SEC14L6 PE=5 SV=1	63.956	758.294	193.793	182.012	224.332	59.8393	78.7119	17.9127	119.983	693.956	45.4861	158.236	21.3995	172.168	169.184	27.1561	10.8098	184.526	119.377	45.4625	147.297	221.352	176.278	36.6353	209.496	71.3748	420.713	499.22	37.3869	175.863	84.3081	51.7903	195.951
P15927	4	2	22.6698	0.724907	0.365161	1.94553	0.0665249	Sepsis_D(0)_All	Healthy	29361	Replication protein A 32 kDa subunit OS=Homo sapiens OX=9606 GN=RPA2 PE=1 SV=1	220.833	83.9122	98.1194	38.7137	86.847	16.6304	229.115	53.2021	151.985	52.9739	13.3447	37.0664	446.73	362.522	296.628	17.7753	1.58924	70.8228	20.0868	640.667	157.533	1393.46	153.635	17.3572	8.3014	666.38	0	0	12.7343	5.70889	164.396	7.43073	25.757
P62273	4	2	49.4558	0.733612	0.367911	1.06452	0.065444	Sepsis_D(0)_All	Healthy	6904.89	40S ribosomal protein S29 OS=Homo sapiens OX=9606 GN=RPS29 PE=1 SV=2	661.801	84.534	456.519	342.731	195.743	555.678	356.158	234.652	533.162	430.136	224.005	219.459	660.78	367.56	425.422	188.524	19.0309	257.673	224.792	575.52	414.596	648.623	390.67	394.247	130.738	915.606	384.857	296.578	608.584	176.844	372.416	270.696	310.017
Q92796	4	1	19.182	0.772841	0.381686	1.05692	0.0610786	Healthy	Sepsis_D(0)_All	90884.4	Disks large homolog 3 OS=Homo sapiens OX=9606 GN=DLG3 PE=1 SV=2	1429.03	4258.61	877.616	1184.14	897.455	2446.25	1367.84	1007.05	800.643	1013.22	2156.18	729.916	1111.48	3492.57	778.499	1606.02	217.152	1224.19	2919.85	847.601	1027.6	1816.31	1237.33	2079.83	1924.41	1043.71	2719.96	1520.62	1135.42	1793.69	489.189	1212.61	662.012
Q969T9	4	2	25.7606	0.807776	0.39227	1.01153	0.0578528	Healthy	Sepsis_D(0)_All	28201.1	WW domain-binding protein 2 OS=Homo sapiens OX=9606 GN=WBP2 PE=1 SV=1	1477.64	139.599	83.333	324.01	5.76566	278.989	386.054	496.826	366.525	270.335	4.54216	230.852	770.804	667	318.341	618.816	217.691	415.533	1504.61	97.6301	132.224	56.72	287.696	954.927	414.601	821.452	152.067	281.226	454.684	74.2373	798.034	96.8846	236.972
P82673	4	1	21.8618	0.808339	0.39227	1.56551	0.0578057	Healthy	Sepsis_D(0)_All	37129.5	28S ribosomal protein S35_ mitochondrial OS=Homo sapiens OX=9606 GN=MRPS35 PE=1 SV=1	383.431	1628.32	693.643	668.516	403.223	412.481	916.793	878.794	837.301	375.504	324.681	264.85	601.949	696.956	549.411	156.336	469.508	585.393	850.194	1379.63	448.358	490.777	348.907	173.423	578.336	144.246	0	51.3683	346.953	335.75	646.131	478.928	161.622
Q6UXZ0	4	1	21.5036	0.816775	0.394517	1.38265	0.0571181	Healthy	Sepsis_D(0)_All	29641.1	Transmembrane and immunoglobulin domain-containing protein 1 OS=Homo sapiens OX=9606 GN=TMIGD1 PE=1 SV=1	815.76	626.784	260.423	346.885	0	704.156	98.9738	14.924	742.249	580.015	124.118	339.572	547.962	0	405.528	119.857	0	225.047	290.057	0	1200.06	321.865	58.6844	62.703	7.34649	549.46	0	365.484	519.917	187.16	210.408	151.247	0
Q9BUN8	4	1	26.0369	0.817702	0.394845	1.81022	0.0570446	Healthy	Sepsis_D(0)_All	28914.9	Derlin-1 OS=Homo sapiens OX=9606 GN=DERL1 PE=1 SV=1	0	1303.74	457.477	212.138	785.101	773.596	338.586	131.448	276.707	15.2594	71.628	375.142	553.083	333.039	254.671	0	118.861	271.522	138.744	802.161	358.036	674.578	255.442	144.959	36.0047	78.7922	0	339.968	468.663	51.1267	144.545	186.626	0
P83731	4	1	26.4411	0.81991	0.39506	1.04661	0.0568712	Sepsis_D(0)_All	Healthy	17893	60S ribosomal protein L24 OS=Homo sapiens OX=9606 GN=RPL24 PE=1 SV=1	0	65.009	0	0	0	63.8966	0	0	0	0	8.55802	261.204	0	0	0.491954	0	0	5.96295	0	0	0	0	0	0	13.5443	0	0	0	34.0333	0	0	0	0
Q17RC7	4	1	20.2364	0.823048	0.395707	4.14604	0.0566287	Healthy	Sepsis_D(0)_All	80466	Exocyst complex component 3-like protein 4 OS=Homo sapiens OX=9606 GN=EXOC3L4 PE=1 SV=2	18.4207	0	0	0	0	208.597	0	0	0	0	0	12.1754	0	0	3.29654	0	0	70.1499	15.4182	0	0	0	0	25.847	4.52558	0	0	0	0	0	0	0	0
Q86VS8	4	1	19.681	0.824856	0.395707	1.03707	0.0564911	Healthy	Sepsis_D(0)_All	83525.2	Protein Hook homolog 3 OS=Homo sapiens OX=9606 GN=HOOK3 PE=1 SV=2	243.302	762.409	55.886	131.559	167.363	458.475	46.7611	246.91	92.0803	137.528	108.076	285.627	120.629	279.866	259.976	0	93.9696	118.109	179.017	158.894	26.5852	60.1784	228.176	259.067	144.115	480.239	239.773	627.724	319.062	251.594	255.501	546.482	288.076
P10588	4	1	24.3883	0.825793	0.395882	1.51682	0.0564204	Healthy	Sepsis_D(0)_All	43663.4	Nuclear receptor subfamily 2 group F member 6 OS=Homo sapiens OX=9606 GN=NR2F6 PE=1 SV=2	11.5319	6.98782	491.338	257.905	480.08	146.856	172.137	235.441	278.932	142.208	114.242	140.057	59.8004	46.3895	129.982	32.5103	23.5454	104.744	155.163	9.88739	903.947	270.73	381.813	86.5487	47.1738	66.7813	34.4179	44.2493	42.9423	202.929	173.979	46.6555	32.3223
Q7Z6E9	4	1	18.7096	0.843044	0.400549	2.3469	0.0551914	Healthy	Sepsis_D(0)_All	202477	E3 ubiquitin-protein ligase RBBP6 OS=Homo sapiens OX=9606 GN=RBBP6 PE=1 SV=1	2083.85	13739.8	4940.8	1961.46	3735.06	3849.92	2054.33	398.72	4023.32	1432.93	1809	2192.85	637.208	521.968	868.016	1576.87	1455.17	1652.53	988.333	1812.28	1947.78	4260.14	2288.9	2560.7	853.527	2513.31	578.204	2652.89	860.45	1385.92	897.967	789.158	1083.39
P14406	4	2	29.4619	0.851582	0.402582	1.05753	0.0546337	Sepsis_D(0)_All	Healthy	9396	Cytochrome c oxidase subunit 7A2_ mitochondrial OS=Homo sapiens OX=9606 GN=COX7A2 PE=1 SV=1	3669.19	6238.18	3017.3	3013.35	3203.97	3494.95	3162.1	3119.96	1920.44	689.622	2641.39	2697.17	4881.04	4676.57	2877.75	6933.95	12147.3	2362.42	3104.51	3971.75	2520.85	2941.03	2714.18	2461.05	2442.89	4326.56	2836.57	3896.78	3135.55	1816.65	3321.1	3571.37	4193.63
O43169	4	1	53.5397	0.892443	0.412378	1.0367	0.0524162	Sepsis_D(0)_All	Healthy	16446.2	Cytochrome b5 type B OS=Homo sapiens OX=9606 GN=CYB5B PE=1 SV=2	1550.72	2152.4	5829.58	3667.34	5053.49	4902.61	4095.16	4709.8	4440.89	1580.07	2195.26	6108.29	2175.18	4638.36	3570.1	2532.28	5485.77	1824.9	1905.57	3516.49	2911.89	4942.32	3999.91	2802.2	5076.69	2991.42	6836.96	4062.87	1995.65	13720.6	4421.63	4931.63	2045.87
Q96ME7	4	1	12.9951	0.892844	0.412412	1.63189	0.0523981	Healthy	Sepsis_D(0)_All	65765.7	Zinc finger protein 512 OS=Homo sapiens OX=9606 GN=ZNF512 PE=1 SV=2	424.919	1434.5	4045.33	2071.13	2467.44	2205.86	2224.19	860.13	4079.33	509.387	217.155	3030.02	464.599	266.521	1012.04	1583.49	888.343	877.521	221.782	787.879	2277.04	509.984	1998.24	1501.93	1243.03	574.617	353.921	4107.84	783.922	3034.86	940.813	1674.7	278.919
Q96JY6	4	1	21.442	0.939289	0.424159	9.30437	0.0507657	Healthy	Sepsis_D(0)_All	37858.1	PDZ and LIM domain protein 2 OS=Homo sapiens OX=9606 GN=PDLIM2 PE=1 SV=1	0	1857.37	0	0	0	10.7741	0	0	0	0	0	73.6511	0	0	0	0	0	12.3496	0	0	0	0	0	0	0	199.062	0	88.7465	45.5217	0	62.5443	0	0
O15116	4	1	26.0046	0.948504	0.42669	1.64516	0.0505505	Healthy	Sepsis_D(0)_All	15179.4	U6 snRNA-associated Sm-like protein LSm1 OS=Homo sapiens OX=9606 GN=LSM1 PE=1 SV=1	1438.47	5092.56	423.247	290.233	273.428	571.593	67.0793	310.361	331.009	767.441	638.126	838.802	692.821	0	286.237	2054.39	0	262.366	629.851	296.886	229.494	211.383	150.558	775.111	717.77	1011.22	455.445	1035.76	1068.58	72.3354	308.489	135.246	196.38
Q7Z398	4	1	20.7644	0.968557	0.432305	1.44462	0.050205	Sepsis_D(0)_All	Healthy	49521.8	Zinc finger protein 550 OS=Homo sapiens OX=9606 GN=ZNF550 PE=1 SV=2	114.614	142.298	42.1882	81.9441	137.465	115.625	118.375	10.8534	59.4811	87.9265	338.694	60.8511	223.163	304.797	225.178	20.8038	0	181.695	142.247	446.487	16.2193	64.9124	44.6576	141.83	228.668	0	23.8184	37.3769	0	94.8866	48.8137	101.736	18.1074
Q6PG37	4	1	20.6777	0.976471	0.434745	1.26345	0.0501148	Healthy	Sepsis_D(0)_All	76738.4	Zinc finger protein 790 OS=Homo sapiens OX=9606 GN=ZNF790 PE=2 SV=2	1978.51	3667.23	107.024	165.329	898.881	130.257	28.1404	686.471	326.23	383.798	465.815	3915.38	46.9931	323.674	523.877	2165.54	222.497	172.547	987.228	167.626	609.612	137.874	784.415	886.839	849.771	1097.2	4.64305	775.138	506.626	138.843	1159.67	649.961	1337.91
Q5SW79	4	1	20.1855	0.976786	0.434764	1.02854	0.0501117	Sepsis_D(0)_All	Healthy	175692	Centrosomal protein of 170 kDa OS=Homo sapiens OX=9606 GN=CEP170 PE=1 SV=1	179.827	81.6302	0	0	32.7112	219.772	120.287	0	113.879	0	49.5841	112.151	279.731	213.577	130.109	37.1054	54.6594	0	131.959	174.482	0	165.83	10.8791	107.943	9.44536	250.911	0	243.419	142.094	0	8.87947	0	10.7374
P48594	4	1	21.852	1	0.439953	1	1	---	---	45025.1	Serpin B4 OS=Homo sapiens OX=9606 GN=SERPINB4 PE=1 SV=2	0	0	0	0	0	0	0	0	0	0	0	0	0	0	0	0	0	0	0	0	0	0	0	0	0	0	0	0	0	0	0	0	0
Q9BXX3	5	1	30.2824	8.51e-07	0.000429486	16.0964	0.999997	Sepsis_D(0)_All	Healthy	160546	Ankyrin repeat domain-containing protein 30A OS=Homo sapiens OX=9606 GN=ANKRD30A PE=2 SV=3	194.687	14.9701	0	21.0703	62.6944	78.6257	13.9009	66.1571	73.6983	840.815	1458.8	216.339	425.037	395.891	237.403	1674.11	810.949	824.205	304.014	3466.12	50.5969	51.6058	148.532	2138.81	1446.58	1132.92	899.462	1869.95	571.411	535.235	167.733	216.56	429.4
P35557	5	1	25.8287	0.000203252	0.00485554	7.51093	0.99377	Healthy	Sepsis_D(0)_All	52875.9	Glucokinase OS=Homo sapiens OX=9606 GN=GCK PE=1 SV=1	101.814	53.3542	172.849	236.669	121.824	261.414	384.739	286.213	378.177	0	0	61.2081	25.5854	0	76.41	17.05	0	59.6768	196.82	0	0.212874	0	6.96177	6.74074	0	0	0	0	0	0	109.317	78.146	0
Q9UBV8	5	1	31.6175	0.000469753	0.00834135	322.652	0.98548	Sepsis_D(0)_All	Healthy	30666.1	Peflin OS=Homo sapiens OX=9606 GN=PEF1 PE=1 SV=1	0	0	1.15542	5.83071	0	0	0	0	0	1391.95	266.72	1178.58	28.7752	0	3.88181	14.4728	0	70.3939	357.979	0	3.808	53.8848	42.3868	668.975	730.684	0	63.043	5.5279	0	226.192	192.955	0	109.61
P25815	5	2	40.5156	0.00073313	0.0107534	2.11135	0.977921	Sepsis_D(0)_All	Healthy	10457	Protein S100-P OS=Homo sapiens OX=9606 GN=S100P PE=1 SV=2	661.752	506.122	1034.98	788.989	808.203	770.641	466.416	775.847	537.814	1524.26	2160.45	921.586	1828.49	1001.86	796.82	492.7	1250.3	2023.83	1029.58	1509.31	1136.52	978.942	471.594	1963.24	2342.05	1427.63	3179.25	1396.65	1022.47	854.736	568.041	925.493	1834.23
P19474	5	1	30.4334	0.000787035	0.011336	282.337	0.976441	Sepsis_D(0)_All	Healthy	55196.3	E3 ubiquitin-protein ligase TRIM21 OS=Homo sapiens OX=9606 GN=TRIM21 PE=1 SV=1	10.1497	0	0	0	0	0	0	0	0	170.388	209.261	1072.12	0	438.384	122.284	0	0	152.853	22.8039	0	0	0	23.9034	56.038	588.51	73.747	2219.86	870.204	184.616	400.471	0	0	272.091
Q92979	5	1	33.0449	0.00102622	0.0130215	3.11652	0.970114	Healthy	Sepsis_D(0)_All	26948.3	Ribosomal RNA small subunit methyltransferase NEP1 OS=Homo sapiens OX=9606 GN=EMG1 PE=1 SV=4	158.201	70.0073	98.3429	36.0981	30.3949	23.0921	69.5064	17.8745	229.428	0	2.79779	8.3958	0.0373756	3.67025	2.77836	309.164	6.89252	0	0.765291	0	0.483456	16.131	133.805	0	0	0.529057	0	28.8526	6.72396	0	0.809982	4.56449	38.0317
Q9NS61	5	2	23.6775	0.00123799	0.0139386	7.8606	0.964797	Sepsis_D(0)_All	Healthy	31249	Kv channel-interacting protein 2 OS=Homo sapiens OX=9606 GN=KCNIP2 PE=1 SV=3	47.123	71.7342	3.27905	34.1058	3.89805	20.4746	6.02068	0	22.8464	204.036	309.038	182.103	366.339	235.327	97.0634	0	762.363	474.316	66.1778	292.837	68.4394	114.31	24.9765	475.171	73.8218	43.4857	85.8155	314.353	98.0645	10.8474	15.877	69.9004	65.7851
Q9H3H9	5	1	23.9359	0.00129718	0.0143028	4.4286	0.963354	Sepsis_D(0)_All	Healthy	25963.7	Transcription elongation factor A protein-like 2 OS=Homo sapiens OX=9606 GN=TCEAL2 PE=2 SV=1	303.766	3350.26	1572.9	5100.65	234.367	2895.52	1103.54	10.6829	3461.22	7027.38	4124.78	10630.2	6174.66	8388.28	5301.41	104.759	10293.9	8188.28	2004.54	17008.8	6956.18	2160.73	4845.74	12924.8	10524.2	7379.28	13179.4	11596.8	8200.72	14676.3	101.82	6051.46	13820.6
O95153	5	1	29.0084	0.00232232	0.0183548	2.67611	0.940659	Sepsis_D(0)_All	Healthy	202389	Peripheral-type benzodiazepine receptor-associated protein 1 OS=Homo sapiens OX=9606 GN=TSPOAP1 PE=1 SV=2	248.001	0	125.511	331.915	0	0	73.3658	0	102.177	676.414	221.973	159.364	677.59	241.653	125.75	38.1734	31.3488	399.088	285.928	1046.22	136.326	502.956	225.868	109.817	110.542	91.0852	0	31.0971	98.8227	328.435	43.6819	38.1104	37.931
Q9C029	5	1	32.3772	0.0025768	0.019364	4.4053	0.935565	Sepsis_D(0)_All	Healthy	57657.2	E3 ubiquitin-protein ligase TRIM7 OS=Homo sapiens OX=9606 GN=TRIM7 PE=1 SV=2	170.763	277.585	125.83	205.46	677.963	717.794	55.478	1220.17	375.299	1067.4	913.112	5145.86	350.464	3176.1	699.56	1050.19	2786.94	591.872	231.413	931.587	90.7692	176.396	1276.5	2206.62	8333.7	1382.63	546.396	3579.79	2004.65	1325.14	178.139	2101.36	2325.27
P63172	5	2	25.3247	0.0028002	0.0205363	3.32289	0.931236	Sepsis_D(0)_All	Healthy	12680.2	Dynein light chain Tctex-type 1 OS=Homo sapiens OX=9606 GN=DYNLT1 PE=1 SV=1	1005.25	1340.32	430.723	1446.45	470.828	937.527	798.144	384.06	559.511	8071.5	4577.5	2172.28	2744.04	485.552	2710.21	4162.34	1300.33	3118.09	2537.88	440.149	419.312	776.965	1900.25	2907.12	2358.34	1826.88	2105.44	2328.18	2155.21	3004.36	851.4	2630.54	3213.86
Q5CZ79;Q4UJ75;Q5SQ80;Q5VUR7;Q5TYW2	5	2	28.2677	0.00333849	0.0228089	2.04419	0.921285	Healthy	Sepsis_D(0)_All	94821.2	Ankyrin repeat domain-containing protein 20B OS=Homo sapiens OX=9606 GN=ANKRD20A8P PE=2 SV=2	2851.88	5314.18	12465.4	8757.07	14130.1	3921.42	9651.55	22778	12818.8	1886.18	1202.58	2868	2195.52	9217.87	3221.57	2836.17	1610.61	2104.37	2015.79	1520.57	7090.27	4667.06	14093.1	1631.26	1865.75	2768.39	2062.46	1922.9	1658.33	10171.7	16893	17961	2598.99
O60336	5	1	27.9529	0.00384753	0.0243138	19.6356	0.912418	Sepsis_D(0)_All	Healthy	165643	Mitogen-activated protein kinase-binding protein 1 OS=Homo sapiens OX=9606 GN=MAPKBP1 PE=1 SV=4	0	168.618	0	0	0	0	0	0	0	191.202	15.3914	156.058	392.272	555.847	10.706	0	0	346.727	22.3125	3007.99	0	0	0	563.358	1262.31	0	323.093	923.853	83.6125	70.8736	0	0	20.5876
P05937	5	1	27.3034	0.00498707	0.026846	11.0137	0.894122	Healthy	Sepsis_D(0)_All	30310.3	Calbindin OS=Homo sapiens OX=9606 GN=CALB1 PE=1 SV=2	114.921	216.066	0	0	102.832	134.359	0	0	111.69	0	0	109.376	0	0	12.5407	0	0	0	0	0	0	0	0	5.42299	1.02299	0	9.36689	13.0954	0	0	6.53933	16.2751	0
P02750	5	2	24.7522	0.0071085	0.0333284	15.7774	0.864344	Sepsis_D(0)_All	Healthy	38406.1	Leucine-rich alpha-2-glycoprotein OS=Homo sapiens OX=9606 GN=LRG1 PE=1 SV=2	16.7565	46.2252	49.0254	47.5325	46.1915	8.14606	35.9541	34.8552	82.467	69.6085	3411.82	65.2204	383.67	729.718	45.1295	1.38742	602.721	2243.85	125.977	154.041	19.2367	152.395	40.0249	669.873	855.647	23.0902	1329.68	60.7054	178.302	2593.8	31.1886	91.1682	24.3039
Q9H173	5	1	22.7933	0.0117359	0.0427409	1.82499	0.811673	Sepsis_D(0)_All	Healthy	52369.9	Nucleotide exchange factor SIL1 OS=Homo sapiens OX=9606 GN=SIL1 PE=1 SV=1	2411.02	5148.6	653.568	2232.36	511.613	3534.81	1230.6	997.103	395.761	3369.67	3323.78	2506.17	5793.76	2987.06	2821.06	5218.72	2000.99	1589.32	1430.98	6203.15	1137.57	1712.82	1405.2	2841.71	3819.54	5668.05	3537.93	3583.81	5986.72	1666.65	1423	1146.47	3791.15
P62249	5	4	27.1578	0.01289	0.0450058	1.9294	0.800342	Healthy	Sepsis_D(0)_All	16559.4	40S ribosomal protein S16 OS=Homo sapiens OX=9606 GN=RPS16 PE=1 SV=2	754.674	2432.68	562.574	349.786	1812.62	933.097	538.016	280.679	491.779	273.456	413.561	537.561	496.028	282.103	354.123	843.443	209.586	287.366	422.457	882.475	406.363	701.886	406.971	269.421	406.147	285.695	191.428	623.937	694.794	326.165	409.368	375.138	623.108
O95397	5	1	30.7841	0.0130718	0.0453342	388.042	0.798609	Healthy	Sepsis_D(0)_All	44109.1	Putative protein PLEKHA9 OS=Homo sapiens OX=9606 GN=PLEKHA8P1 PE=5 SV=1	0	0	198.195	12.993	0	0	0	0	784.745	0	0	0	0	0	0	0	0	0	0	0	0	0	6.15974	0	0	0	0	0	0	0	0	0	0
P11047	5	1	24.7261	0.0134682	0.0460101	1.28222	0.794876	Sepsis_D(0)_All	Healthy	183306	Laminin subunit gamma-1 OS=Homo sapiens OX=9606 GN=LAMC1 PE=1 SV=3	1247.19	2740.7	121.918	459.326	753.123	918.24	180.791	5.54179	185.151	1103.05	924.534	1270.32	1009.7	711.907	502.2	1425.8	806.928	989.915	451.042	1142.6	268.165	1050.13	423.89	1072.99	799.991	1481.75	944.193	1548.64	970.209	310.917	165.272	150.267	822.782
Q9H9Q2	5	2	26.0437	0.0151338	0.0489259	2.0093	0.779831	Healthy	Sepsis_D(0)_All	29907.1	COP9 signalosome complex subunit 7b OS=Homo sapiens OX=9606 GN=COPS7B PE=1 SV=1	827.6	6012.34	2556.77	1798.58	1224.32	1533.24	2631.1	2537.83	3107.79	2538.66	262.011	1669.44	588.558	719.899	915.658	1587.09	661.507	2082.83	674.798	103.884	1621.69	207.455	2943.63	1339.66	796.133	28.7016	432.641	1567.51	401.625	2210.53	1989.99	2462.41	613.213
P32519	5	1	29.0868	0.0211082	0.0589991	2.95348	0.732707	Healthy	Sepsis_D(0)_All	67726.2	ETS-related transcription factor Elf-1 OS=Homo sapiens OX=9606 GN=ELF1 PE=1 SV=2	100.414	125.336	412.038	128.064	135.271	16.9855	104.08	28.0159	661.375	12.5023	6.18067	57.6317	21.1256	13.3824	16.4741	1.71094	268.152	79.5859	40.5015	21.4917	142.959	220.801	130.004	7.881	8.23915	64.5818	0	87.4504	5.95319	112.375	54.1624	28.5747	5.37459
Q9H3Q1	5	1	23.7436	0.0223243	0.0612209	15.8844	0.72416	Sepsis_D(0)_All	Healthy	38037	Cdc42 effector protein 4 OS=Homo sapiens OX=9606 GN=CDC42EP4 PE=1 SV=1	0	0	0.587608	25.1148	0	0	0	0	0.280764	193.664	172.776	10.8386	19.0639	0	0	0	20.3008	118.91	13.927	116.489	4.61268	0	0	142.716	63.8697	40.5107	0	0	0	0.0401854	0	0	72.8254
Q96DF8	5	1	25.9721	0.0255023	0.0649805	3.38837	0.703146	Sepsis_D(0)_All	Healthy	52625.2	Splicing factor ESS-2 homolog OS=Homo sapiens OX=9606 GN=ESS2 PE=1 SV=1	1397.39	1199.8	605.539	998.737	112.568	591.242	869.803	1312.06	427.219	3307.74	6192.09	908.467	1316.11	265.136	422.065	988.537	469.385	3711.71	466.933	2382.08	631.966	349.692	741.712	3053.61	5280.84	857.534	11061.9	1158.52	571.023	13476.1	677.544	665.347	2151.36
Q9P2K6	5	1	25.8471	0.0265157	0.0660932	6.60323	0.696806	Sepsis_D(0)_All	Healthy	57495.2	Kelch-like protein 42 OS=Homo sapiens OX=9606 GN=KLHL42 PE=1 SV=2	15.0458	108.35	56.2102	57.607	31.0126	33.2799	109.769	6.82086	2.86611	1015.18	1102.97	61.0931	40.1143	145.767	11.9207	169.264	39.9162	476.106	106.586	307.095	12.8116	2.46744	107.455	229.214	1326.57	41.6219	1359.54	302.576	36.2038	111.491	20.324	60.0308	323.886
Q12912	5	1	28.1921	0.0361908	0.078393	14.4034	0.643245	Healthy	Sepsis_D(0)_All	62806.2	Lymphoid-restricted membrane protein OS=Homo sapiens OX=9606 GN=LRMP PE=1 SV=3	0	0	848.358	71.0829	138.911	3.8436	134.499	143.402	676.196	25.3299	0	29.6456	0.470527	3.16204	0.510344	0	0	11.6133	2.70412	2.34859	74.3543	0	53.1073	22.8794	6.76018	0	0	29.6895	0	29.7695	3.53367	40.092	0
O75787	5	1	27.5017	0.0365572	0.0785517	8.0942	0.641425	Sepsis_D(0)_All	Healthy	39008.1	Renin receptor OS=Homo sapiens OX=9606 GN=ATP6AP2 PE=1 SV=2	5.72341	166.117	11.7896	0	18.1029	52.2019	0	51.5759	26.8053	17.7427	7.41386	19.7759	325.622	211.431	90.0693	52.9631	660.029	85.1519	4.82183	2946.91	106.326	271	31.0014	223.175	151.647	295.557	0	754.72	235.003	99.3796	0	13.4382	25.975
O15247;Q6NVV9	5	1	33.2738	0.0402273	0.0835103	1.55386	0.623883	Sepsis_D(0)_All	Healthy	28641.6	Chloride intracellular channel protein 2 OS=Homo sapiens OX=9606 GN=CLIC2 PE=1 SV=3	683.577	1175.71	954.745	473.286	845.092	921.7	849.732	683.276	611.761	1116.56	1185.92	881.328	1815.84	663.26	928.691	784.635	718.434	1106.41	813.537	2165.38	640.75	860.52	660.174	912.151	1377.89	1546.41	1516.6	1124.18	1956.54	1779.77	680.712	736.964	873.896
Q9UHV9	5	1	36.5906	0.0437537	0.0870061	2.18202	0.608101	Sepsis_D(0)_All	Healthy	16704.9	Prefoldin subunit 2 OS=Homo sapiens OX=9606 GN=PFDN2 PE=1 SV=1	3273.06	442.564	915.333	1670.17	1606.8	1791.41	1741.23	1845.58	1201.28	1371.47	2799.89	934.249	1867.89	2563.78	5984.51	2693.11	24155.2	3702	3879.58	2351.08	817.686	2019.87	1057.4	1861.14	1129.04	1290.92	2605.22	861.286	1108.84	1077.63	3271.12	1547.76	4917.92
P14770	5	2	39.553	0.0456886	0.0891896	1.73657	0.599842	Healthy	Sepsis_D(0)_All	19559.4	Platelet glycoprotein IX OS=Homo sapiens OX=9606 GN=GP9 PE=1 SV=3	615.618	910.469	200.88	316.591	580.703	687.042	473.259	525.997	182.51	4.47042	49.8778	203.255	1007.84	1023.05	606.456	171.993	230.106	199.093	460.06	96.786	142.763	258.799	120.727	118.984	128.21	226.168	0	134.313	524.023	10.8879	423.833	319.378	37.1008
O14523	5	1	31.5513	0.0493509	0.0930443	14.915	0.584909	Sepsis_D(0)_All	Healthy	76637.6	Phospholipid transfer protein C2CD2L OS=Homo sapiens OX=9606 GN=C2CD2L PE=1 SV=3	0	0	6.59529	15.2898	0	0	13.0184	14.7888	22.0102	199.375	158.444	419.254	0	0	5.49669	0	9.67691	107.658	71.7534	0	8.71704	8.41729	37.3004	80.3301	119.172	0	1402.55	60.6448	87.1155	101.189	17.6292	5.05596	553.34
O60762	5	2	33.8747	0.0502616	0.0937662	2.92375	0.581328	Healthy	Sepsis_D(0)_All	29691.3	Dolichol-phosphate mannosyltransferase subunit 1 OS=Homo sapiens OX=9606 GN=DPM1 PE=1 SV=1	43.4554	408.381	328.917	208.493	258.27	113.523	312.808	107.321	289.031	44.9684	12.1473	62.2195	103.386	8.13849	84.7971	13.3537	39.131	120.115	79.9604	0	173.082	401.712	193.814	10.0989	0.739523	9.7145	0	26.5551	7.43203	123.955	97.5202	86.5147	0
Q6ZNG2	5	1	30.9486	0.0532429	0.0969523	1.55625	0.569948	Sepsis_D(0)_All	Healthy	37011	Homeobox protein DBX2 OS=Homo sapiens OX=9606 GN=DBX2 PE=2 SV=2	58622.6	70115.6	55976.4	66473.4	56449.2	55516	54722.9	44687.1	32493.7	64084.5	67208.8	76466.3	92832.1	100147	71060.6	77129.6	102934	56806.6	39222.6	116909	46964.1	69764.4	61308.7	60675.6	79833.8	72527.6	103061	68162.9	105140	72956.2	57052.6	73163.2	113629
Q9UHA4	5	1	43.1012	0.0559525	0.0993	Infinity	0.560032	Healthy	Sepsis_D(0)_All	13679.8	Ragulator complex protein LAMTOR3 OS=Homo sapiens OX=9606 GN=LAMTOR3 PE=1 SV=1	3.45656	980.444	0	0	0	0	0	0	0	0	0	0	0	0	0	0	0	0	0	0	0	0	0	0	0	0	0	0	0	0	0	0	0
Q2VPA4	5	1	25.7983	0.0584831	0.100865	1.27769	0.55111	Sepsis_D(0)_All	Healthy	64538.5	Complement component receptor 1-like protein OS=Homo sapiens OX=9606 GN=CR1L PE=1 SV=3	585.515	1602.25	1139.33	884.863	784.633	1226	476.037	695.267	909.632	1039.65	874.329	1099.61	1437.25	1964.97	947.029	807.842	677.115	955.646	465.758	2064.84	1075.95	1210.89	1190.21	1064.28	1781.4	1408.15	744.749	1375.81	1172.9	1355.9	1087.74	1072.61	941.728
Q7Z3V5	5	2	26.2778	0.0587084	0.100899	23.472	0.55033	Sepsis_D(0)_All	Healthy	73244.7	Zinc finger protein 571 OS=Homo sapiens OX=9606 GN=ZNF571 PE=2 SV=3	27.7213	8.43372	70.4157	6.02125	24.4194	7.49802	79.8952	20.4136	31.6485	1996.09	891.444	203.288	61.4666	230.777	107.21	18.1832	0	803.262	54.5063	520.06	40.0192	20.5668	20.2951	1221.82	4540.92	0	3513.72	67.216	0	33.5677	8.65989	105.544	1115.55
P23470	5	1	24.7848	0.060637	0.102375	1.58491	0.543757	Sepsis_D(0)_All	Healthy	163144	Receptor-type tyrosine-protein phosphatase gamma OS=Homo sapiens OX=9606 GN=PTPRG PE=1 SV=4	3064.09	503.716	1107	2983.81	474.616	1049.39	3086.84	2350.93	1522.33	3291.12	599.759	535.866	6266.1	3305.96	2302.71	5632.45	3223.79	1399.32	1538.63	4832.52	837.269	1001.53	1797.17	1041.04	2033.67	829.339	1608.09	4104.29	6799.69	945.013	3396.86	1851.83	2229.27
Q5T2T1	5	1	31.5301	0.0620791	0.103226	9.98876	0.538951	Sepsis_D(0)_All	Healthy	65694.9	MAGUK p55 subfamily member 7 OS=Homo sapiens OX=9606 GN=MPP7 PE=1 SV=1	0	0	87.3554	0	156.335	0	0	0	2.22399	0	5.78549	285.608	2.56478	21.0469	0	625.931	0	20.6899	0	31.2779	646.341	0	608.534	250.261	0	1300.75	0	0	670.376	0	1370.74	38.5007	16.9115
Q9HAV7	5	1	26.5399	0.0740394	0.111778	1.95162	0.5023	Healthy	Sepsis_D(0)_All	24507.2	GrpE protein homolog 1_ mitochondrial OS=Homo sapiens OX=9606 GN=GRPEL1 PE=1 SV=2	98.9106	187.895	110.058	30.3374	145.032	531.724	308.799	9.40683	222.428	5.43014	187.45	22.283	0	7.74036	0	19.9512	158.74	323.521	286.671	129.813	38.548	133.747	132.42	63.7784	7.39551	224.845	0	0	142.518	98.5047	108.272	178.525	106.171
Q9Y2X7	5	1	23.8531	0.0744883	0.111999	1.76901	0.501024	Healthy	Sepsis_D(0)_All	85082.4	ARF GTPase-activating protein GIT1 OS=Homo sapiens OX=9606 GN=GIT1 PE=1 SV=2	146.221	8.33226	289.766	200.438	419.92	358.962	811.94	1060.35	846.303	0	5.07157	276.614	71.0331	0	576.477	536.266	0	0	1383.86	0	14.3247	0	166.072	740.006	130.964	273.817	0	21.5616	0	87.509	283.623	1052.53	0
Q13368	5	1	31.669	0.0757082	0.112525	1.56138	0.49759	Healthy	Sepsis_D(0)_All	66551.6	MAGUK p55 subfamily member 3 OS=Homo sapiens OX=9606 GN=MPP3 PE=1 SV=2	193.432	1516.96	49.046	85.3392	0	49.7531	11.2795	0	49.5098	0	3.20045	1095.24	0	0	4.68345	1445.54	0	0	207.239	0	0	0	40.1217	0	0	0	0	65.366	0	0	144.14	0	0
O75069	5	3	29.0997	0.0766349	0.113093	1.68752	0.495013	Healthy	Sepsis_D(0)_All	77733.8	Transmembrane and coiled-coil domains protein 2 OS=Homo sapiens OX=9606 GN=TMCC2 PE=1 SV=3	339.536	351.473	118.19	162.751	79.4295	225.685	133.765	51.4288	342.948	139.574	102.777	155.951	100.876	118.097	159.553	125.02	7.52398	145.704	162.421	4.07416	73.7179	171.253	147.535	92.664	272.935	185.51	66.1387	281.882	96.6919	115.668	93.4845	48.6331	69.8079
P46934	5	1	25.6042	0.0807642	0.116168	1.37168	0.483848	Sepsis_D(0)_All	Healthy	150369	E3 ubiquitin-protein ligase NEDD4 OS=Homo sapiens OX=9606 GN=NEDD4 PE=1 SV=4	216.782	945.435	1266.87	1052.75	712.144	823.945	814.501	809.922	1043.48	1575.58	1797.26	711.783	1017.23	1156.11	791.099	121.818	557.151	1171.48	563.899	1582.84	1509.24	1239.58	1135.14	944.683	1163.77	1495.45	555.947	1308.38	549.296	1471.73	743.49	1351.29	787.814
P35914	5	1	32.4197	0.0858322	0.119849	1.54344	0.470808	Healthy	Sepsis_D(0)_All	34816.4	Hydroxymethylglutaryl-CoA lyase_ mitochondrial OS=Homo sapiens OX=9606 GN=HMGCL PE=1 SV=2	1602.74	614.354	3339.85	2578.76	2203.39	3904.74	7848.81	4202.55	3970.36	957.509	705.96	2040.45	1384.92	4162.35	2823.61	3380.83	4189.5	2272.07	2684.84	2213.38	1583.75	4069.53	3117.57	1335.14	969.427	1471.99	1093.52	1382.11	1987.23	2212.57	2784.54	2321.44	1591.02
Q8TC17;Q13588	5	1	28.5758	0.0869843	0.120049	10.0272	0.467938	Sepsis_D(0)_All	Healthy	13499.2	GRB2-related adapter protein-like OS=Homo sapiens OX=9606 GN=GRAPL PE=3 SV=3	53.9718	49.4327	0	13.5682	40.7673	0	0	0	0	243.701	454.115	72.5578	19.1018	0	0	0	226.444	215.145	2.09824	252.741	4.01242	142.839	0	173.094	452.561	0	789.851	129.243	0	610.401	0	8.16813	0
Q92665	5	1	25.1654	0.0895259	0.121402	30.325	0.461726	Sepsis_D(0)_All	Healthy	45432.6	28S ribosomal protein S31_ mitochondrial OS=Homo sapiens OX=9606 GN=MRPS31 PE=1 SV=3	4.44984	0	6.63745	0.594252	14.4932	0.467795	0	0	0	5.59493	98.2637	579.972	4.43966	165.595	0	14.4491	13.406	76.3707	80.8196	0	2.54319	0	0	48.287	19.5032	0	1100.8	17.7514	0	2.75644	0	0	0
Q96RU3	5	1	32.7304	0.0921334	0.123291	1.75304	0.455515	Healthy	Sepsis_D(0)_All	71763.1	Formin-binding protein 1 OS=Homo sapiens OX=9606 GN=FNBP1 PE=1 SV=2	189.169	636.141	184.085	96.6359	263.424	138.362	40.5926	196.204	275.22	66.7754	61.8413	258.446	10.6443	42.5209	180.743	126.378	0	126.42	53.9379	45.7197	153.774	101.694	307.067	241.162	22.8169	188.316	274.319	225.814	57.4913	153.53	89.7067	241.12	108.134
Q16739	5	1	25.3711	0.0936814	0.123987	Infinity	0.451903	Sepsis_D(0)_All	Healthy	45481.1	Ceramide glucosyltransferase OS=Homo sapiens OX=9606 GN=UGCG PE=1 SV=1	0	0	0	0	0	0	0	0	0	66.6876	67.796	0	0	0	0	0	0	700.272	0	0	0	0	0	97.5961	121.261	0	0	0	0	1266.73	0	0	0
P55735	5	1	27.464	0.113465	0.135233	126.668	0.410023	Sepsis_D(0)_All	Healthy	36053.8	Protein SEC13 homolog OS=Homo sapiens OX=9606 GN=SEC13 PE=1 SV=3	0	0	0	79.8411	0	0	0	0	0	0	11520.6	0	1656.65	734.049	140.746	0	0	0	0	2573.44	0	0	0	0	6801.39	0	0	0	71.5967	0	0	0	773.434
Q86Y82	5	1	24.8814	0.132305	0.143214	5.30217	0.376173	Sepsis_D(0)_All	Healthy	31756	Syntaxin-12 OS=Homo sapiens OX=9606 GN=STX12 PE=1 SV=1	0	572.46	246.065	80.5575	203.073	0	121.021	211.945	86.7059	194.767	270.043	86.3874	52.8691	45.3919	38.9343	24.0322	115.486	1006.49	348.698	5423.46	1164.29	159.604	41.0724	4985.19	78.839	0	4186.21	314.011	51.6315	0	126.755	53.3264	598.099
Q14146	5	1	28.0684	0.133068	0.14351	1.16214	0.374904	Sepsis_D(0)_All	Healthy	172483	Unhealthy ribosome biogenesis protein 2 homolog OS=Homo sapiens OX=9606 GN=URB2 PE=1 SV=2	2837.34	4721.55	3058.3	3618.45	1711.8	2788.27	3128.55	3286.57	1793.59	3910.68	6041.37	3906.35	2650.82	2308.56	2400.4	6472.78	3791.78	1569.45	2399.1	1983.61	1998.61	1880.74	2485.79	3906.81	3561.36	1565.81	5703.77	2801.74	2075.85	2341.86	3894.12	1983.7	3516.35
Q9H792	5	2	22.8814	0.134082	0.143758	1.29585	0.373229	Sepsis_D(0)_All	Healthy	195160	Inactive tyrosine-protein kinase PEAK1 OS=Homo sapiens OX=9606 GN=PEAK1 PE=1 SV=4	2222.05	3500.31	311.984	294.499	2017.19	2287.19	205.643	456.334	660.001	1702.74	2155.14	2726.56	1103.26	2213.88	1574.3	471.549	1081.08	873.053	1340.53	2420.26	416.687	422.576	1230.97	1795.7	2622.08	3764.95	2970.08	3335.77	2995.47	746.964	779.214	460.581	2725.97
Q8IUA7	5	1	27.3289	0.134592	0.14384	1.61931	0.372391	Sepsis_D(0)_All	Healthy	185959	ATP-binding cassette sub-family A member 9 OS=Homo sapiens OX=9606 GN=ABCA9 PE=1 SV=1	225.988	65.7996	697.937	385.629	783.236	625.066	11.4149	0	333.854	420.588	715.167	504.461	875.209	1654.35	272.166	15.6916	16.4114	620.979	118.992	1360.6	503.485	1182.14	360.121	618.893	620.624	338.66	0	792.506	683.296	239.118	31.6474	91.7929	123.199
Q96GX9	5	1	24.5258	0.141143	0.147104	11.7429	0.361907	Sepsis_D(0)_All	Healthy	27752.6	Methylthioribulose-1-phosphate dehydratase OS=Homo sapiens OX=9606 GN=APIP PE=1 SV=1	82.3661	0	3.96251	0	11.5964	0	0	0	5.16774	37.2967	208.459	0	70.0742	1190.71	0.0983025	0	0	0	44.3313	17.2738	14.4599	0	0	351.907	75.0169	0	778.538	28.38	0	6.27506	0	0	82.6298
Q32P28	5	1	26.0333	0.141513	0.147202	1.19117	0.36133	Sepsis_D(0)_All	Healthy	84249.5	Prolyl 3-hydroxylase 1 OS=Homo sapiens OX=9606 GN=P3H1 PE=1 SV=2	360.64	119.297	483.951	485.301	340.495	88.0761	570.233	641.442	439.275	250.532	256.138	347.931	623.596	350.295	357.696	260.946	430.436	446.014	465.348	775.916	1317.14	342.982	321.575	137.874	70.4145	547.025	234.823	369.509	711.889	572.032	413.373	367.254	117.135
P0DOX8	5	1	33.5343	0.144294	0.148644	16.2068	0.357039	Healthy	Sepsis_D(0)_All	23115.3	Immunoglobulin lambda-1 light chain OS=Homo sapiens OX=9606 PE=1 SV=1	0	0	0	1628.39	2811.6	0	0	2674.61	0	0	0	0	0	0	0	0	0	0	0	0	91.3837	17.6325	247.737	0	0	0	0	0	0	0	696.817	0	0
Q9H4A9	5	1	24.7911	0.148317	0.150304	1.16517	0.35098	Sepsis_D(0)_All	Healthy	53821.3	Dipeptidase 2 OS=Homo sapiens OX=9606 GN=DPEP2 PE=1 SV=3	3764.88	6550.58	2926.71	2966.36	4759.45	4975.13	2803.75	2607.57	2508.76	3146.74	3435.52	4556.52	4464.11	5040.36	3479.38	3774.21	7771.01	2602.99	3437.56	5136.6	3569.02	4749.7	2890.3	4057.78	4245.32	5844.64	6337.7	6289.85	5571.32	3591.61	2898.46	3509.4	3766.77
P49863	5	1	38.6757	0.150474	0.151592	1.13038	0.347801	Healthy	Sepsis_D(0)_All	29395.7	Granzyme K OS=Homo sapiens OX=9606 GN=GZMK PE=1 SV=1	1890.93	3933.56	2202.92	1442	5944	5134.18	486.442	2564.67	2038.6	197.26	476.362	3745.49	621.164	566.143	3047.03	7098.38	19553.7	505.337	1851.74	1034.84	1975.63	2527.95	2047.36	4988.46	617.062	2335.8	66.3769	457.936	702.455	1931.26	644.391	1501.86	4990.58
P08397	5	2	36.154	0.157221	0.155448	1.42184	0.338154	Sepsis_D(0)_All	Healthy	39558.2	Porphobilinogen deaminase OS=Homo sapiens OX=9606 GN=HMBS PE=1 SV=2	716.746	16.7298	752.239	451.073	110.387	177.653	303.345	140.412	709.156	493.104	322.478	138.412	219.206	420.332	163.05	408.162	2271.91	271.865	362.472	13.1119	829.369	673.918	429.475	220.904	44.3904	611.648	142.758	151.493	161.587	1532.05	1024.87	119.066	500.641
Q96D96	5	2	38.2443	0.160198	0.155585	2.20038	0.334035	Healthy	Sepsis_D(0)_All	31797.4	Voltage-gated hydrogen channel 1 OS=Homo sapiens OX=9606 GN=HVCN1 PE=1 SV=1	14.8679	373.017	54.3239	83.7799	57.3058	211.494	10.9121	2.58231	500.089	0.189098	116.327	147.472	58.4578	0.650812	41.2437	147.455	0	21.9435	18.0519	0.234397	90.7567	34.8926	77.7631	122.029	37.4677	48.4812	0	432.385	9.30253	20.7032	43.4287	36.682	16.2315
O15031	5	1	22.6058	0.16226	0.15656	2.04215	0.331228	Sepsis_D(0)_All	Healthy	207865	Plexin-B2 OS=Homo sapiens OX=9606 GN=PLXNB2 PE=1 SV=3	215.656	31.0685	322.375	287.925	109.162	240.811	6.65394	62.6439	305.529	244.817	154.795	254.504	320.021	139.486	348.262	62.7779	15.1388	27.6477	163.09	1176.44	364.28	764.196	390.129	577.066	255.883	807.837	0	346.57	339.235	445.14	40.4335	44.9484	470.074
P13727	5	2	35.7447	0.169931	0.159674	1.4095	0.321113	Sepsis_D(0)_All	Healthy	25889.9	Bone marrow proteoglycan OS=Homo sapiens OX=9606 GN=PRG2 PE=1 SV=2	143.651	1606.2	167.076	99.5094	314.199	365.785	35.8734	33.2388	111.611	368.864	171.145	266.541	137.327	130.247	167.388	3141.74	215.576	397.698	139.572	302.384	157.24	530.63	1978.72	351.096	237.333	208.181	101.938	169.289	214.807	259.82	190.594	80.2437	462.624
O43304	5	1	28.8909	0.174891	0.16173	2.70752	0.31483	Healthy	Sepsis_D(0)_All	79740.2	SEC14-like protein 5 OS=Homo sapiens OX=9606 GN=SEC14L5 PE=2 SV=3	323.138	1518.92	976.89	2562.69	581.65	22.859	59.6761	50.3536	437.262	82.7901	109.117	1265.27	18.3643	0	13.5347	541.457	1621.95	29.8678	490.134	24.824	0	7.02116	201.37	78.782	241.538	271.395	0	110.149	0	22.8215	341.038	305.022	14.9377
Q9Y3E0	5	3	30.3698	0.190657	0.168595	1.17987	0.296083	Sepsis_D(0)_All	Healthy	15425.7	Vesicle transport protein GOT1B OS=Homo sapiens OX=9606 GN=GOLT1B PE=1 SV=1	299.296	1832.18	1907.6	2499.9	2570.96	3538.07	3275.92	1905.05	974.717	740.422	1333.38	2156.2	4634.22	3900.09	2318.56	953.578	3283.35	1466.8	1050.97	5796.53	1596.57	2960.53	1715.85	1909.85	966.47	2126.9	2199.31	2628.59	4002.79	1047.09	2278.17	1577.28	836.036
P16050	5	1	27.4818	0.19269	0.169176	3.09045	0.293791	Sepsis_D(0)_All	Healthy	75545.9	Arachidonate 15-lipoxygenase OS=Homo sapiens OX=9606 GN=ALOX15 PE=1 SV=3	3.26285	0	8.78309	7.83144	13.5815	2.11024	8.41199	40.9863	1.0548	0	0	0.412454	0.692352	0	4.2912	533.453	0	0.688763	40.6024	0	0	2.82359	40.3193	3.2764	0	0	0	0	0	6.53352	4.94092	0	0
P50750	5	1	33.3092	0.197866	0.171408	2.32909	0.288076	Healthy	Sepsis_D(0)_All	43176.8	Cyclin-dependent kinase 9 OS=Homo sapiens OX=9606 GN=CDK9 PE=1 SV=3	98.3046	52.3533	556.232	356.191	802.636	0	308.672	228.494	335.103	33.6688	47.6775	65.3594	13.1043	0	12.7389	19.2371	0	29.6617	114.717	41.1766	499.287	592.66	316.395	6.71602	0	0	0	49.1241	0	446.729	270.756	184.182	78.1518
P21397	5	1	24.9878	0.20069	0.172413	1.23991	0.285029	Healthy	Sepsis_D(0)_All	60195	Amine oxidase [flavin-containing] A OS=Homo sapiens OX=9606 GN=MAOA PE=1 SV=1	402.487	393.973	203.16	256.979	238.841	116.967	538.227	316.189	264.919	340.983	364.956	247.664	123.807	274.272	329.985	219.418	249.65	449.432	614.216	156.534	284.962	165.173	326.567	272.211	221.576	125.502	14.7543	51.6766	109.334	345.92	424.513	356.194	58.1527
P13591	5	1	25.3704	0.20653	0.175171	Infinity	0.27888	Sepsis_D(0)_All	Healthy	95429.7	Neural cell adhesion molecule 1 OS=Homo sapiens OX=9606 GN=NCAM1 PE=1 SV=3	0	0	0	0	0	0	0	0	0	0	0	0	0	0	0	0	0	2571.05	0	0	13.4037	0	0	0	0	0	0	0	0	490.963	0	75.965	0
P53367	5	1	25.1478	0.2142	0.178183	1.90662	0.2711	Healthy	Sepsis_D(0)_All	41795.4	Arfaptin-1 OS=Homo sapiens OX=9606 GN=ARFIP1 PE=1 SV=2	290.183	561.486	79.5207	71.8824	16.3032	79.4362	0	0	76.5518	0	0	165.06	133.563	8.58146	42.9173	0	0	0	96.0182	20.6829	124.592	23.3178	57.8656	56.2513	0	387.007	0	272.082	163.706	9.42413	48.672	0	0
Q8N3Y1	5	1	26.7007	0.220938	0.1808	1.11624	0.264529	Healthy	Sepsis_D(0)_All	67907.2	F-box/WD repeat-containing protein 8 OS=Homo sapiens OX=9606 GN=FBXW8 PE=1 SV=2	5280.91	27205.4	8083.13	7896.68	6664.74	13359	10118.9	10704.8	5694.14	4877.95	5300.71	8799.81	8228.67	10277.3	9249.14	15536.3	26325	5178.99	6474.94	7268.33	5393.6	7646.17	6884.32	6963.55	5516.72	13381	5508.88	7638.45	5313.76	4683.73	12024.6	8345.62	7455.75
Q7Z3K6	5	1	29.0188	0.241432	0.19058	39.306	0.245912	Sepsis_D(0)_All	Healthy	62064	Mesoderm induction early response protein 3 OS=Homo sapiens OX=9606 GN=MIER3 PE=1 SV=2	7.36341	42.7704	54.1298	68.8211	21.263	69.7254	116.589	120.752	33.6962	5.1362	158.976	44.0027	35.6482	70.002	47.0621	30.0316	47446.6	33.5769	34.9261	7.78271	145.145	120.18	24.1632	467.489	43.8326	2.16721	12.3015	111.556	14.8734	897.657	363.594	45.3669	317.283
Q9Y3Q8	5	3	30.1038	0.24581	0.192269	1.00675	0.242181	Healthy	Sepsis_D(0)_All	41083.1	TSC22 domain family protein 4 OS=Homo sapiens OX=9606 GN=TSC22D4 PE=1 SV=2	422.407	59.8597	785.254	783.214	669.297	717.308	759.382	923.281	965.818	273.216	108.718	240.231	939.983	794.173	788.11	360.997	785.586	504.234	647.684	1822.9	715.036	1246.76	413.286	356.919	1002.41	403.624	401.951	301.23	348.671	501.246	806.558	514.725	229.724
Q63HQ2	5	1	20.2979	0.251564	0.195241	1.15082	0.2374	Healthy	Sepsis_D(0)_All	113039	Pikachurin OS=Homo sapiens OX=9606 GN=EGFLAM PE=1 SV=2	137.833	163.482	46.337	61.1189	69.4218	158.57	118.211	145.145	97.9202	2.82802	29.8948	107.76	161.752	177.803	96.974	126.159	75.583	23.968	233.627	24.8071	40.1853	98.499	64.8813	165.018	100.357	28.2401	77.6674	135.715	219.704	19.4259	97.8604	134.995	98.2446
Q13409	5	1	31.5694	0.258227	0.196971	1.5969	0.232029	Sepsis_D(0)_All	Healthy	71855.9	Cytoplasmic dynein 1 intermediate chain 2 OS=Homo sapiens OX=9606 GN=DYNC1I2 PE=1 SV=3	660.426	417.253	115.358	157.029	8.37535	20.1899	34.3365	8.28069	190.208	640.123	200.198	243.242	333.615	162.048	110.723	246.724	0	414.335	157.829	811.864	183.041	127.019	128.295	276.35	479.645	434.667	0	312.568	571.69	155.261	96.0457	0	90.7206
Q92622	5	2	25.1354	0.281041	0.206491	1.36043	0.214878	Sepsis_D(0)_All	Healthy	110333	Run domain Beclin-1-interacting and cysteine-rich domain-containing protein OS=Homo sapiens OX=9606 GN=RUBCN PE=1 SV=4	318.529	1176.8	690.997	1387.35	794.32	601.257	1010.29	1439.18	654.072	1092.93	837.879	578.644	802.383	260.746	1232.35	2335.38	2924.71	516.762	851.714	2084.05	722.728	449.847	716.579	1272.51	1217.4	1781.1	810.621	1943.49	2434.06	592.627	1544.95	1154.19	1060.73
Q9H4I2	5	1	26.3846	0.281769	0.206758	1.428	0.21436	Sepsis_D(0)_All	Healthy	105513	Zinc fingers and homeoboxes protein 3 OS=Homo sapiens OX=9606 GN=ZHX3 PE=1 SV=3	814.788	467.761	416.29	380.774	155.389	294.552	181.692	174.23	317.708	578.2	1092.47	224.86	761.267	382.959	271.756	343.343	64.4825	378.215	671.304	491.747	341.013	452.152	132.363	178.872	383.81	331.788	249.226	810.955	1115.48	1369.25	517.871	260.494	402.352
Q3KR16	5	1	30.4693	0.291444	0.211414	4.18045	0.207638	Healthy	Sepsis_D(0)_All	89359.5	Pleckstrin homology domain-containing family G member 6 OS=Homo sapiens OX=9606 GN=PLEKHG6 PE=1 SV=3	2.80973	4.78144	406.484	5.33922	8.46981	0	0	4.39125	106.34	15.6406	1.22283	0	0	0.131177	2.95464	0	0	5.01831	2.56358	0.279102	225.283	2.40503	7.8647	0	12.0004	1.16183	5.06455	5.93565	0	3.68981	8.0018	6.4244	3.57795
Q9ULQ0	5	1	26.5778	0.294847	0.213109	1.44926	0.205343	Sepsis_D(0)_All	Healthy	96329.2	Striatin-interacting protein 2 OS=Homo sapiens OX=9606 GN=STRIP2 PE=1 SV=2	9.45844	3064.1	98.1094	95.6636	169.261	35.122	44.0961	0.823642	252.542	556.031	1.02891	1134.35	223.382	189.68	157.659	0	15.9291	1249.01	111.189	687.597	80.4783	251.75	271.527	1823.68	1710.27	436.907	700.363	1510.32	13.3161	1675.77	1.61739	217.635	306.456
Q86XL3	5	1	24.7607	0.30122	0.216026	1.14068	0.201137	Healthy	Sepsis_D(0)_All	104970	Ankyrin repeat and LEM domain-containing protein 2 OS=Homo sapiens OX=9606 GN=ANKLE2 PE=1 SV=4	1331.35	1849.45	781.396	609.769	853.063	629.537	498.153	484.63	903.282	881.321	1100.13	528.754	449.4	985.656	879.606	1658.43	524.323	834.726	830.818	166.229	679.508	610.251	720.404	423.717	372.22	817.618	172.602	636.084	811.248	500.646	672.169	2772.86	394.454
P37108	5	1	43.492	0.318336	0.223029	1.36566	0.190406	Healthy	Sepsis_D(0)_All	14684	Signal recognition particle 14 kDa protein OS=Homo sapiens OX=9606 GN=SRP14 PE=1 SV=2	13602.9	51884.5	44537.8	26034.5	35753	50262.6	33035.8	24617.7	30476.8	19824	23164.9	23895.6	18357.5	16988.8	20364.1	24344.6	26782.1	14137.1	14434.2	21482.9	24365.8	50789.8	31990.2	15382.6	15840.3	23843.5	22123.9	25521	23025	25315.4	27312.9	19901.8	15966.4
P36959	5	1	26.5259	0.328636	0.227666	2.00107	0.184318	Sepsis_D(0)_All	Healthy	37875.1	GMP reductase 1 OS=Homo sapiens OX=9606 GN=GMPR PE=1 SV=1	360.138	895.443	160.611	465.22	125.108	39.0814	32.5559	116.829	327.278	458.118	516.857	683.775	407.348	437.697	578.873	181.149	607.806	701.071	611.086	1004.1	8.06297	418.068	588.851	936.424	367.584	1507.25	0	1059.54	58.7801	776.84	615.614	579.416	415.719
Q5T200	5	2	25.4079	0.338876	0.232428	1.91637	0.178522	Sepsis_D(0)_All	Healthy	197320	Zinc finger CCCH domain-containing protein 13 OS=Homo sapiens OX=9606 GN=ZC3H13 PE=1 SV=1	5.77745	817.78	8.68885	13.0535	363.766	0	0	718.098	0.0276409	0	36.2018	122.324	383.77	2204.62	5.29533	0	0	5.75043	1.4322	895.153	613.038	8.16551	408.488	183.267	0.0734289	1314.98	0	20.7898	1105	0	1339.26	132.141	83.9415
Q9BXL7	5	2	24.8589	0.35946	0.240965	2.06643	0.167586	Sepsis_D(0)_All	Healthy	134596	Caspase recruitment domain-containing protein 11 OS=Homo sapiens OX=9606 GN=CARD11 PE=1 SV=3	151.679	175.504	170.094	157.751	117.898	216.383	400.412	271.933	206.346	740.014	668.76	96.3252	106.96	1039.28	271.425	0	382.622	366.847	51.8997	1157.57	122.954	306.605	221.972	526.32	951.377	281.357	55.5157	320.878	234.522	818.353	15.5523	75.49	451.595
O76021	5	1	28.2685	0.371561	0.246595	1.22799	0.161569	Healthy	Sepsis_D(0)_All	55200.7	Ribosomal L1 domain-containing protein 1 OS=Homo sapiens OX=9606 GN=RSL1D1 PE=1 SV=3	363.785	5893.66	5166.59	2277.46	5910.59	4369.66	2193.79	1418.58	2283.79	1343.96	2285.98	3114.14	1747.6	4600.07	2451.41	228.679	1247.98	1461.68	1061.07	2183.32	1875.97	5884.29	3393.99	1269.07	3719.19	500.67	7290.17	1117.79	824.186	3793.15	1807.96	2419.15	2772.21
Q8IYD1	5	2	19.3454	0.380728	0.250571	1.81332	0.1572	Sepsis_D(0)_All	Healthy	69510.6	Eukaryotic peptide chain release factor GTP-binding subunit ERF3B OS=Homo sapiens OX=9606 GN=GSPT2 PE=1 SV=2	33.6933	0.921247	150.382	220.298	151.069	4.82093	39.0077	80.3851	71.0948	200.583	87.2968	48.8841	0	0	0	0	693.28	331.793	296.573	0	10.1685	1.21283	14.1495	613.947	694.08	0	6.92781	0	0	249.898	0	8.31647	14.1504
P40306	5	2	28.7488	0.381812	0.251002	1.08971	0.156693	Sepsis_D(0)_All	Healthy	29221.5	Proteasome subunit beta type-10 OS=Homo sapiens OX=9606 GN=PSMB10 PE=1 SV=1	566.437	375.048	198.658	618.606	283.465	555.76	25.8992	247.923	294.426	308.757	201.24	599.073	339.701	332.206	670.879	101.146	507.981	344.814	864.789	191.205	219.832	612.551	390.611	267.566	339.256	209.525	379.471	550.957	377.152	423.961	411.851	431.603	175.181
P08637;O75015	5	1	28.2577	0.396378	0.25688	1.53479	0.150094	Sepsis_D(0)_All	Healthy	29374.3	Low affinity immunoglobulin gamma Fc region receptor III-A OS=Homo sapiens OX=9606 GN=FCGR3A PE=1 SV=2	25.3098	13.6262	38.9722	22.8337	14.3965	37.5078	19.0702	2.24825	57.2965	0	10.2983	9.37973	12.5807	18.7196	82.6028	12.8997	0	12.4498	4.74455	7.83899	48.0318	85.9461	110.886	21.5883	0	0	7.00682	11.4068	0	240.686	48.1978	96.3137	104.664
O75794	5	1	25.781	0.413754	0.262711	2.52048	0.14269	Healthy	Sepsis_D(0)_All	39591.1	Cell division cycle protein 123 homolog OS=Homo sapiens OX=9606 GN=CDC123 PE=1 SV=1	76.4395	359.216	123.162	67.8567	0	86.776	291.515	204.646	32.847	0	13.0085	23.7349	50.7331	0.0145406	30.6692	33.1779	56.3917	31.456	51.916	199.138	61.5566	59.3667	103.576	34.3878	16.8469	16.1058	14.7059	6.00227	35.8073	16.645	283.184	43.6488	0.99625
Q16740	5	1	33.0327	0.41499	0.263077	42.6057	0.142182	Sepsis_D(0)_All	Healthy	30465.3	ATP-dependent Clp protease proteolytic subunit_ mitochondrial OS=Homo sapiens OX=9606 GN=CLPP PE=1 SV=1	49.6496	0	0	4.71705	0	0	15.2196	0	0	0	14.3818	0	0.592925	6.02868	0	0	6759.86	0	4.43452	3.45984	35.9197	0	0	0	0	0	0	1.83528	0	188.625	7.30923	4.08074	88.9247
Q7Z4T8	5	1	35.9754	0.435388	0.270222	1.06922	0.134129	Sepsis_D(0)_All	Healthy	51883.8	Inactive polypeptide N-acetylgalactosaminyltransferase-like protein 5 OS=Homo sapiens OX=9606 GN=GALNTL5 PE=2 SV=3	12.8176	0	7.04153	2.11851	7.06581	10.9435	40.7269	3.306	78.0165	1.62013	12.5605	8.96993	6.30269	5.25323	20.3166	0	0	10.5298	6.29096	0	260.681	8.45468	3.41847	2.16783	13.14	0	45.1837	16.2541	0	20.0962	4.09964	10.0684	3.61492
Q4G163	5	1	30.487	0.444227	0.273269	1.85544	0.130826	Sepsis_D(0)_All	Healthy	79657	F-box only protein 43 OS=Homo sapiens OX=9606 GN=FBXO43 PE=1 SV=3	507.05	64.115	296.623	412.515	76.443	30.8537	18.0579	275.348	257.551	2090.03	767.354	208.235	565.655	562.737	45.1335	18.0901	0	432.771	506.226	0	343.799	293.253	31.5787	355.76	456.767	467.877	64.5587	255.888	166.463	452.972	351.705	29.7616	165.911
P0CB33	5	1	24.5678	0.452631	0.276523	1.4988	0.127785	Healthy	Sepsis_D(0)_All	49162.3	Putative zinc finger protein 735 OS=Homo sapiens OX=9606 GN=ZNF735 PE=5 SV=1	75.0536	349.233	200.556	126.877	147.328	206.105	103.805	0	249.641	38.9169	174.989	112.218	80.1852	60.9753	84.8335	0	65.5546	195.242	92.2885	191.187	80.0145	452.706	102.681	128.407	127.69	130.777	0	168.6	0	87.6425	43.9289	101.713	57.8455
Q9HAW8;O60656;Q9HAW7;Q9HAW9	5	1	33.8416	0.455884	0.277768	1.04921	0.126633	Sepsis_D(0)_All	Healthy	60608.1	UDP-glucuronosyltransferase 1-10 OS=Homo sapiens OX=9606 GN=UGT1A10 PE=1 SV=1	10.4962	386.802	321.722	224.032	186.86	10.1045	234.405	105.746	515.324	109.4	102.622	140.369	36.8197	109.14	125.385	61.2579	108.677	140.782	149.025	382.175	296.738	248.445	236.794	29.1417	268.983	122.148	0	223.23	104.338	1605.76	187.023	156.238	80.3806
Q96MC5	5	1	21.4639	0.465567	0.281521	1.53437	0.123284	Sepsis_D(0)_All	Healthy	23959.8	Uncharacterized protein C16orf45 OS=Homo sapiens OX=9606 GN=C16orf45 PE=1 SV=1	152.66	542.392	595.023	333.739	651.851	13.8506	165.392	191.072	242.074	103.285	87.3055	57.3955	823.802	161.677	206.928	176.894	1115.52	77.0418	74.7459	989.374	368.228	616.621	352.305	31.339	39.5941	703.96	0	2003.02	755.516	996.163	151.592	409.217	333.723
Q9NX40	5	2	26.7832	0.471212	0.282661	3.31448	0.121386	Healthy	Sepsis_D(0)_All	27797.3	OCIA domain-containing protein 1 OS=Homo sapiens OX=9606 GN=OCIAD1 PE=1 SV=1	18.1291	1889.06	104.787	41.3892	57.8896	15.2954	42.4313	69.0772	141.415	56.032	41.7084	7.5037	35.1646	68.0687	18.1149	22.5729	0	45.9472	103.629	53.3006	117.445	34.8969	25.429	10.7127	24.9355	11.2142	5.30598	611.331	327.522	54.9121	33.7702	9.86965	3.57775
Q7KZ85	5	1	24.9748	0.488566	0.289946	1.75007	0.11579	Healthy	Sepsis_D(0)_All	200328	Transcription elongation factor SPT6 OS=Homo sapiens OX=9606 GN=SUPT6H PE=1 SV=2	143.309	1338.63	89.5923	18.1897	201.607	448.529	23.2745	107.398	45.4236	44.2959	58.976	148.054	471.735	237.447	212.768	0	0	109.46	130.339	185.51	128.496	68.0161	59.1929	144.114	149.834	196.474	25.8412	381.029	464.304	36.3755	80.6124	42.0743	22.1698
Q9H9J2	5	1	30.3564	0.500077	0.294048	5.85056	0.112269	Sepsis_D(0)_All	Healthy	37877.6	39S ribosomal protein L44_ mitochondrial OS=Homo sapiens OX=9606 GN=MRPL44 PE=1 SV=1	219.903	67.7765	0	0	0	141.08	0	0	0	0	24.5617	0	1261.26	2595.32	723.489	0	0	82.2402	48.6709	93.9115	0	289.582	0	0	0	557.761	106.4	0	1281.27	0	5.51752	0	0
P10153	5	1	37.0913	0.500844	0.294283	2.61295	0.112039	Sepsis_D(0)_All	Healthy	18867.5	Non-secretory ribonuclease OS=Homo sapiens OX=9606 GN=RNASE2 PE=1 SV=2	852.447	68.9429	154.12	244.333	152.312	162.973	104.057	132.531	58.7736	3749.1	117.181	541.412	178.814	686.314	832.741	2335.31	1565.64	121.124	92.0759	97.5662	149.606	231.136	184.522	49.4166	14.8747	43.3013	37.7973	66.7188	122.208	564.857	88.1437	135.531	937.696
P54750	5	2	30.9662	0.521727	0.302112	2.18009	0.106031	Healthy	Sepsis_D(0)_All	61480.2	Calcium/calmodulin-dependent 3'_5'-cyclic nucleotide phosphodiesterase 1A OS=Homo sapiens OX=9606 GN=PDE1A PE=2 SV=2	343.296	599.287	1403.84	1651.64	1676.72	228.15	706.671	579.597	1457.21	237.531	281.306	263.665	177.248	104.98	287.113	108.511	500.721	175.025	370.598	129.466	1393.64	982.746	710.847	210.855	154.281	114.995	18.7151	311.077	164.292	1072.07	444.118	1221.53	83.2414
O00459	5	1	29.5023	0.526403	0.303802	1.36902	0.104747	Healthy	Sepsis_D(0)_All	81887.5	Phosphatidylinositol 3-kinase regulatory subunit beta OS=Homo sapiens OX=9606 GN=PIK3R2 PE=1 SV=2	8.46723	0	97.2604	169.588	32.9979	148.616	298.57	137.412	67.6963	191.007	180.272	5.22446	67.8196	1.25967	70.8539	0	0	114.273	170.318	1.96205	115.029	154.893	127.967	11.7389	29.4517	6.44041	3.98338	0	0	30.6499	351.815	33.3134	15.7455
Q8TBY0	5	1	23.3052	0.551249	0.312749	1.75116	0.0982759	Sepsis_D(0)_All	Healthy	60535.9	Probable RNA-binding protein 46 OS=Homo sapiens OX=9606 GN=RBM46 PE=2 SV=1	0	7.92968	53.1505	29.8178	49.1621	0.78249	24.702	48.9542	115.196	157.942	17.2882	22.907	9.02705	64.9374	7.65917	0	0	79.05	1.49067	179.795	163.128	49.0858	32.4594	26.6641	41.403	0	355.073	50.2398	0	85.5084	10.0015	10.5537	21.4267
A4FU49	5	1	31.8855	0.551282	0.312749	1.72726	0.0982678	Healthy	Sepsis_D(0)_All	70690.3	SH3 domain-containing protein 21 OS=Homo sapiens OX=9606 GN=SH3D21 PE=2 SV=2	586.53	63.4629	117.87	160.681	264.598	99.9665	0	550.454	45.4003	16.9493	48.7208	60.3648	278.399	156.948	224.831	0	190.223	76.9554	334.784	172.975	42.8736	17.3228	15.2995	239.107	163.222	0	254.684	32.9474	85.2292	140.467	133.732	209.776	159.201
Q9UFC0	5	2	26.5041	0.556463	0.314337	1.20683	0.0969904	Healthy	Sepsis_D(0)_All	72115.9	Leucine-rich repeat and WD repeat-containing protein 1 OS=Homo sapiens OX=9606 GN=LRWD1 PE=1 SV=2	5.54177	0	73.9346	379.943	0	6.62739	405.948	0	185.164	9.95551	31.4893	120.515	47.7237	60.5044	26.2923	0	35.5075	75.5607	104.839	763.797	58.398	414.548	210.804	42.0016	0	14.217	0	0	28.1269	27.943	67.3536	38.6781	5.89297
P35754	5	2	44.0488	0.556798	0.314337	1.0484	0.0969087	Healthy	Sepsis_D(0)_All	12060.9	Glutaredoxin-1 OS=Homo sapiens OX=9606 GN=GLRX PE=1 SV=2	707.765	756.992	154.369	36.4846	593.833	92.9235	46.6915	452.816	210.472	956.145	752.882	500.806	186.373	42.4532	227.555	315.288	63.1113	316.837	242.759	333.871	300.616	84.2819	247.227	512.973	255.078	287.214	183.207	422.629	173.697	253.032	232.501	434.812	312.112
P20839	5	2	24.3585	0.571841	0.319993	1.15309	0.0933378	Healthy	Sepsis_D(0)_All	55805.1	Inosine-5'-monophosphate dehydrogenase 1 OS=Homo sapiens OX=9606 GN=IMPDH1 PE=1 SV=2	1191.12	975.16	21.9189	39.9643	118.446	263.748	11.004	17.9135	33.1359	517.818	114.018	207.976	431.307	35.1978	31.2201	124.807	1563.82	26.455	43.7516	588.012	35.0671	27.2835	27.4882	278.281	350.872	55.5013	433.282	354.593	67.2317	11.619	19.6403	34.4494	244.777
Q9H3P7	5	1	24.6388	0.580172	0.32201	1.19336	0.0914429	Healthy	Sepsis_D(0)_All	60878.6	Golgi resident protein GCP60 OS=Homo sapiens OX=9606 GN=ACBD3 PE=1 SV=4	2075.5	173.549	809.458	914.309	256.018	333.316	541.448	368.418	1695.64	758.971	479.591	721.889	589.52	225.789	685.38	1105.96	222.901	484.079	802.279	714.19	793.983	692.338	947.682	575.837	218.359	1416.93	0	549.312	552.238	297.888	758.633	401.954	419.4
Q6NUM9	5	1	24.1287	0.58979	0.324483	2.58847	0.0893263	Healthy	Sepsis_D(0)_All	67504	All-trans-retinol 13_14-reductase OS=Homo sapiens OX=9606 GN=RETSAT PE=1 SV=2	13.0853	10.0347	35.0857	697.84	261.376	3.08346	69.3175	60.421	1158.56	13.2094	46.0945	26.7133	9.94015	11.6733	17.2903	9.72948	46.9401	23.5806	19.8114	6.9184	9.5123	28.6539	909.972	29.0819	44.677	8.11718	79.1891	15.5232	5.00311	667.786	29.2329	50.8165	31.2282
Q9UI09	5	1	28.515	0.618516	0.333067	1.22219	0.0834344	Healthy	Sepsis_D(0)_All	17114.5	NADH dehydrogenase [ubiquinone] 1 alpha subcomplex subunit 12 OS=Homo sapiens OX=9606 GN=NDUFA12 PE=1 SV=1	1419.06	1150.77	871.773	1899.75	1269.75	1541.9	1342.04	3501.66	285.752	641.229	826.148	857.224	792.101	618.493	701.064	4054.6	762.14	1368.72	1574.08	239.369	772.955	264.408	314.263	862.414	272.272	123.516	293.548	1971.31	4209.28	759.066	1091.6	1907.41	805.455
Q9UH17	5	1	25.0324	0.620477	0.333513	1.89674	0.0830547	Sepsis_D(0)_All	Healthy	46779.8	DNA dC->dU-editing enzyme APOBEC-3B OS=Homo sapiens OX=9606 GN=APOBEC3B PE=1 SV=1	177.039	275.271	140.239	139.208	113.134	207.066	528.491	270.317	347.315	592.093	579.314	476.816	1153.46	576.232	273.395	31.855	470.231	303.828	488.003	2076.61	210.288	853.555	155.876	604.345	34.0868	105.98	223.641	148.151	1457.02	184.804	11.2826	214.224	224.903
Q96D53	5	1	31.1582	0.627928	0.335648	3.73169	0.0816377	Sepsis_D(0)_All	Healthy	60810.9	Atypical kinase COQ8B_ mitochondrial OS=Homo sapiens OX=9606 GN=COQ8B PE=1 SV=2	8.15783	0	5.87131	0	3.3696	3.89155	8.63118	12.6083	1.42067	0	13.0324	12.5079	19.9021	0.347301	19.8414	0	0	20.7792	98.8075	0	14.4271	9.96762	4.02909	31.6656	50.5738	0	0	0	0	0	3.31107	94.4302	0
P56377	5	2	42.053	0.63366	0.33691	2.10739	0.0805744	Healthy	Sepsis_D(0)_All	18842.9	AP-1 complex subunit sigma-2 OS=Homo sapiens OX=9606 GN=AP1S2 PE=1 SV=1	114.745	3095.88	411.76	325.054	319.854	284.389	207.157	255.516	277.502	328.363	296.12	274.147	272.795	177.233	387.487	137.22	523.766	216.082	269.75	116.274	247.067	326.255	274.527	133.055	607.552	227.14	77.707	345.111	163.404	124.734	186.106	124.702	190.045
P84090	5	1	32.2007	0.638355	0.33854	1.03294	0.0797204	Sepsis_D(0)_All	Healthy	12430	Enhancer of rudimentary homolog OS=Homo sapiens OX=9606 GN=ERH PE=1 SV=1	580.154	2192.87	1487.41	719.613	629.076	84.0307	820.07	1267.02	329.384	1824.4	303.505	175.079	60.9984	117.347	1620.05	2855.22	20.4935	233.555	647.052	815.365	425.202	68.7804	760.708	1473.92	345.526	154.681	2239.93	2000.54	655.223	1145.34	922.429	672.02	1256.23
Q8TE60	5	1	33.337	0.639846	0.339071	1.16698	0.0794526	Sepsis_D(0)_All	Healthy	139558	A disintegrin and metalloproteinase with thrombospondin motifs 18 OS=Homo sapiens OX=9606 GN=ADAMTS18 PE=1 SV=3	102.049	523.045	68.9469	41.947	0	15.4774	12.5009	0	84.3686	334.994	126.443	110.531	103.558	0	18.4912	0	0	146.631	41.813	144.391	61.9451	0	52.7789	641.191	212.106	48.9378	0	147.689	18.9503	142.226	0	13.5224	9.76565
Q9UKA9	5	1	27.6691	0.662199	0.345901	1.294	0.0756155	Healthy	Sepsis_D(0)_All	57604.9	Polypyrimidine tract-binding protein 2 OS=Homo sapiens OX=9606 GN=PTBP2 PE=1 SV=1	87.365	22.984	85.8869	196.515	211.443	286.33	170.507	74.9291	245.367	66.4484	77.0798	173.491	90.9167	12.3159	79.2561	107.737	74.6491	91.3378	75.5147	62.3679	181.483	296.335	219.459	100.992	93.2712	138.833	35.7197	73.6076	95.0437	89.5988	144.049	131.858	52.0459
Q9UPV9	5	2	25.3485	0.671102	0.348473	1.04051	0.0741785	Healthy	Sepsis_D(0)_All	107009	Trafficking kinesin-binding protein 1 OS=Homo sapiens OX=9606 GN=TRAK1 PE=1 SV=1	2005.5	1018.34	2783.61	3023.58	3769.89	3380.14	3559.17	2794.42	3794.56	1299.92	2262.17	2243.58	2090.78	2611.18	2692.65	3788.08	2123.3	1826.78	1501.85	3946.07	1786.58	3214.98	3152.76	1548.71	2852.68	2799.41	2891.96	2874.55	3179.03	2187.8	2527.13	2947.99	3065.64
P49662	5	1	25.5761	0.674606	0.350065	1.14943	0.0736267	Healthy	Sepsis_D(0)_All	43832.6	Caspase-4 OS=Homo sapiens OX=9606 GN=CASP4 PE=1 SV=1	710.085	879.741	1496.67	1522.79	2211.43	1030.07	629.391	5158.48	1203.13	911.323	826.062	2082.45	413.071	1055.36	969.414	616.379	1557.82	381.172	828.15	507.281	1161.88	1088.34	2075.81	1224.39	1229.8	322.436	2875.74	975.36	448.078	1601.76	1333.17	5776.99	1513.27
O75122	5	2	24.8012	0.709719	0.360845	9.72318	0.0685127	Healthy	Sepsis_D(0)_All	141862	CLIP-associating protein 2 OS=Homo sapiens OX=9606 GN=CLASP2 PE=1 SV=3	125.801	1671.4	116.184	2.36011	0	0	5.85931	0	14.4772	3.86236	30.8638	127.934	6.13527	0	4.95338	0	0	27.4196	59.6744	6.54417	4.13346	4.81414	10.3967	18.5859	73.2151	0	37.6565	7.33014	0	27.9526	20.42	0	6.88923
Q9BRK5	5	1	23.7621	0.72075	0.363969	9.13049	0.067056	Sepsis_D(0)_All	Healthy	41920.9	45 kDa calcium-binding protein OS=Homo sapiens OX=9606 GN=SDF4 PE=1 SV=1	3.31318	26.2437	0	0	1.19604	0	0	0	11.1819	0.998384	1.90911	10.7216	0	0	51.2934	0	0	0	0.883386	0	0.889013	2.24962	13.8857	0	0	0	0	0	0	3.47129	3.20013	825.837	3.58682
Q9BT92	5	1	33.5018	0.73864	0.369618	2.10211	0.0648387	Healthy	Sepsis_D(0)_All	61185.9	Trichoplein keratin filament-binding protein OS=Homo sapiens OX=9606 GN=TCHP PE=1 SV=1	229.979	0	382.742	340.947	393.536	204.684	1371.74	556.399	765.174	50.7574	314.691	213.555	155.816	45.4367	149.244	75.0762	104.334	269.513	642.636	71.2902	253.526	99.1026	337.42	363.608	178.432	23.0748	30.6519	35.3008	219.495	85.922	300.975	566.529	260.404
Q9UEW8	5	1	29.7459	0.770403	0.381052	3.31141	0.0613264	Healthy	Sepsis_D(0)_All	59987.4	STE20/SPS1-related proline-alanine-rich protein kinase OS=Homo sapiens OX=9606 GN=STK39 PE=1 SV=3	0	0	513.031	0	112.369	0	702.401	0	2603.86	485.577	349.558	372.805	0	0	16.3318	0	0	144.567	13.5703	0	237.743	0	113.073	114.567	59.8442	0	512.265	0	0	275.801	0	7.80714	146.032
Q8IXM3	5	1	31.0056	0.792816	0.388222	2.46247	0.0591605	Healthy	Sepsis_D(0)_All	15439.8	39S ribosomal protein L41_ mitochondrial OS=Homo sapiens OX=9606 GN=MRPL41 PE=1 SV=1	187.45	35.6462	1441.92	457.233	1461.74	65.5914	1044.85	315.002	1068.87	313.17	290.843	42.3691	228.071	90.5866	98.2581	73.0022	627.998	270.662	296.878	82.8039	390.107	1084.34	286.62	138.697	407.934	123.028	51.6025	29.8896	56.95	370.33	263.807	262.236	43.9106
Q12860	5	1	27.5269	0.796079	0.388867	2.37537	0.058866	Healthy	Sepsis_D(0)_All	114176	Contactin-1 OS=Homo sapiens OX=9606 GN=CNTN1 PE=1 SV=1	1756.09	0	1213.4	949.403	999.739	415.903	1726.07	3732.14	1555.33	37.5603	164.258	195.63	407.712	692.474	701.989	70.6353	1377.05	771.35	1051.15	39.2237	355.283	385.748	884.799	679.72	87.9544	486.431	0	38.8042	48.2187	149.805	2066.34	1712.61	71.3979
Q86YW5	5	2	50.6835	0.825181	0.395707	1.06772	0.0564666	Sepsis_D(0)_All	Healthy	33077.8	Trem-like transcript 1 protein OS=Homo sapiens OX=9606 GN=TREML1 PE=1 SV=2	9226.78	17839	8166.62	9368.22	13595.8	13211.8	11442.2	17984.9	6564.58	8771.32	6516.81	9685.38	18660.4	19846.3	13167.3	18248.7	25182.5	6612.26	10759.2	13191	7494.99	8470.04	7407.48	10244.2	9895.29	12798.9	11317.5	8438.86	27171.4	5981.48	11350.5	12509.5	11793.1
P26358	5	2	24.2816	0.828448	0.396323	1.74065	0.0562222	Sepsis_D(0)_All	Healthy	185504	DNA (cytosine-5)-methyltransferase 1 OS=Homo sapiens OX=9606 GN=DNMT1 PE=1 SV=2	3.24473	12.3436	0.678118	0.495598	3.96233	69.8989	0.587513	1.40574	1.88979	0.0143847	0.199342	0.776033	2.68628	3.58352	8.2643	0.00523765	0.335721	3.70353	1.57138	5.33786	3.04566	331.286	0.616788	1.80874	0.969778	3.1673	2.65081	18.1989	0.949059	3.67202	0.714408	0.884889	0.364246
Q13330	5	2	22.6403	0.842906	0.400549	2.22287	0.0552007	Healthy	Sepsis_D(0)_All	81470.6	Metastasis-associated protein MTA1 OS=Homo sapiens OX=9606 GN=MTA1 PE=1 SV=2	2150.93	6938.27	10939.4	3450.23	10906.4	1925.91	1705.64	2527.26	6531.57	2309.17	2574.52	2449.67	1176.78	1225.58	1455.25	2156.46	347.346	1533.93	1496.54	1411.14	5059.79	3746.39	2447.69	1483.81	2254.61	1115.1	2762.95	2417.33	1296.01	2837.42	1662.88	3280.74	2325.76
O43422	5	1	27.0904	0.852528	0.402582	1.45625	0.0545739	Healthy	Sepsis_D(0)_All	88844.7	52 kDa repressor of the inhibitor of the protein kinase OS=Homo sapiens OX=9606 GN=THAP12 PE=1 SV=2	4135.63	0	841.181	788.914	307.264	153.132	1310.77	1311.29	2670.01	1569.17	910.077	2944.21	999.881	0	280.367	0	37.7216	0	1975.52	79.0763	2041.57	954.574	1025.93	363.227	53.6254	2515.65	0	141.674	595.46	684.465	1151.22	178.886	480.445
O14879	5	2	26.0163	0.8681	0.406534	1.70161	0.0536481	Healthy	Sepsis_D(0)_All	56726.2	Interferon-induced protein with tetratricopeptide repeats 3 OS=Homo sapiens OX=9606 GN=IFIT3 PE=1 SV=1	263.148	0	2.87434	325.805	36.6642	5.06039	7.66149	156.261	9.85276	59.6708	28.3025	107.857	8.74528	0	114.897	6.49636	0	30.234	318.848	0.0409288	12.2994	0.561621	161.268	41.2973	154.035	0	10.0857	9.48251	0	19.5395	37.102	6.7985	11.1162
P61923	5	1	31.3842	0.87067	0.407025	1.59188	0.0535057	Healthy	Sepsis_D(0)_All	20255.3	Coatomer subunit zeta-1 OS=Homo sapiens OX=9606 GN=COPZ1 PE=1 SV=1	516.659	361.289	252.952	520.841	379.818	163.338	106.409	238.752	549.828	182.47	171.253	545.123	215.034	152.622	51.1803	21.7979	508.483	277.845	270.214	60.9722	285.951	95.2774	241.849	86.5028	137.556	23.4835	161.564	284.985	52.139	163.148	159.48	310.133	199.396
Q9BRA2	5	1	23.6046	0.87075	0.407025	1.38302	0.0535013	Healthy	Sepsis_D(0)_All	14226	Thioredoxin domain-containing protein 17 OS=Homo sapiens OX=9606 GN=TXNDC17 PE=1 SV=1	229.459	179.331	52.0206	21.8544	0	27.3755	50.9795	17.7039	251.28	253.87	81.0151	114.751	18.2491	0	31.0618	35.3006	0	120.056	154.715	42.8257	84.6757	23.1703	70.199	118.818	40.566	47.5481	0	10.267	23.2487	97.2091	42.3592	19.5088	10.9171
Q9HAR2	5	1	28.3657	0.871467	0.407025	1.52894	0.0534622	Sepsis_D(0)_All	Healthy	163695	Adhesion G protein-coupled receptor L3 OS=Homo sapiens OX=9606 GN=ADGRL3 PE=1 SV=2	295.938	28.46	62.3974	249.717	24.742	90.6031	303.378	644.142	95.3267	1147.59	865.569	49.4867	359.64	365.341	219.153	122.851	0	890.152	779.679	0	43.7738	0	111.572	216.743	237.727	23.6039	0	0	53.4806	109.232	417.806	232.312	339.861
O43252	5	1	30.6793	0.928023	0.421509	1.41146	0.0510774	Healthy	Sepsis_D(0)_All	71631.7	Bifunctional 3'-phosphoadenosine 5'-phosphosulfate synthase 1 OS=Homo sapiens OX=9606 GN=PAPSS1 PE=1 SV=2	27.0831	0	195.578	130.505	121.465	39.731	249.046	170.716	409.399	82.3943	6.23775	142.375	10.3827	12.5783	33.222	12.7696	154.954	171.306	70.2368	36.7376	309.094	96.8666	394.134	23.1939	16.2318	2.0365	10.5848	19.1296	2.67083	297.757	134.482	235.659	9.44692
P54646	5	1	23.0687	0.939717	0.424159	1.51192	0.0507549	Sepsis_D(0)_All	Healthy	62890	5'-AMP-activated protein kinase catalytic subunit alpha-2 OS=Homo sapiens OX=9606 GN=PRKAA2 PE=1 SV=2	0.0099611	176.121	67.3514	39.8243	17.5939	7.03008	12.1085	8.56771	57.5518	130.963	20.2195	129.705	7.7088	0	29.3156	0	0	2.37405	2.34038	2.55446	29.1989	18.4784	80.9061	113.86	214.481	0	334.781	47.0858	58.1094	155.04	0.565101	19.4523	4.07568
Q8NFU3	5	1	40.2198	0.94695	0.426351	1.87753	0.0505843	Sepsis_D(0)_All	Healthy	12587.3	Thiosulfate:glutathione sulfurtransferase OS=Homo sapiens OX=9606 GN=TSTD1 PE=1 SV=3	503.467	93.3897	34.1788	42.0555	4.43544	177.306	59.4467	40.0295	122.25	132.049	213.648	49.4908	675.645	602.408	204.91	51.666	37.1237	395.855	509.42	167.803	36.0434	26.9747	35.7484	255.23	181.675	144.534	0	44.9947	234.154	1383.79	113.082	0	0
Q99816	5	1	25.556	0.9588	0.430111	1.45453	0.0503522	Healthy	Sepsis_D(0)_All	44115.5	Tumor susceptibility gene 101 protein OS=Homo sapiens OX=9606 GN=TSG101 PE=1 SV=2	774.216	276.462	672.535	718.297	256.744	256.027	569.239	730.455	527.164	653.818	388.323	260.218	446.154	229.308	239.304	166.917	241.874	316.591	460.228	155.557	861.262	498.704	490.694	203.177	118.816	231.316	36.371	14.7099	165.553	552.416	503.219	463.333	191.099
Q96KG9	5	1	25.9794	0.991219	0.438867	1.36319	0.050016	Healthy	Sepsis_D(0)_All	90258.8	N-terminal kinase-like protein OS=Homo sapiens OX=9606 GN=SCYL1 PE=1 SV=1	444.796	921.351	407.521	395.3	168.385	44.2869	237.833	297.146	243.222	178.813	449.704	158.968	363.41	630.275	350.93	228.957	18.8183	408.155	102.55	155.871	138.686	431.822	133.662	119.321	684.674	213.153	17.1057	88.4934	363.793	46.2371	153.062	123.212	3.47123
Q9NPH0	5	1	33.2605	0.998768	0.439953	1.21857	0.0500003	Healthy	Sepsis_D(0)_All	49399.8	Lysophosphatidic acid phosphatase type 6 OS=Homo sapiens OX=9606 GN=ACP6 PE=1 SV=3	193.216	130.469	173.172	286.68	372.641	148.923	116.337	374.895	114.168	245.696	354.134	131.691	200.215	56.4451	113.516	148.865	346.467	305.839	124.846	0	211.138	198.208	80.2617	160.71	327.024	150.661	20.3102	118.99	78.3445	41.0721	63.0307	127.922	157.397
P59901	6	1	32.2937	4.64e-06	0.000570323	74.6883	0.999949	Sepsis_D(0)_All	Healthy	55678	Leukocyte immunoglobulin-like receptor subfamily A member 4 OS=Homo sapiens OX=9606 GN=LILRA4 PE=1 SV=2	0	0	0	8.95068	0	0	0	0	0	200.128	218.794	28.4232	258.836	53.099	17.1449	0	0	141.32	10.4627	401.953	14.8708	17.3996	5.67057	6.54465	82.7881	16.3395	22.5075	14.4089	37.9746	20.2361	9.2463	0	26.2784
O00442	6	1	33.0098	6.18e-06	0.000658895	10.0837	0.999922	Sepsis_D(0)_All	Healthy	39850.1	RNA 3'-terminal phosphate cyclase OS=Homo sapiens OX=9606 GN=RTCA PE=1 SV=1	58.2284	43.5057	40.3688	129.135	117.839	117.234	25.5117	41.7997	71.7631	835.943	866.844	879.882	367.463	283.73	481.491	106.913	829.45	1174.29	140.605	112.151	99.6004	116.307	383.715	1067.75	1360.07	84.4939	2305.13	1243.82	511.919	1883.72	62.7755	629.538	1122.76
P31997	6	2	44.1268	1.39e-05	0.00092728	9.14138	0.999755	Sepsis_D(0)_All	Healthy	38439	Carcinoembryonic antigen-related cell adhesion molecule 8 OS=Homo sapiens OX=9606 GN=CEACAM8 PE=1 SV=2	309.519	49.4002	80.6229	124.482	121.135	149.26	8.62807	16.8607	78.5901	945.469	1402.75	781.147	904.74	1528.4	580.225	140.019	297.939	1034.9	265.499	1067.46	170.081	236.593	231.251	800.603	3149.34	314.595	2247.9	1122.4	501.273	2082	13.3171	323.196	884.443
Q15042	6	1	32.3138	1.95e-05	0.00110535	16.202	0.999613	Sepsis_D(0)_All	Healthy	111664	Rab3 GTPase-activating protein catalytic subunit OS=Homo sapiens OX=9606 GN=RAB3GAP1 PE=1 SV=3	1792.92	1005.09	11.9407	4058.24	22.6474	493.505	982.555	0	126.442	39283.8	20243.5	2403.54	13657.7	10412	12417.9	87.1825	18277.6	16993.1	9132.11	9390.33	174.464	1160.4	1475.07	26671.4	28249.1	6365.2	44608.8	3613.85	11031.6	9769.99	309.254	9354.82	35178.6
Q6ZN84	6	1	33.0412	6.14e-05	0.00245419	23.2903	0.998373	Sepsis_D(0)_All	Healthy	76825	Coiled-coil domain-containing protein 81 OS=Homo sapiens OX=9606 GN=CCDC81 PE=2 SV=2	61.48	5.99716	3.51996	20.0771	18.6131	52.4338	1.57311	0.694927	5.66866	1169.08	720.681	456.858	233.894	231.436	239.615	0	142.859	1157.2	179.056	945.07	23.6304	51.3066	46.177	957.926	645.523	38.9158	942.684	147.334	108.806	921.673	23.131	67.2464	1307.9
O95379	6	2	39.7891	9.33e-05	0.00298342	2.09114	0.997351	Sepsis_D(0)_All	Healthy	23174.6	Tumor necrosis factor alpha-induced protein 8 OS=Homo sapiens OX=9606 GN=TNFAIP8 PE=1 SV=1	694.184	394.254	217.145	410.956	618.577	714.037	218.829	398.737	272.808	720.263	1828.01	748.797	1142.09	976.506	703.087	1211.26	832.631	697.235	516.126	1534.91	252.636	491.175	565.88	906.092	1189.56	1422.96	554.832	961.398	1327.82	698.188	649.812	638.312	858.506
Q6Q788	6	1	38.5644	0.00113676	0.0134626	27.712	0.967308	Sepsis_D(0)_All	Healthy	41269.7	Apolipoprotein A-V OS=Homo sapiens OX=9606 GN=APOA5 PE=1 SV=1	29.5651	0	0	5.026	0	0	0	0	45.3907	954.429	569.271	317.538	205.147	25.2102	12.2844	0	13.1042	607.269	0	558.753	95.6484	0	0	631.308	577.669	32.7619	121.15	157.766	0	268.574	9.00445	43.4073	119.196
P15291	6	1	29.9246	0.00180348	0.0163828	1.45365	0.951654	Sepsis_D(0)_All	Healthy	44319.5	Beta-1_4-galactosyltransferase 1 OS=Homo sapiens OX=9606 GN=B4GALT1 PE=1 SV=5	8159.38	10724.1	8044.42	7979.59	8858.58	11004.4	8263.51	7588.35	6637.88	15436.6	11843.5	10448.6	9859.58	12593.9	9526.19	17666	16519.2	8605.34	7302.73	13532.2	9544.82	9419.55	8458.06	11547.4	15486.7	14453.1	22818.9	17086.6	14789.6	8803.55	8156.45	9670.19	15093.2
P46527	6	2	28.8655	0.00211833	0.0174322	2.32941	0.944877	Healthy	Sepsis_D(0)_All	22301.4	Cyclin-dependent kinase inhibitor 1B OS=Homo sapiens OX=9606 GN=CDKN1B PE=1 SV=1	441.208	682.164	285.613	176.126	233.51	226.26	198.821	91.7109	676.546	160.685	162.083	197.029	105.876	98.0347	64.1333	223.987	29.733	87.6376	131.434	218.383	152.738	239.597	382.942	156.27	165.577	39.1457	181.817	229.477	142.135	183.463	282.25	95.5219	146.425
Q15118	6	1	29.5983	0.00255033	0.0193243	2.35355	0.936087	Healthy	Sepsis_D(0)_All	49472.4	[Pyruvate dehydrogenase (acetyl-transferring)] kinase isozyme 1_ mitochondrial OS=Homo sapiens OX=9606 GN=PDK1 PE=1 SV=1	783.882	1532.62	1133.16	571.819	1040.21	947.79	665.005	295.928	1167.03	50.2968	136.283	597.81	309.509	204.365	389.334	518.229	719.556	549.393	339.54	656.668	468.632	890.681	533.714	242.74	242.458	296.421	16.1034	415.64	35.1348	382.622	397.986	365.535	242.81
Q96L92	6	1	34.6856	0.0035572	0.0233082	4.74849	0.917415	Sepsis_D(0)_All	Healthy	61892.6	Sorting nexin-27 OS=Homo sapiens OX=9606 GN=SNX27 PE=1 SV=2	448.079	32.3101	179.684	208.476	29.8916	295.417	116.07	49.2825	224.571	2950.04	2464.79	356.389	371.803	758.087	259.101	137.009	304.065	1154.79	308.696	858.963	176.659	294.845	256.458	1216.2	2620.6	84.8209	2406.84	123.223	76.91	107.113	193.371	74.2226	494.377
Q9NR45	6	1	35.8692	0.00404982	0.0246522	3.4617	0.909023	Healthy	Sepsis_D(0)_All	40763.8	Sialic acid synthase OS=Homo sapiens OX=9606 GN=NANS PE=1 SV=2	11469.3	1141.43	17297	3643.05	11229.3	680.818	17434.2	14991.4	20669.2	52.9913	2507.06	4315.79	46.0396	6379.04	4583.21	382.115	1996.85	26.9237	18018	250.436	12497.2	4603.56	8641.39	5173.23	351.164	186.677	32.6975	212.773	41.5352	3882.81	3884.27	912.723	73.8874
O95490	6	1	30.3985	0.00440468	0.025515	20.9704	0.903229	Sepsis_D(0)_All	Healthy	165573	Adhesion G protein-coupled receptor L2 OS=Homo sapiens OX=9606 GN=ADGRL2 PE=1 SV=2	0	0	0	70.2603	0	0	0	0	0	0	0	61.2687	18.2876	197.41	47.3689	0	0	513.236	114.484	167.201	0	1.15453	15.6055	125.969	881.268	0	353.942	0	14.2538	471.19	0	40.9653	512.515
P08574	6	2	38.0263	0.00558802	0.0288596	1.60143	0.885191	Healthy	Sepsis_D(0)_All	35764.2	Cytochrome c1_ heme protein_ mitochondrial OS=Homo sapiens OX=9606 GN=CYC1 PE=1 SV=3	1461.16	3292.34	1037.64	837.788	951.222	1417.77	791.027	793.058	908.12	280.273	767.571	1016.58	816.298	731.05	856.744	1102.52	1084.37	752.157	763.876	1096.03	827.49	1066.51	949.374	556.086	522.228	1014.26	446.652	1056.72	465.031	720.632	963.899	767.215	554.143
Q9UL42	6	1	31.2143	0.00649628	0.0315272	22.2174	0.872464	Sepsis_D(0)_All	Healthy	41737.6	Paraneoplastic antigen Ma2 OS=Homo sapiens OX=9606 GN=PNMA2 PE=1 SV=2	53.0264	4.74502	0	17.3748	0	0	0	0	0	70.1069	488.609	255.679	89.845	0	99.6447	120.802	0	173.02	16.3709	0	0	0	107.395	677.228	431.333	0	574.661	0	12.6381	332.994	5.90552	19.1266	531.571
Q96GR2	6	3	35.057	0.00973129	0.0391247	1.83135	0.832879	Sepsis_D(0)_All	Healthy	82145.8	Long-chain-fatty-acid--CoA ligase ACSBG1 OS=Homo sapiens OX=9606 GN=ACSBG1 PE=2 SV=2	26669.8	31988.1	15830.7	25541.7	3828.72	17000.9	22158.9	17182.2	12049.9	44415.3	28448.1	20366	27736	19660.1	23263.2	51595.2	20084.8	16802.4	9912.37	52723.6	21280.8	16447.2	26731.6	29148.2	27759.1	48881.3	56104	35318.8	43200.8	39875.6	26300.3	20289.5	50998.6
Q6PIF6	6	1	30.1485	0.00974308	0.0391247	1.91157	0.832747	Sepsis_D(0)_All	Healthy	243767	Unconventional myosin-VIIb OS=Homo sapiens OX=9606 GN=MYO7B PE=1 SV=2	659.419	7.99919	250.909	259.051	605.534	313.572	148.357	170.895	100.512	397.621	571.655	442.412	657.156	385.514	460.011	976.689	1007.74	351.739	384.24	988.682	203.519	275.803	113.719	365.829	56.4509	864.649	96.7593	658.216	787.454	357.264	484.426	349.741	306.682
P20718	6	1	41.3848	0.0135808	0.0460704	1.49074	0.793827	Sepsis_D(0)_All	Healthy	27714.2	Granzyme H OS=Homo sapiens OX=9606 GN=GZMH PE=1 SV=1	237.595	126.507	203.596	330.377	241.568	442.519	239.97	169.343	268.34	358.62	491.256	413.596	332.261	296.641	641.914	279.393	493.263	353.184	197.682	486.872	177.929	618.684	212.689	509.77	579.409	382.924	389.54	198.621	297.333	530.732	209.417	286.829	604.903
Q9UHC6	6	1	27.0125	0.014419	0.0476301	1.71947	0.786166	Sepsis_D(0)_All	Healthy	150277	Contactin-associated protein-like 2 OS=Homo sapiens OX=9606 GN=CNTNAP2 PE=1 SV=1	1054.24	1893.53	785.237	688.811	1231.45	1654.56	754.323	462.138	937.225	1996.03	1890.24	1436.55	1125.85	1020.33	867.469	4321.69	1943.16	935.208	656.89	1910.87	859.987	1261.08	1093.54	1500.15	2555.74	1831.87	4249.08	2029.56	3840.09	1391.37	881.633	1118.32	2614.11
Q9NT62	6	3	37.7248	0.0196146	0.0571212	2.23621	0.743637	Sepsis_D(0)_All	Healthy	36320.7	Ubiquitin-like-conjugating enzyme ATG3 OS=Homo sapiens OX=9606 GN=ATG3 PE=1 SV=1	806.849	1128.87	271.3	307.736	196.902	521.163	233.967	146.553	192.617	1309.2	690.859	437.165	852.974	1008.89	241.366	1592.44	131.415	199.283	219.34	3326.29	336.801	232.354	305.258	1064.09	1062.1	1381.95	1911.84	885.298	1192	440.686	245.505	346.501	1012.61
Q9UBQ0	6	1	36.5938	0.0207989	0.0585439	1.49625	0.73493	Sepsis_D(0)_All	Healthy	20676.8	Vacuolar protein sorting-associated protein 29 OS=Homo sapiens OX=9606 GN=VPS29 PE=1 SV=1	4178.53	5005.23	1692.82	1981.12	1707.62	3533.72	2555.38	1536.73	1593.51	4332.05	3302.57	3816.41	4078.31	3060.64	3189.55	5935.02	12747.5	2798.94	1875.99	4952.18	2127.86	2714.13	2596.05	2919.49	2649.65	5815.12	4635.93	5256.18	5005.16	2108.08	3085.85	2454.69	3732.56
Q9H2F5	6	1	38.0422	0.0233923	0.0623321	2.74421	0.716894	Sepsis_D(0)_All	Healthy	94033.7	Enhancer of polycomb homolog 1 OS=Homo sapiens OX=9606 GN=EPC1 PE=1 SV=1	1807.33	7033.54	5.89316	61.6093	18.2042	1742.95	23.4141	0	21.3103	12.7845	244.534	122.416	110.983	379.526	452.713	23622.8	3047.25	19.4602	145.761	625.377	32.3431	33.9164	47.7283	3260.14	5857.32	4393.96	4883.18	6405.53	11747.5	353.786	61.5711	26.6373	4677.97
P30838	6	1	29.3942	0.0235551	0.0625574	3.60018	0.715806	Sepsis_D(0)_All	Healthy	50794.2	Aldehyde dehydrogenase_ dimeric NADP-preferring OS=Homo sapiens OX=9606 GN=ALDH3A1 PE=1 SV=3	167.392	64.7318	135.435	208.041	719.13	550.75	174.609	148.613	31.3659	382.876	345.713	519.373	2657.5	3072.56	803.59	1107.49	19.1442	591.673	2565.52	101.075	124.55	688.541	188.584	250.92	132.552	929.005	495.488	426.127	1316.18	21.6745	247.268	71.1104	1951.03
Q96RQ3	6	1	29.1611	0.0263417	0.0660932	4.68761	0.697883	Healthy	Sepsis_D(0)_All	80986.5	Methylcrotonoyl-CoA carboxylase subunit alpha_ mitochondrial OS=Homo sapiens OX=9606 GN=MCCC1 PE=1 SV=3	171.861	707.676	192.492	156.535	331.031	86.9688	56.7664	18.0786	608.073	11.2866	3.72256	69.4027	25.9817	111.111	118.679	48.2923	0	83.1256	16.5373	0	70.4955	362.787	82.8761	29.8738	30.762	0	0	11.4483	61.3918	7.62315	17.586	29.6854	0
Q12756	6	2	28.6151	0.0267027	0.066395	3.54696	0.695654	Sepsis_D(0)_All	Healthy	192661	Kinesin-like protein KIF1A OS=Homo sapiens OX=9606 GN=KIF1A PE=1 SV=2	460.119	214.144	641.137	1034.13	428.857	209.782	499.952	54.6463	425.694	786.728	915.441	2052.6	259.604	222.096	641.874	910.466	1259.82	1542.09	301.283	12.5018	1129.09	243.591	1520.48	2770.63	2505.65	433.771	292.693	4532.27	274.435	8353.05	480.824	1796.01	545.43
Q08477	6	1	34.9646	0.0308969	0.0714871	2.70708	0.671124	Sepsis_D(0)_All	Healthy	60702.3	Docosahexaenoic acid omega-hydroxylase CYP4F3 OS=Homo sapiens OX=9606 GN=CYP4F3 PE=1 SV=2	173.363	1.28588	142.847	183.789	84.5885	82.7048	98.2835	217.631	109.746	122.051	193.082	88.653	61.6764	240.779	154.278	160.791	3586.49	69.0584	44.0596	86.3645	246.643	116.133	95.637	157.087	263.909	126.701	144.827	170.83	227.735	158.048	95.8704	44.7673	453.795
Q9C0H6	6	1	29.7024	0.0414243	0.0848931	1.28685	0.618415	Healthy	Sepsis_D(0)_All	81158.1	Kelch-like protein 4 OS=Homo sapiens OX=9606 GN=KLHL4 PE=1 SV=2	10896	12423.2	5172.83	7024.09	6031.06	8401.45	6853.78	8136.94	6740.88	2200.88	5830.09	5202.71	5380.38	4791.21	7971.51	13521	3605.47	4867.12	5031.56	6006.74	5250.88	5596.98	6813.69	5241.42	3978.26	9090.86	3788.25	6309.85	3661.99	5165.63	8185.73	8727.31	7460.29
P36575	6	2	34.7712	0.0421441	0.0853629	1.70167	0.615183	Sepsis_D(0)_All	Healthy	43234.4	Arrestin-C OS=Homo sapiens OX=9606 GN=ARR3 PE=1 SV=2	18.9768	31.961	185.819	132.365	211.56	315.038	110.042	5.93472	301.698	77.4713	124.882	116.798	164.715	1261.27	266.566	36.2274	20.4931	208.262	50.1612	145.271	157.583	382.754	214.76	77.3059	143.68	369.919	134.68	157.401	559.788	184.563	42.5997	76.3816	390.376
Q6GMR7	6	1	29.259	0.0435259	0.0870061	1.81789	0.609091	Healthy	Sepsis_D(0)_All	58873.9	Fatty-acid amide hydrolase 2 OS=Homo sapiens OX=9606 GN=FAAH2 PE=2 SV=1	9.42872	71.2295	352.875	61.8483	214.166	0	13.1251	67.348	174.699	56.0259	50.9533	6.38651	0	13.9163	0	0	0	21.7767	34.8586	0	982.4	46.4196	13.6256	20.8697	10.5435	0	0	0	0	3.64047	3.38477	8.8307	0
P23193	6	2	32.6065	0.0477467	0.0911392	3.95562	0.591342	Healthy	Sepsis_D(0)_All	34425.9	Transcription elongation factor A protein 1 OS=Homo sapiens OX=9606 GN=TCEA1 PE=1 SV=2	1119.03	5461.97	720.645	489.339	350.148	1335.6	854.232	1064.2	916.918	27.3199	26.085	152.896	684.339	541.183	309.965	52.6327	125.124	326.131	232.658	0	284.083	196.089	313.227	57.3521	27.5764	233.906	0	283.053	186.903	57.4381	767.079	2546.97	38.9076
Q6UXV4	6	1	30.4854	0.0568191	0.0996748	1.47336	0.556941	Healthy	Sepsis_D(0)_All	29330.1	MICOS complex subunit MIC27 OS=Homo sapiens OX=9606 GN=APOOL PE=1 SV=1	319.411	2425.37	1097.76	575.421	906.374	2343.38	936.942	1138.95	957.724	205.695	827.319	215.642	1524.82	228.795	664.252	399.624	1165.6	317.01	757.492	355.148	770.422	666.894	475.979	695.443	433.791	4329.76	368.982	539.469	105.825	1067.79	427.145	556.927	1355.49
Q2M3C7	6	1	28.1287	0.0596045	0.101702	1.7609	0.547255	Healthy	Sepsis_D(0)_All	189194	A-kinase anchor protein SPHKAP OS=Homo sapiens OX=9606 GN=SPHKAP PE=1 SV=1	3440.31	25051.3	6633.02	6313.87	4661.11	3166.27	11095.3	10226.6	6577.65	2715.67	1827.49	3692.95	4416.33	12483.3	3914.25	4545.38	6754.4	6900.35	5172.45	649.91	3749.07	1300.3	4393.27	7069.42	7064.43	4476.9	1996.97	4994.62	3483.19	2108.26	5896.21	6818.89	1579.4
P02766	6	1	49.2907	0.060895	0.102375	2.86061	0.54289	Sepsis_D(0)_All	Healthy	16001.1	Transthyretin OS=Homo sapiens OX=9606 GN=TTR PE=1 SV=1	168.34	188.901	67.1752	86.9269	48.8748	76.8574	20.2754	106.878	47.8361	194.314	113.785	249.407	423.325	159.404	100.047	12.0329	88.1296	245.639	39.1128	1008.74	172.628	259.737	145.446	1340.37	143.182	498.299	80.7313	153.834	595.997	58.4675	182.464	60.3557	50.3097
P19387	6	2	35.5448	0.0652752	0.105379	1.27213	0.528618	Healthy	Sepsis_D(0)_All	31783.4	DNA-directed RNA polymerase II subunit RPB3 OS=Homo sapiens OX=9606 GN=POLR2C PE=1 SV=2	921.021	1224.08	1666.83	1486.15	950.911	534.508	965.42	1042.59	2015.75	121.87	136.554	904.874	322.634	647.574	322.018	290.383	217.989	247.933	327.177	808.539	2363.63	543.949	1241.18	441.915	324.751	6078.82	637.947	43.8897	869.768	1822.42	540.819	1214.99	500.355
Q9BXW6	6	1	28.5188	0.0654093	0.105379	2.8041	0.528194	Healthy	Sepsis_D(0)_All	109839	Oxysterol-binding protein-related protein 1 OS=Homo sapiens OX=9606 GN=OSBPL1A PE=1 SV=2	97.1636	654.729	105.672	43.2396	57.7369	141.766	48.4585	33.6719	68.4547	5.60901	36.7846	46.5625	218.931	65.8414	51.7412	0	0	30.7357	254.205	63.0478	69.7699	43.9586	4.05862	27.9756	0	44.2715	0	40.906	23.88	0.319799	42.0274	0	0
Q86VF2	6	1	35.2745	0.070404	0.109071	1.79608	0.512881	Healthy	Sepsis_D(0)_All	139303	Immunoglobulin-like and fibronectin type III domain-containing protein 1 OS=Homo sapiens OX=9606 GN=IGFN1 PE=1 SV=2	156.195	478.032	3134.67	1415.48	2122.67	163.021	978.75	3172.07	2207.56	81.482	17.3694	414.314	365.143	584.987	278.375	0	123.469	270.161	287.481	196.46	2202.07	614.199	3535.98	276.726	434.022	78.2655	581.123	76.1719	248.5	3372.93	1145.8	3932.94	0
Q86TP1	6	1	29.8669	0.0766396	0.113093	19.7166	0.495	Healthy	Sepsis_D(0)_All	50827	Exopolyphosphatase PRUNE1 OS=Homo sapiens OX=9606 GN=PRUNE1 PE=1 SV=2	2103.14	0	15.7573	76.0422	11.9507	0	0	0	4.52365	0	0	0	0	0	8.46681	0	0	0	45.8065	0	10.9329	197.339	0	0	0	0	0	0	0	6.63833	0	0	0
Q9BYG3	6	1	30.543	0.0781367	0.114399	1.29666	0.490894	Healthy	Sepsis_D(0)_All	34393.3	MKI67 FHA domain-interacting nucleolar phosphoprotein OS=Homo sapiens OX=9606 GN=NIFK PE=1 SV=1	378.323	735.405	164.259	150.678	687.527	332.091	169.651	449.709	167.75	8.05972	44.1486	233.911	179.808	454.738	260.984	2311.26	218.909	110.955	258.525	10.7276	147.017	100.043	184.004	35.8119	91.6179	180.265	0	653.498	185.257	57.8597	533.263	194.937	59.1019
P41227	6	1	33.5786	0.0812397	0.116301	1.76715	0.482595	Sepsis_D(0)_All	Healthy	26629.6	N-alpha-acetyltransferase 10 OS=Homo sapiens OX=9606 GN=NAA10 PE=1 SV=1	343.312	0	104.207	91.7594	60.6678	409.798	282.545	316.769	69.1911	381.869	142.078	265.568	491.631	322.8	116.659	607.479	13.9861	169.375	239.142	897.213	34.6752	23.5254	49.5045	130.306	283.667	1165.57	183.128	138.428	783.94	13.0825	470.896	65.0622	128.118
Q9Y4P3	6	1	32.5688	0.0866208	0.120028	1.99714	0.46884	Healthy	Sepsis_D(0)_All	50425.2	Transducin beta-like protein 2 OS=Homo sapiens OX=9606 GN=TBL2 PE=1 SV=1	157.547	208.355	112.43	145.329	1.48343	715.683	69.7703	97.5771	214.493	16.3414	0	168.409	14.2966	88.7012	105.069	0	0	12.9006	118.451	51.1685	7.10969	235.207	297.187	77.785	0	246.509	0	219.229	513.865	18.058	164.355	70.0234	78.4697
P19447	6	1	29.0668	0.0879723	0.120486	2.27001	0.465504	Sepsis_D(0)_All	Healthy	90076.2	General transcription and DNA repair factor IIH helicase subunit XPB OS=Homo sapiens OX=9606 GN=ERCC3 PE=1 SV=1	367.478	93.2103	182.177	382.038	907.097	972.599	125.032	275.155	318.448	233.691	392.758	726.023	661.741	477.023	553.795	10692.9	253.705	272.872	371.757	279.177	583.539	499.12	249.911	455.667	647.608	709.034	400.134	966.75	377.119	446.065	475.081	1135.2	502.339
Q5H9R7	6	1	35.6242	0.090512	0.122211	Infinity	0.459358	Sepsis_D(0)_All	Healthy	98638.7	Serine/threonine-protein phosphatase 6 regulatory subunit 3 OS=Homo sapiens OX=9606 GN=PPP6R3 PE=1 SV=2	0	0	0	0	0	0	0	0	0	567.546	0	0	0	0	0	0	0	56.6685	0	0	0	0	0	436.501	364.158	0	131.644	0	0	0	0	0	75.7329
O15294	6	1	42.3887	0.0922993	0.12331	3.10255	0.455126	Sepsis_D(0)_All	Healthy	118179	UDP-N-acetylglucosamine--peptide N-acetylglucosaminyltransferase 110 kDa subunit OS=Homo sapiens OX=9606 GN=OGT PE=1 SV=3	94.9183	85.7745	141.12	82.8347	196.183	186.433	93.54	254.823	145.657	844.715	995.795	234.612	210.168	76.2749	182.118	67.7281	0	740.383	166.859	216.991	255.85	389.732	143.809	234.699	939.999	77.3045	1563.93	134.272	235.253	332.095	210.876	351.91	935.219
Q96F15	6	1	31.0202	0.0963076	0.125095	3.59175	0.445896	Healthy	Sepsis_D(0)_All	35302.2	GTPase IMAP family member 5 OS=Homo sapiens OX=9606 GN=GIMAP5 PE=1 SV=1	61.5182	0	53.8843	8.19338	276.728	423.136	0	0	3.20962	5.5876	0	0	0	0	21.8626	0	0	0	0	0	20.2815	141.265	0	0	0	60.267	0	297.593	0	3.10509	0	2.41618	0
Q9HCU5	6	1	27.4749	0.0982235	0.126116	2.40741	0.441608	Healthy	Sepsis_D(0)_All	46038.5	Prolactin regulatory element-binding protein OS=Homo sapiens OX=9606 GN=PREB PE=1 SV=2	1096.5	2644.86	359.414	276.558	728.019	608.608	113.642	66.2663	433.419	255.285	45.4172	896.966	513.359	504.041	622.654	563.692	63.8999	304.718	356.66	59.5678	354.12	541.507	347.357	195.698	154.848	305.376	0	79.9829	328.093	171.467	164.671	163.27	250.703
Q93088	6	1	32.3957	0.112954	0.135233	3.83408	0.411016	Healthy	Sepsis_D(0)_All	45454.8	Betaine--homocysteine S-methyltransferase 1 OS=Homo sapiens OX=9606 GN=BHMT PE=1 SV=2	1194.1	1.68696	52.8183	22.659	14.0742	171.311	5.25254	0	121.169	200.412	56.7355	148.371	0	11.5445	207.965	0	0	67.394	13.8212	0	9.92903	13.9696	4.08255	3.1149	4.0422	0	0	181.123	0	40.8094	0	130.444	0
P06756	6	2	28.6596	0.113684	0.135233	1.09799	0.4096	Sepsis_D(0)_All	Healthy	117122	Integrin alpha-V OS=Homo sapiens OX=9606 GN=ITGAV PE=1 SV=2	1031.05	202.128	1694	1628.04	1418.68	813.743	1123.38	1541.39	1634.01	1848.02	1634.47	871.442	1267.25	962.362	1119.29	751.191	807.582	1143.22	1141.13	1752.49	1962.01	1817.04	1112.03	1017.93	1062.37	815.579	469.812	1241.35	822.178	2105.25	1055.64	1082.73	1352.4
Q5TB30	6	1	30.7588	0.115421	0.135786	1.35289	0.406264	Sepsis_D(0)_All	Healthy	93986.2	DEP domain-containing protein 1A OS=Homo sapiens OX=9606 GN=DEPDC1 PE=1 SV=2	2242.9	335.093	915.579	918.782	541.835	2896.51	1192.32	553.104	568.233	1787.38	1348.07	1365.46	1072.87	930.144	1384.22	780.365	203.682	984.154	484.19	2166.92	565.839	1902.98	999.358	1529.42	139.979	3231.2	665.187	1289.4	2002.25	873.765	702.103	687.487	5906.51
O75298	6	2	30.1066	0.121556	0.138224	1.40782	0.39486	Sepsis_D(0)_All	Healthy	59492	Reticulon-2 OS=Homo sapiens OX=9606 GN=RTN2 PE=1 SV=1	1571.81	1111.51	1301.33	1685.93	1861.34	2725.6	1423.33	1336.62	1165.74	1300.58	834.208	1187.57	1795.04	1793.27	1618.72	2602.79	6026.71	1318	2252.59	2729.05	1574.21	2213.53	1371.11	1288.94	875	1486.47	1287.72	7130.58	1221.79	2581.06	835.432	1553.02	1280.59
Q13395	6	1	32.6521	0.121961	0.138291	1.6267	0.394127	Sepsis_D(0)_All	Healthy	183956	Probable methyltransferase TARBP1 OS=Homo sapiens OX=9606 GN=TARBP1 PE=1 SV=1	579.564	484.345	71.6017	291.327	40.345	491.973	12.5919	153.022	192.096	325.655	867.043	613.47	329.839	830.401	430.47	156.798	325.368	341.783	373.471	59.8494	362.045	300.252	258.667	767.542	72.0422	1453.2	169.714	1530.33	129.498	214.403	112.43	273.785	71.6765
Q9Y5Y2	6	4	39.7175	0.124332	0.139262	1.25377	0.389881	Sepsis_D(0)_All	Healthy	29224.6	Cytosolic Fe-S cluster assembly factor NUBP2 OS=Homo sapiens OX=9606 GN=NUBP2 PE=1 SV=1	1390.81	2019.79	2742.95	2562.53	2413.79	3108.69	2968.42	2384.75	2384.45	2010.93	1318.35	1868.95	3366.93	5868.91	2318.02	2577.01	1895.03	1867.83	1642.65	7399.21	2613.08	3911.87	2124.66	1609.01	1600.88	4697.63	1743.64	2948.71	4963.78	1847.75	1805.15	2113.85	2013.41
Q9C0H2	6	1	32.9508	0.132556	0.143389	2.52383	0.375753	Healthy	Sepsis_D(0)_All	58514.3	Protein tweety homolog 3 OS=Homo sapiens OX=9606 GN=TTYH3 PE=1 SV=3	96.1424	1019.22	2369.1	515.96	1072.41	27.8922	654.751	0	2827.02	18.2001	18.743	85.2227	0	0	180.343	158.645	0	214.152	180.033	0	2385.74	338.83	2190.7	62.9852	36.1673	0	0	107.882	0	1108.64	0	1075.11	0
Q6P1M0	6	2	27.7231	0.13326	0.14351	3.46482	0.374586	Healthy	Sepsis_D(0)_All	72976.8	Long-chain fatty acid transport protein 4 OS=Homo sapiens OX=9606 GN=SLC27A4 PE=1 SV=1	50.0318	96.0927	352.933	189.113	316.128	3.01989	135.641	78.4707	424.876	24.2018	15.749	98.1052	28.667	44.7981	27.3928	0	46.2364	110.39	47.9983	32.1601	96.9112	16.298	135.294	97.1269	11.0409	0	0	73.3829	0	65.1141	65.8073	103.682	0
Q92922	6	1	28.2717	0.134809	0.143879	1.28002	0.372035	Sepsis_D(0)_All	Healthy	123381	SWI/SNF complex subunit SMARCC1 OS=Homo sapiens OX=9606 GN=SMARCC1 PE=1 SV=3	7315.54	3874.87	4708.42	5840.75	5862.16	8566.79	6178.16	6963.52	4575.57	8152.62	7270.72	7892.05	8934.37	1919.37	6541.4	7999.68	2497.84	6656.43	7513.08	8463.89	4788.36	6767.91	6143.18	11785.2	9371.35	11947.4	499.457	6924.83	8646.05	4867.12	7436.72	7094.21	5426.26
O43768	6	1	33.8286	0.136224	0.144713	1.95199	0.369732	Sepsis_D(0)_All	Healthy	13389	Alpha-endosulfine OS=Homo sapiens OX=9606 GN=ENSA PE=1 SV=1	24.2024	0	0	0	231.468	0	0	0	0.731867	72.2407	0.0741124	49.456	0.158671	55.1498	0	0	0	17.0658	1.03984	23.2745	250.251	0	234.946	354.64	0	289.171	25.7539	0	45.3408	6.50321	732.664	602.934	354.664
P10124	6	1	44.1259	0.139989	0.146283	1.49275	0.363718	Sepsis_D(0)_All	Healthy	17822.9	Serglycin OS=Homo sapiens OX=9606 GN=SRGN PE=1 SV=3	847.974	121.606	422.303	1056.36	826.458	956.454	370.21	751.562	456.457	1463.55	1892.48	1225.43	260.317	298.636	862.982	1282.45	1609.32	1226.57	552.647	283.494	453.217	492.251	884.684	1616.95	811.041	292.026	826.109	2586.36	1443.84	734.443	1299.71	980.773	845.965
P51606	6	1	35.6341	0.158537	0.155448	1.00424	0.336324	Healthy	Sepsis_D(0)_All	49515.4	N-acylglucosamine 2-epimerase OS=Homo sapiens OX=9606 GN=RENBP PE=1 SV=2	508.065	1933.33	199.554	179.78	47.0539	361.208	123.025	48.8945	274.148	312.59	315.46	479.19	340.778	76.2707	180.139	956.651	64.0637	171.428	167.39	460.728	184.712	181.212	146.681	441.835	440.55	994.661	351.445	934.556	1161.3	49.8807	120.413	53.9335	197.084
O75352	6	2	42.2309	0.158672	0.155448	1.1769	0.336136	Sepsis_D(0)_All	Healthy	26923	Mannose-P-dolichol utilization defect 1 protein OS=Homo sapiens OX=9606 GN=MPDU1 PE=1 SV=2	406.662	2640.68	1828.28	2041.71	2384.13	3199.03	1912.62	976.333	693.661	573.441	682.827	1687.14	3377.05	3243.91	1998.97	653.102	1368.12	1320.52	1011.03	6251.74	1751.41	3260.24	1530.74	1218.55	1297.86	2217.55	397.898	2680.36	4149.13	898.947	1670.59	1328.12	858.388
P18440	6	1	29.2296	0.159188	0.155448	1.16337	0.335424	Sepsis_D(0)_All	Healthy	34183.9	Arylamine N-acetyltransferase 1 OS=Homo sapiens OX=9606 GN=NAT1 PE=1 SV=2	1426.77	5777.75	786.864	2913.86	2149.05	2072.1	485.043	1392.23	353.291	1872.73	1232.52	1428	3917.7	4520.56	1602.37	3407.28	57.3298	1026.57	1417.59	3290.32	440.668	1022.97	905.544	937.794	3669.59	2182.44	2854.88	3423.86	3321.29	783.504	1168.24	859.233	3119.32
Q9NWU1	6	1	31.2142	0.160997	0.15583	2.37005	0.332943	Healthy	Sepsis_D(0)_All	49470.3	3-oxoacyl-[acyl-carrier-protein] synthase_ mitochondrial OS=Homo sapiens OX=9606 GN=OXSM PE=1 SV=1	203.224	88.3054	402.454	312.85	275.01	73.6076	222.362	158.492	212.591	36.4492	52.5871	41.1057	121.847	38.8935	31.8476	77.67	0	40.9464	173.003	10.7877	252.393	220.112	133.694	60.9413	4.83463	55.7779	23.4519	2.67979	64.2556	74.4125	281.28	117.464	57.0878
Q96GG9	6	2	33.2039	0.167484	0.158915	1.03011	0.324286	Sepsis_D(0)_All	Healthy	30352.5	DCN1-like protein 1 OS=Homo sapiens OX=9606 GN=DCUN1D1 PE=1 SV=1	6045.23	7560.39	7505.57	5789.78	4019.76	5301.1	5331.08	4236.37	4810.59	5238.64	4030.06	5812.84	3663.79	3432.29	4776.36	10437.4	5422.63	3854.37	3136.81	5441.06	4219.74	5600.99	5758.6	5043.35	3905.64	6372.26	6070.81	6569.42	6048.03	4478.2	4193.76	4434.25	7155.37
Q9H4L5	6	1	29.8765	0.177157	0.162403	1.01888	0.312024	Healthy	Sepsis_D(0)_All	102193	Oxysterol-binding protein-related protein 3 OS=Homo sapiens OX=9606 GN=OSBPL3 PE=1 SV=1	1061.39	2044.71	515.108	439.123	544.404	581.43	318.716	363.167	413.733	859.049	464.82	358.126	859.353	767.068	722.141	565.432	1686.04	649.108	641.778	570.072	287.739	479.516	266.67	980.889	690.771	560.041	658.758	775.024	408.212	384.652	422.726	202.947	536.053
Q8N103	6	1	30.5398	0.193022	0.169282	1.61073	0.293418	Healthy	Sepsis_D(0)_All	81444.5	T-cell activation Rho GTPase-activating protein OS=Homo sapiens OX=9606 GN=TAGAP PE=1 SV=1	360.472	683.991	276.513	351.31	57.3037	500.652	80.7137	155.049	160.731	58.1403	118.278	389.434	221.113	198.533	231.871	411.635	166.323	200.886	242.351	162.459	198.164	149.329	54.9626	57.6197	120.036	27.7765	35.746	382.764	251.119	24.3458	42.5451	150.555	94.2601
Q9NR22	6	1	41.9218	0.207315	0.175506	1.08423	0.278069	Healthy	Sepsis_D(0)_All	45861.5	Protein arginine N-methyltransferase 8 OS=Homo sapiens OX=9606 GN=PRMT8 PE=1 SV=2	14401.6	25472.7	14048.6	13222.7	17779.4	23141.8	15666	15222	11064.1	10157	10269.7	14419.5	16236.9	16093.6	15441.9	23143.3	12989.2	10310.2	13752.2	14845.5	9713.43	15999.7	12311.8	12248.1	11055.8	17664.5	8681.37	17939.7	18825	7970.08	15086.5	13651.9	13267.5
P49184	6	2	31.9742	0.216513	0.179171	1.05876	0.268818	Sepsis_D(0)_All	Healthy	34235	Deoxyribonuclease-1-like 1 OS=Homo sapiens OX=9606 GN=DNASE1L1 PE=1 SV=1	1496.13	659.427	1326.33	1582.8	1432.05	1263.77	1367.5	1841.48	792.492	1873.42	1213.17	925.805	1229.74	1234.91	1145.62	1838.47	2149.62	1139.65	959.81	1508.18	1385.69	1257.61	1054.12	682.773	920.54	1102.13	1024.85	1189.36	1270.03	1427.51	1297.16	983.545	1230.61
Q15758	6	1	30.9087	0.217227	0.179483	1.08522	0.268119	Sepsis_D(0)_All	Healthy	57054.6	Neutral amino acid transporter B(0) OS=Homo sapiens OX=9606 GN=SLC1A5 PE=1 SV=2	3812.49	3492.31	1958.51	2594.59	1739.89	3297.39	2918.27	3500.11	1368.69	1659.66	1729.59	1779.67	4699.18	6015.09	2743.13	3388.47	975.978	2142	3441.16	4923.96	1476.24	1892.04	1280.03	3004.55	1946.22	6048.18	981.034	2644.18	5210.77	785.688	2215.78	1558.33	1744.43
Q00597	6	1	32.3976	0.221174	0.1808	2.6324	0.264303	Sepsis_D(0)_All	Healthy	64284.1	Fanconi anemia group C protein OS=Homo sapiens OX=9606 GN=FANCC PE=1 SV=1	96.0726	434.852	191.445	266.279	205.757	224.364	213.945	135.389	191.89	226.902	562.381	1546.85	185.731	37.8367	166.52	101.047	543.372	216.268	2333.03	400.679	295.477	112.429	166.141	1774.28	852.152	190.72	258.347	958.395	0	113.768	343.667	247.314	749.474
Q9H0H5	6	1	34.9894	0.221421	0.180892	1.1727	0.264066	Healthy	Sepsis_D(0)_All	71711	Rac GTPase-activating protein 1 OS=Homo sapiens OX=9606 GN=RACGAP1 PE=1 SV=1	15486.4	32294.1	3971.58	3404.56	4219.32	5731.45	3203.23	2881.33	3004.81	9355.83	2987.76	4296.79	4581.33	4322.24	2914.14	3894.92	5357.99	3227.34	2984.79	3817.86	3744.91	3413.42	3295.37	17319.5	6952.9	32221.3	6491.03	2378.25	14274.3	3181.27	2637.44	3103.89	5094.11
Q14108	6	1	39.5465	0.253062	0.195495	1.55156	0.236177	Sepsis_D(0)_All	Healthy	54746.5	Lysosome membrane protein 2 OS=Homo sapiens OX=9606 GN=SCARB2 PE=1 SV=2	444.424	0	179.573	256.157	97.7446	194.658	116.767	67.1784	87.4496	507.503	107.797	359.614	567.2	104.623	264.264	176.317	0	223.066	185.423	706.89	182.226	382.665	272.318	153.87	163.173	233.819	0	247.498	238.85	142.154	81.2558	40.1907	36.207
Q5K4L6	6	1	32.8375	0.264328	0.199248	1.34491	0.227259	Healthy	Sepsis_D(0)_All	79442.7	Long-chain fatty acid transport protein 3 OS=Homo sapiens OX=9606 GN=SLC27A3 PE=2 SV=3	517.503	0	562.647	541.55	491.041	463.511	1231.24	767.431	462.283	209.39	306.189	401.363	123.137	394.952	319.315	248.334	844.955	314.341	263.631	671.439	370.504	424.679	409.581	555.654	285.259	726.114	356.412	33.4298	29.4616	289.062	471.345	390.999	549.358
Q8N108	6	1	28.231	0.273697	0.203654	17.5545	0.220199	Sepsis_D(0)_All	Healthy	58325.5	Mesoderm induction early response protein 1 OS=Homo sapiens OX=9606 GN=MIER1 PE=1 SV=2	0	0	0	0	0	17.2468	0	0	0	0	0	0	30.8404	0	524.782	0	0	13.3472	0	0	0	0	0	0	14.8205	0	0	0	0	73.6513	0	69.1803	0
P07225	6	2	30.074	0.280616	0.206432	1.14431	0.215181	Healthy	Sepsis_D(0)_All	77175.7	Vitamin K-dependent protein S OS=Homo sapiens OX=9606 GN=PROS1 PE=1 SV=1	755.814	869.664	526.874	452.043	450.287	504.438	357.795	429.748	387.834	392.827	482.976	921.724	230.605	443.705	602.099	482.583	483.406	422.214	827.06	43.911	289.083	357.752	586.247	571.803	557.35	207.52	616.002	554.72	58.6382	614.49	646.017	393.335	592.925
O15111	6	2	31.6138	0.287077	0.209005	1.8523	0.210636	Healthy	Sepsis_D(0)_All	85780.3	Inhibitor of nuclear factor kappa-B kinase subunit alpha OS=Homo sapiens OX=9606 GN=CHUK PE=1 SV=2	25.4321	257.592	505.995	558.738	139.737	31.7112	341.936	253.259	276.234	51.0371	34.7946	84.5462	75.9697	22.2502	56.5144	8.48254	1.76649	89.8187	61.346	222.348	698.755	472.337	247.698	226.555	11.8971	33.4703	27.0916	4.82176	4.43011	368.909	12.8402	258.333	21.5078
Q5JU69;Q8N2E6	6	1	34.2083	0.299141	0.21524	1.04235	0.202496	Sepsis_D(0)_All	Healthy	36170.6	Torsin-2A OS=Homo sapiens OX=9606 GN=TOR2A PE=2 SV=1	469.931	743.973	1563.56	1247.76	1155.83	1000.78	965.997	803.196	862.387	807.767	953.605	862.68	1256.74	1343.63	745.501	33.7339	967.481	1067.58	956.556	1449.81	1350.36	1503.03	1223.01	800.833	802.573	406.505	301.104	843.453	463.4	1574.84	789.065	768.279	776.515
Q9BVQ7	6	1	33.3781	0.300995	0.215991	3.48267	0.201283	Sepsis_D(0)_All	Healthy	81565.8	Spermatogenesis-associated protein 5-like protein 1 OS=Homo sapiens OX=9606 GN=SPATA5L1 PE=1 SV=2	37.0648	6.46528	4.44343	22.5949	0	0	43.3709	0	27.3323	7.33321	11.8955	41.5671	32.2911	95.6904	37.6772	0	0	139.657	283.861	99.2378	57.908	12.2597	75.9244	119.688	58.2346	0	0	0	0	0	8.31971	99.2607	0
O95881	6	5	37.8485	0.302878	0.216564	1.12676	0.200062	Sepsis_D(0)_All	Healthy	19376.9	Thioredoxin domain-containing protein 12 OS=Homo sapiens OX=9606 GN=TXNDC12 PE=1 SV=1	1372.02	577.756	1222.22	1233.03	1082.18	895.681	1516.7	1473.77	779.042	1943.49	638.947	922.796	893.778	1161.79	1035.95	2491.25	1946.68	697.849	789.784	1028.91	1468	1132.05	874.032	1687.18	876.818	597.025	1338.21	817.241	996.413	1423.42	1062.04	1260.77	950.025
P62070	6	1	31.1959	0.340933	0.233439	1.33969	0.177387	Healthy	Sepsis_D(0)_All	23627.7	Ras-related protein R-Ras2 OS=Homo sapiens OX=9606 GN=RRAS2 PE=1 SV=1	287.025	5221.07	651.457	456.461	1176.66	1175.3	113.145	103.531	302.211	547.661	706.844	1016.29	779.014	357.687	295.951	700.426	17.3546	405.18	77.8947	722.469	523.544	613.241	295.638	799.503	1025.45	1743.64	792.297	3381.55	1310.25	421.524	147.447	184.873	129.629
P07741	6	1	35.9294	0.359857	0.241028	1.91787	0.167384	Healthy	Sepsis_D(0)_All	19778.9	Adenine phosphoribosyltransferase OS=Homo sapiens OX=9606 GN=APRT PE=1 SV=2	290.025	269.274	444.905	321.948	165.116	386.067	570.04	90.0005	289.22	74.5215	62.5177	145.202	195.268	123.074	68.7526	56.2999	0	77.5507	210.148	140.353	345.415	415.067	444.748	87.1017	48.6453	178.084	0	77.9853	43.9248	94.7073	306.405	267.66	73.7421
P04080	6	3	72.3798	0.363101	0.242158	1.06768	0.165745	Healthy	Sepsis_D(0)_All	11196.6	Cystatin-B OS=Homo sapiens OX=9606 GN=CSTB PE=1 SV=2	3931.17	2707.42	2617.09	2201.33	767.768	2230.91	1700.62	1853.46	2661.15	732.961	664.013	1941.03	338.251	431.16	924.201	4402.06	3988.03	563.923	552.19	2130.63	2407.57	4378.64	3466.04	2888.95	1812.23	3830.41	1885.8	4029.69	1775.34	2246.95	2041.59	787.233	2000.79
P49354	6	1	33.9669	0.379438	0.250264	1.23017	0.157805	Healthy	Sepsis_D(0)_All	44522.7	Protein farnesyltransferase/geranylgeranyltransferase type-1 subunit alpha OS=Homo sapiens OX=9606 GN=FNTA PE=1 SV=1	224.241	0	71.0805	133.57	39.8546	278.202	329.265	199.093	10.6944	60.9065	27.5563	37.1177	48.8362	64.261	238.226	99.5241	14.5985	54.3877	152.767	11.7093	139.877	133.571	124.335	31.3362	59.8648	151.332	66.4376	0.51077	125.822	363.517	258.184	192.758	51.4849
Q9NRW7	6	1	35.858	0.384704	0.252251	1.00786	0.155353	Sepsis_D(0)_All	Healthy	65476.2	Vacuolar protein sorting-associated protein 45 OS=Homo sapiens OX=9606 GN=VPS45 PE=1 SV=1	696.464	414.151	1299.96	1310.55	976.641	1243.37	1102.82	1372.76	739.063	748.386	377.584	562.646	1996.26	1839.61	1342.4	607.316	300.246	458.651	996.18	1497.53	1463.06	1911.17	877.046	247.786	252.785	1341.4	143.473	672.757	1761.19	211.075	1000.23	782.318	755.599
Q14738	6	2	31.2673	0.387844	0.253612	1.35293	0.153915	Healthy	Sepsis_D(0)_All	70334.1	Serine/threonine-protein phosphatase 2A 56 kDa regulatory subunit delta isoform OS=Homo sapiens OX=9606 GN=PPP2R5D PE=1 SV=1	3.29802	21.1116	515.512	46.6924	381.948	40.7667	4.07158	0	409.024	133.659	85.1642	107.449	135.83	44.7069	63.9267	0	40.2162	146.001	17.3195	280.139	652.508	67.7924	3.75613	120.615	69.758	68.3769	9.50809	302.309	65.1543	86.3062	0	3.18615	19.6029
Q15526	6	1	37.2111	0.406138	0.260505	3.32234	0.145875	Sepsis_D(0)_All	Healthy	33502.5	Surfeit locus protein 1 OS=Homo sapiens OX=9606 GN=SURF1 PE=1 SV=1	608.817	5.3501	216.272	293.222	20.7037	0	70.5433	8.73484	264.153	228.035	84.7992	19.9264	1444.19	962.004	564.033	0	0	223.655	21.7731	3429.23	207.805	1758.49	85.499	5.79983	35.0196	1436.33	0	26.0974	1054.66	38.8129	212.31	0	24.6316
P15309	6	1	32.4996	0.414869	0.263077	1.44567	0.142232	Healthy	Sepsis_D(0)_All	44908.4	Prostatic acid phosphatase OS=Homo sapiens OX=9606 GN=ACPP PE=1 SV=3	916.151	2058.35	1111.6	757.553	888.972	653.479	317.407	90.6808	1178.4	709.716	503.497	847.381	250.483	249.632	480.13	671.611	341.825	649.78	244.297	717.462	525.462	1002.44	745.695	492.574	561.34	1111.67	412.369	836.599	493.812	405.14	367.497	266.903	348.216
P51688	6	2	32.0942	0.431472	0.268836	1.24585	0.135628	Healthy	Sepsis_D(0)_All	57208.7	N-sulphoglucosamine sulphohydrolase OS=Homo sapiens OX=9606 GN=SGSH PE=1 SV=1	3004.47	5047.43	957.237	1012.47	1150.41	1777.62	1125.11	368.833	907.588	201.368	200.088	1199.14	1532.86	2497.69	2106.36	2594.74	1937.76	523.803	2353.04	539.738	476.601	1099.75	1536.99	1064.54	763.568	1889.75	1558.84	85.4349	1754.11	664.826	2426.51	1594.15	1686.39
P0DOX2;P01877	6	2	38.2635	0.457992	0.278627	1.23176	0.125894	Sepsis_D(0)_All	Healthy	49846.7	Immunoglobulin alpha-2 heavy chain OS=Homo sapiens OX=9606 PE=1 SV=2	644.102	1066.79	326.57	306.459	996.884	788.056	178.785	664.673	413.993	88.7511	195.323	1183.09	627.435	828.326	586.591	800.566	1505.02	287.784	569.119	610.016	949.46	372.115	774.499	667.316	628.203	1082.33	1310.32	281.034	1006.38	593.407	766.445	858.408	1252.86
P62851	6	1	45.6221	0.488804	0.289979	4.07225	0.115716	Sepsis_D(0)_All	Healthy	13799.2	40S ribosomal protein S25 OS=Homo sapiens OX=9606 GN=RPS25 PE=1 SV=1	919.36	157.273	205.089	111.365	452.89	499.436	173.822	284.302	211.051	55.5506	989.44	137.786	3120.22	212.978	85.0626	5123.15	1892.42	168.515	42.0809	177.656	121.503	158.356	55.4141	598.808	4231.03	8190.42	117.744	1971.07	2984.66	138.022	133.1	114.297	490.119
Q8NHP7	6	1	31.0582	0.496998	0.292992	1.0905	0.113196	Healthy	Sepsis_D(0)_All	58962.2	piRNA biogenesis protein EXD1 OS=Homo sapiens OX=9606 GN=EXD1 PE=1 SV=4	159.183	45.5807	375.206	396.717	233.576	52.758	0	50.3598	273.417	129.009	198.175	81.778	308.219	239.771	213.768	103.34	269.606	307.112	222.671	0	352.443	339.202	4.48787	113.421	125.153	126.288	5.38748	118.705	71.7764	39.6358	61.0081	8.28447	53.0068
Q9HCN6	6	1	33.0908	0.508554	0.296958	1.22677	0.109768	Healthy	Sepsis_D(0)_All	37322.3	Platelet glycoprotein VI OS=Homo sapiens OX=9606 GN=GP6 PE=1 SV=4	270.498	404.903	806.081	1788.72	992.994	252.675	3892.97	611.699	472.52	607.582	498.528	524.608	230.952	420.207	1960.84	760.405	873.785	485.858	284.11	606.544	1607.74	341.785	288.971	415.225	1363.18	145.936	15.3053	1111.82	204.197	383.543	3211.06	1589.82	639.892
Q9BRJ7	6	1	28.7634	0.519707	0.301383	1.27337	0.106593	Sepsis_D(0)_All	Healthy	23509.4	Tudor-interacting repair regulator protein OS=Homo sapiens OX=9606 GN=NUDT16L1 PE=1 SV=1	105.935	1005.24	612.315	513.962	241.871	1194.75	502.52	139.24	132.097	52.946	89.3151	1031.39	1319.57	786.117	160.666	403.235	1793.07	505.774	341.86	1588.61	476.623	258.285	342.742	957.429	859.316	197.589	1459.77	329.2	566.744	1108.74	199.395	531.076	609.807
Q96DB5	6	1	36.5061	0.521537	0.302111	Infinity	0.106084	Sepsis_D(0)_All	Healthy	36036.2	Regulator of microtubule dynamics protein 1 OS=Homo sapiens OX=9606 GN=RMDN1 PE=1 SV=1	0	0	0	0	0	0	0	0	0	0.00755952	0	0	0	0	0	0	0	0	0.632035	0	0	0	0	0	0	0	0	0	0	0	0	0	0
P09417	6	1	37.6315	0.549095	0.311971	1.46103	0.0988141	Healthy	Sepsis_D(0)_All	26017.7	Dihydropteridine reductase OS=Homo sapiens OX=9606 GN=QDPR PE=1 SV=2	225.89	1654.03	280.349	247.105	66.5328	10.7115	344.066	124.336	260.463	152.238	0	95.1978	1.64238	51.4317	50.7668	236.893	2146.97	88.8719	278.757	0	238.597	216.053	119.308	110.241	45.0298	140.786	45.4471	38.6746	0	217.929	495.384	170.084	338.407
Q9Y616	6	1	37.5928	0.559812	0.315259	1.00071	0.0961774	Sepsis_D(0)_All	Healthy	68907.4	Interleukin-1 receptor-associated kinase 3 OS=Homo sapiens OX=9606 GN=IRAK3 PE=1 SV=2	145.805	346.844	574.831	557.261	603.907	47.9497	178.882	127.386	226.621	196.677	287.132	361.74	261.289	855.174	541.33	0	680.18	400.915	186.942	226.448	404.731	376.707	348.958	134.961	72.4325	343.856	127.624	209.655	0	325.121	282.046	1144.06	287.838
Q4V328	6	2	31.6631	0.572601	0.320081	2.20895	0.0931625	Healthy	Sepsis_D(0)_All	96347.9	GRIP1-associated protein 1 OS=Homo sapiens OX=9606 GN=GRIPAP1 PE=1 SV=2	397.784	1461.61	1304.3	231.772	776.914	1106.08	890.675	495.193	1317.88	210.206	259.405	237.303	191.937	286.53	277.671	799.572	95.1467	199.468	401.107	664.223	218.563	1459.76	686.125	376.569	358.37	202.453	148.473	349.274	246.554	14.5935	632.357	182.548	174.37
Q32MK0	6	1	27.9793	0.573179	0.320081	1.9169	0.0930296	Healthy	Sepsis_D(0)_All	89134.4	Myosin light chain kinase 3 OS=Homo sapiens OX=9606 GN=MYLK3 PE=1 SV=3	1148.79	0	1115.93	1352.38	878.093	2299.28	1256.62	2009.57	1452.34	653.731	140.6	40.4554	608.594	12.4859	824.34	657.458	28.0997	346.882	531.33	0	564.001	1136.53	809.573	1616.9	0	19.8053	0	310.198	114.64	1078.15	1597.29	1876.92	1446.55
Q5VSL9	6	2	31.1503	0.585145	0.323345	1.92199	0.0903392	Healthy	Sepsis_D(0)_All	96317.4	Striatin-interacting protein 1 OS=Homo sapiens OX=9606 GN=STRIP1 PE=1 SV=1	88.9289	639.68	337.204	360.936	216.35	112.549	190.412	214.482	241.742	140.423	217.438	111.002	52.6121	97.4435	114.258	8.73799	66.4933	120.709	135.034	153.968	284.644	323.257	263.046	78.2835	137.198	77.029	16.2805	41.8099	34.0229	114.395	183.834	179.088	48.7389
P45984	6	2	32.1463	0.637391	0.338409	1.34422	0.0798945	Healthy	Sepsis_D(0)_All	48709.4	Mitogen-activated protein kinase 9 OS=Homo sapiens OX=9606 GN=MAPK9 PE=1 SV=2	315.05	50.9227	384.2	308.162	270.627	131.85	489.926	292.146	247.885	494.38	152.246	115.681	180.009	66.84	123.17	64.6773	92.1397	147.3	134.502	170.706	495.976	273.16	247.853	159.55	84.6336	130.612	79.2307	130.852	196.426	214.7	360.528	202.782	129.107
A5PKW4	6	1	33.0463	0.644472	0.340057	1.09337	0.078631	Sepsis_D(0)_All	Healthy	110170	PH and SEC7 domain-containing protein 1 OS=Homo sapiens OX=9606 GN=PSD PE=1 SV=2	206.239	1887.83	1024.04	622.433	1069.06	454.312	1054.49	1404.01	925.673	287.203	1176.06	342.986	1176.18	2413.35	169.722	1063.53	1534.42	1015.06	1058.26	1673.61	886.732	1036.19	921.759	927.773	769.98	1129.1	584.893	989.639	1731.06	752.763	1231.54	1058.52	999.157
P49841	6	1	31.8932	0.66159	0.34578	1.13196	0.0757157	Healthy	Sepsis_D(0)_All	47257.6	Glycogen synthase kinase-3 beta OS=Homo sapiens OX=9606 GN=GSK3B PE=1 SV=2	622.747	584.721	469.889	271.182	123.686	254.953	271.168	103.14	399.073	208.504	332.692	349.217	51.3855	249.367	230.044	726.676	366.55	224.401	250.55	398.728	282.012	398.098	330.122	448.868	242.463	521.047	336.667	351.535	65.9563	225.293	275.256	277.381	457.176
Q9Y5X1	6	2	35.0057	0.677557	0.351255	1.00382	0.0731681	Healthy	Sepsis_D(0)_All	66991	Sorting nexin-9 OS=Homo sapiens OX=9606 GN=SNX9 PE=1 SV=1	118.928	53.4174	63.0663	112.395	7.50424	77.2234	93.0913	118.496	206.72	93.5757	108.144	37.4318	203.834	110.748	137.907	28.233	8.11255	96.5503	173.444	103.959	95.8385	160.98	175.829	44.7659	35.4453	175.529	0	15.4261	44.3455	59.9499	116.932	59.3854	6.19032
Q13084	6	2	33.261	0.698399	0.357767	1.11263	0.0700808	Healthy	Sepsis_D(0)_All	30270.9	39S ribosomal protein L28_ mitochondrial OS=Homo sapiens OX=9606 GN=MRPL28 PE=1 SV=4	208.446	161.925	545.97	463.1	477.179	277.177	383.702	80.5046	554.741	290.948	370.038	409.759	490.425	123.706	147.229	198.382	107.431	356.483	356.697	358.573	286.801	713.565	368.243	300.107	419.712	337.381	0	168.8	138.464	330.423	168.858	277.977	80.6029
P62277	6	5	40.6606	0.710883	0.361082	1.12283	0.0683557	Healthy	Sepsis_D(0)_All	17222.3	40S ribosomal protein S13 OS=Homo sapiens OX=9606 GN=RPS13 PE=1 SV=2	1573.6	5126.76	12449.6	11315.4	9588.27	16007.9	10721.1	6278.56	9010.65	3173.84	3799.36	8836.36	5973.67	8007.81	8006.42	4364.52	7613.53	4910.58	3363.52	6750.16	9969.72	19521.3	12523.4	3854.03	3579.04	9286.53	3249.66	9861.35	10709.4	8009.23	7932.53	8212.76	5057.81
P36639	6	1	36.2032	0.763288	0.378986	2.47295	0.0620674	Sepsis_D(0)_All	Healthy	22633.7	7_8-dihydro-8-oxoguanine triphosphatase OS=Homo sapiens OX=9606 GN=NUDT1 PE=1 SV=3	16.1535	58.1833	183.558	37.5244	29.2338	15.1671	89.1459	289.005	51.3167	474.161	523.643	168.52	14.736	31.8888	0	0	176.137	275.857	54.7152	4.41495	157.532	6.42936	174.443	258.774	844.927	0	810.01	16.4312	0	114.388	219.369	84.9739	154.432
Q9BTE1	6	1	38.5262	0.767296	0.380215	1.56408	0.0616468	Healthy	Sepsis_D(0)_All	20696.8	Dynactin subunit 5 OS=Homo sapiens OX=9606 GN=DCTN5 PE=1 SV=1	180.336	0	496.604	363.687	314.23	298.738	210.78	103.185	496.487	116.4	165.034	269.237	167.848	149.454	195.661	0	0	148.904	82.6953	192.647	299.113	457.868	308.706	98.8705	1.09087	194.298	28.7645	7.32588	0	249.901	227.776	181.73	237.641
Q9H6V9	6	2	31.1696	0.792813	0.388222	1.4817	0.0591607	Healthy	Sepsis_D(0)_All	37774.8	Lipid droplet-associated hydrolase OS=Homo sapiens OX=9606 GN=LDAH PE=1 SV=1	248.524	501.013	1730.06	1073.83	1368.91	985.02	622.273	820.515	1341.99	459.101	610.655	560.239	742.525	907.533	540.802	53.0546	85.1031	564.117	710.916	1905.96	975.128	1160.83	580.125	428.378	633.354	474.347	175.691	478.377	421.615	626.715	357.548	478.55	148.544
P43307	6	1	35.1372	0.803037	0.390905	1.11045	0.0582553	Healthy	Sepsis_D(0)_All	32235.4	Translocon-associated protein subunit alpha OS=Homo sapiens OX=9606 GN=SSR1 PE=1 SV=3	127.366	1660.16	192.452	211.675	182.659	105.535	151.765	13.0871	490.69	258.047	234.231	202.021	48.8325	17.9197	46.1835	97.5326	0	254.642	174.417	1140.1	60.8324	508.684	96.0097	152.898	184.327	917.933	0	1729.96	555.468	45.6824	33.6164	6.03739	11.1203
P30622	6	2	32.1102	0.809266	0.39227	1.44351	0.0577284	Sepsis_D(0)_All	Healthy	162988	CAP-Gly domain-containing linker protein 1 OS=Homo sapiens OX=9606 GN=CLIP1 PE=1 SV=2	391.1	983.21	412.81	415.547	835.863	556.454	813.345	637.34	430.926	764.31	533.769	341.235	429.675	960.269	358.72	235.214	8877.94	974.047	644.214	572.406	360.737	517.599	275.181	611.955	359.197	438.004	187.659	370.978	527.231	510.098	591.374	543.787	384.955
Q6ZMT9	6	1	31.1682	0.824077	0.395707	1.20318	0.0565502	Healthy	Sepsis_D(0)_All	89241.4	Death domain-containing protein 1 OS=Homo sapiens OX=9606 GN=DTHD1 PE=2 SV=3	19.8888	793.519	3.35371	8.67615	2.50833	75.1741	0	0	53.7707	36.2449	12.1653	277.905	4.69166	0	24.52	956.874	0	33.2687	251.127	0	17.6466	8.55604	12.9769	69.9137	102.008	0	0	139.833	0	0	23.472	0	17.4339
O95267	6	1	30.3945	0.824293	0.395707	1.08226	0.0565338	Sepsis_D(0)_All	Healthy	91599.6	RAS guanyl-releasing protein 1 OS=Homo sapiens OX=9606 GN=RASGRP1 PE=1 SV=2	33.2898	286.179	183.14	709.572	42.3449	153.042	119.191	51.4303	137.493	203.406	70.8028	580.897	63.4922	242.763	371.576	63.4259	224.816	606.932	203.831	12.5085	292.885	56.2416	1246.64	210.504	219.969	18.362	56.5361	19.7764	97.4237	90.3942	156.146	42.2088	150.672
Q14676	6	1	28.6467	0.838648	0.399648	1.0858	0.0554915	Sepsis_D(0)_All	Healthy	227807	Mediator of DNA damage checkpoint protein 1 OS=Homo sapiens OX=9606 GN=MDC1 PE=1 SV=3	179.108	111.65	651.652	512.41	688.545	312.07	387.42	547.992	755.822	226.96	1325.95	256.158	208.961	136.713	211.468	148.52	16.4629	97.0367	331.122	18.2496	347.695	986.55	859.379	101.741	1617.26	614.901	353.393	45.938	58.8135	1951.42	256.264	553.216	81.7658
Q9BVJ6;Q5TAP6	6	2	36.5112	0.859558	0.404787	1.84254	0.0541425	Healthy	Sepsis_D(0)_All	88149	U3 small nucleolar RNA-associated protein 14 homolog A OS=Homo sapiens OX=9606 GN=UTP14A PE=1 SV=1	117.546	279.297	551.243	279.995	780.168	768.522	198.265	148.275	419.626	143.436	95.7406	281.372	352.301	73.0187	184.586	106.788	545.287	136.318	121.952	139.849	405.585	636.847	193.131	80.4362	86.3485	125.065	66.682	205.888	97.4257	92.383	213.473	124.211	106.733
P18859	6	1	44.5584	0.863114	0.405744	5.28367	0.0539327	Healthy	Sepsis_D(0)_All	12587.5	ATP synthase-coupling factor 6_ mitochondrial OS=Homo sapiens OX=9606 GN=ATP5PF PE=1 SV=1	43.7883	430.177	0	0	0	0	0	0	0	16.1525	0	0	0	8.9005	0	0	0	96.7405	0	0	0	0	0	36.4528	16.8192	0	0	40.2235	0	0	0	0	0
P24864	6	1	30.5941	0.864299	0.405943	1.13699	0.0538641	Healthy	Sepsis_D(0)_All	47647.6	G1/S-specific cyclin-E1 OS=Homo sapiens OX=9606 GN=CCNE1 PE=1 SV=2	1009.95	1077.41	1139.24	1338.62	978.551	868.891	1650.9	1541	732.69	404.435	920.83	634.613	1268.47	995.061	886.889	1240.16	204.896	809.638	731.451	0	966.403	1345.66	2201.34	1037.69	1143.41	1265.92	65.9898	783.234	1102.43	1163.53	1479.28	814.826	354.207
O43516	6	1	32.6741	0.864683	0.406004	1.21829	0.0538419	Healthy	Sepsis_D(0)_All	51315.6	WAS/WASL-interacting protein family member 1 OS=Homo sapiens OX=9606 GN=WIPF1 PE=1 SV=3	166.335	25.2492	529.562	235.947	253.076	857.736	561.848	368.087	622.001	355.946	167.138	441.649	437.721	182.39	357.849	93.2089	185.844	233.556	210.025	275.025	634.199	753.74	501.653	576.182	99.326	429.447	150.202	320.523	608.621	411.985	346.441	395.567	133.64
Q13907	6	1	27.574	0.865894	0.406096	4.12069	0.0537727	Sepsis_D(0)_All	Healthy	26661.4	Isopentenyl-diphosphate Delta-isomerase 1 OS=Homo sapiens OX=9606 GN=IDI1 PE=1 SV=2	1490.16	22.3298	377.092	407.789	230.92	298.002	222.33	686.56	418.685	345.573	122.296	22.1287	4661.69	17311.5	2771.17	0	0	683.07	234.377	4216.72	775.448	4272.63	180.099	10.5522	59.0391	2821.62	14.2192	30.5073	1816.44	279.773	313.87	122.102	15.4402
O95425	6	1	34.0666	0.87688	0.40867	1.83929	0.0531737	Sepsis_D(0)_All	Healthy	249572	Supervillin OS=Homo sapiens OX=9606 GN=SVIL PE=1 SV=2	42.7452	834.358	89.9712	55.8171	74.6325	63.5673	69.7853	89.409	206.496	13.6351	68.0296	135.135	64.5802	2506.06	1477.88	1212.71	37.5634	132.93	460.271	104.29	79.3342	0	20.5659	100.334	78.6213	102.573	159.926	153.33	34.2477	242.342	91.9737	27.0934	170.058
P24666	6	1	39.9793	0.878796	0.408908	1.74272	0.0530748	Healthy	Sepsis_D(0)_All	18498.7	Low molecular weight phosphotyrosine protein phosphatase OS=Homo sapiens OX=9606 GN=ACP1 PE=1 SV=3	43.0881	1199.48	0	0	0	18.2726	0	9.62715	0	7.55018	9.27626	10.8215	0	0	9.13175	154.237	0	3.02711	13.4166	0	0.742083	0	0	36.7852	8.16135	965.731	0	22.4449	508.298	0	0	0	0
Q92890	6	1	35.6794	0.900851	0.414705	1.06831	0.0520508	Healthy	Sepsis_D(0)_All	34785.5	Ubiquitin recognition factor in ER-associated degradation protein 1 OS=Homo sapiens OX=9606 GN=UFD1 PE=1 SV=3	124.444	228.941	255.085	97.8475	180.87	263.835	344.623	65.6968	700.935	350.219	124.512	247.603	199.846	377.717	224.118	68.8964	116.149	122.878	222.538	290.653	207.836	426.643	350.902	271.842	150.951	228.23	22.7012	207.664	333.126	332.195	131.576	310.747	707.75
P0CAP1	6	2	34.8829	0.902609	0.414927	1.0643	0.0519782	Healthy	Sepsis_D(0)_All	54433.8	Myocardial zonula adherens protein OS=Homo sapiens OX=9606 GN=MYZAP PE=1 SV=1	578.413	2445.04	831.424	604.034	792.169	1288.76	560.302	286.175	841.526	436.819	1127.67	1331.58	445.304	494.155	258.953	733.21	297.067	679.585	304.369	985.839	718.539	1042.21	1001.32	1125.11	926.528	1010.72	1093.85	396.674	858.463	1516.92	255.537	1215.05	779.155
Q9H0U9	6	1	31.7172	0.917077	0.41832	1.10573	0.0514316	Healthy	Sepsis_D(0)_All	49420.6	Testis-specific Y-encoded-like protein 1 OS=Homo sapiens OX=9606 GN=TSPYL1 PE=1 SV=3	67.9487	58.3406	79.9037	117.717	22.1868	97.1504	40.3557	0	290.782	47.0324	69.8767	134.509	177.401	9.39848	29.4061	0	0	173.324	69.7811	0	101.435	396.525	97.8199	33.3367	51.4451	43.225	0	113.047	15.0325	23.4387	24.6194	51.9158	18.2423
Q96RD6	6	1	30.0976	0.917776	0.4184	1.16907	0.0514075	Healthy	Sepsis_D(0)_All	75017.4	Pannexin-2 OS=Homo sapiens OX=9606 GN=PANX2 PE=2 SV=2	2591.68	2881.36	236.23	2311.45	1819.3	6184.4	2082.12	166.511	390.439	2430.16	334.153	3285.51	2460.42	516.61	2812.13	1902.2	2512.72	1883.08	946.702	2241.16	217.58	5311.86	899.096	1744.43	2414.66	3467.14	1246.17	864.869	2924.8	198.852	1390.1	775.617	1264.01
Q9NYB0	6	2	35.7532	0.92224	0.419717	3.75122	0.0512582	Sepsis_D(0)_All	Healthy	44431.1	Telomeric repeat-binding factor 2-interacting protein 1 OS=Homo sapiens OX=9606 GN=TERF2IP PE=1 SV=1	122.806	980.779	215.328	239.23	383.837	21.57	235.753	267.675	228.993	232.596	198.502	58.6816	150.443	19207.8	83.9611	40.7033	47.8383	136.056	284.162	30.5452	288.3	332.359	256.312	65.5746	181.678	709.355	118.806	39.2063	113.455	184.846	1868	202.935	102.603
Q9ULF5	6	1	34.5893	0.953314	0.428251	5.57515	0.0504523	Sepsis_D(0)_All	Healthy	94987.5	Zinc transporter ZIP10 OS=Homo sapiens OX=9606 GN=SLC39A10 PE=1 SV=2	354.817	681.32	217.563	357.342	110.217	108.352	311.291	248.636	235.839	24.4695	342.302	103.942	86.2872	239.406	164.676	339.685	28163.1	48.1303	225.928	0	469.598	141.77	114.591	564.326	0	192.831	0	196.589	263.296	1655.77	443.445	310.545	1037.77
Q9H0R4	6	1	36.1664	0.964396	0.431411	1.26525	0.0502629	Healthy	Sepsis_D(0)_All	28764.1	Haloacid dehalogenase-like hydrolase domain-containing protein 2 OS=Homo sapiens OX=9606 GN=HDHD2 PE=1 SV=1	516.741	0	369.163	415.637	200.189	330.824	741.159	609.205	578.762	640.407	107.952	489.308	282.436	242.253	415.79	248.701	0	248.602	331.262	3.34997	312.434	539.223	641.269	165.481	0	437.488	302.693	0	42.4152	54.5939	716.799	457.463	455.474
P61769	6	2	49.221	0.966685	0.432072	1.13989	0.0502302	Healthy	Sepsis_D(0)_All	13828.6	Beta-2-microglobulin OS=Homo sapiens OX=9606 GN=B2M PE=1 SV=1	1147.57	461.447	84.3433	65.2546	1263.16	296.473	87.5427	72.7266	173.525	49.5901	190.344	270.633	150.203	780.851	116.457	1027.79	77.6062	212.09	234.912	168.772	1971.42	108.82	138.535	177.379	264.186	249.608	299.284	125.169	279.762	66.9905	97.5199	740.117	171.064
Q13630	6	1	31.6493	0.99937	0.439953	1.07765	0.0500001	Sepsis_D(0)_All	Healthy	36120.8	GDP-L-fucose synthase OS=Homo sapiens OX=9606 GN=TSTA3 PE=1 SV=1	404.159	961.271	627.462	273.165	499.878	394.302	1328.98	162.854	760.536	201.779	141.608	345.461	126.828	226.774	159.239	185.013	447.653	336.178	49.8385	553.16	354.822	1147.39	628.733	156.259	31.3031	360.997	0.762639	2009.24	639.455	1096.17	4344.28	271.814	184.14
O15553	7	1	37.3188	1.73e-05	0.00106686	4.67974	0.99967	Sepsis_D(0)_All	Healthy	87413.3	Pyrin OS=Homo sapiens OX=9606 GN=MEFV PE=1 SV=1	268.878	1.69414	110.525	474.62	23.237	131.42	41.7063	85.845	110.492	1410.04	1320.44	595.362	1206.13	327.267	466.725	203.485	91.6148	633.012	404.227	1086.49	385.803	370.698	682.251	670.772	744.109	497.702	265.175	820.52	273.375	645.734	199.686	248.282	472.543
P12724	7	3	69.411	0.000124865	0.00347371	3.57224	0.996323	Sepsis_D(0)_All	Healthy	18898.6	Eosinophil cationic protein OS=Homo sapiens OX=9606 GN=RNASE3 PE=1 SV=2	7112.81	11226	9336.26	25357.6	11735.2	29795.3	14973.7	12512	10928.9	26915.2	25171	56917.7	41818.6	94449.7	28762.9	39278.5	55086.3	45337.1	11053.4	72373.4	20511.3	23439.1	32049.5	52343.5	60009.8	27439.7	117357	63983	43701.3	100905	11782.4	42955.4	47573.1
P46778	7	1	58.8474	0.000999657	0.0129938	2.47711	0.970799	Healthy	Sepsis_D(0)_All	18621.9	60S ribosomal protein L21 OS=Homo sapiens OX=9606 GN=RPL21 PE=1 SV=2	493.881	2993.59	3359.54	2109.51	7473.93	2681.26	3194.14	5288.66	2353.49	363.092	815.264	532.33	402.412	740.72	3707.31	1145.02	2809.41	218.782	946.22	480.646	1211.13	5652.41	1071.05	745.311	514.548	675.781	982.892	324.569	1994.14	832.47	4116.75	1399.28	956.753
Q15554	7	2	36.0811	0.0010247	0.0130215	28.9616	0.970153	Healthy	Sepsis_D(0)_All	59764.7	Telomeric repeat-binding factor 2 OS=Homo sapiens OX=9606 GN=TERF2 PE=1 SV=3	38.0452	801.419	54.0257	6.50749	14.0465	0	0	4.61129	175.322	0	0	12.2962	0	28.9646	13.6376	0	0	0	4.09326	0	1.19873	24.3081	3.63425	0	0	0	0	0	0	0	2.8983	0	0
Q15788	7	1	37.5423	0.00138849	0.0146046	Infinity	0.961161	Sepsis_D(0)_All	Healthy	158069	Nuclear receptor coactivator 1 OS=Homo sapiens OX=9606 GN=NCOA1 PE=1 SV=3	0	0	0	0	0	0	0	0	0	55.2485	13.774	134.257	31.7182	358.012	67.595	0	0	13.8764	0	0	0	0	53.6047	26.1736	2091.74	0	1953.52	86.2961	6.82874	799.454	0	0	143.685
Q96QU8	7	1	41.6552	0.00195961	0.0170594	12.3296	0.948251	Healthy	Sepsis_D(0)_All	130138	Exportin-6 OS=Homo sapiens OX=9606 GN=XPO6 PE=1 SV=1	0.610617	1309.06	888.015	174.151	274.55	163.722	238.624	0	1312.08	0	0	193.96	0	0	0	0	0	7.7509	0	0	197.399	11.9109	341.186	0	0	0	0	0	0	76.2308	7.25662	13.1558	0
Q12851	7	1	36.3616	0.00270174	0.0199426	1.9755	0.933129	Healthy	Sepsis_D(0)_All	92525.5	Mitogen-activated protein kinase kinase kinase kinase 2 OS=Homo sapiens OX=9606 GN=MAP4K2 PE=1 SV=2	81.2537	13.1902	101.602	216.262	165.024	36.7536	133.952	10.5986	185.049	6.21688	4.24522	12.3676	2.04509	9.66527	29.9641	0.693295	360.863	6.36093	9.22129	1.97717	37.6466	52.3623	122.973	17.3398	3.54426	5.23992	0.445454	15.3608	0	15.1891	24.9047	610.258	1.36909
P17947	7	1	41.6916	0.00619217	0.0308142	3.00623	0.87663	Sepsis_D(0)_All	Healthy	31197.1	Transcription factor PU.1 OS=Homo sapiens OX=9606 GN=SPI1 PE=1 SV=2	24.4749	22.6982	283.419	563.743	180.777	0	252.798	158.488	165.375	773.844	646.998	124.364	535.396	690.629	317.166	0	561.987	892.81	191.422	1215.28	554.059	482.403	567.602	343.007	705.044	607.077	413.489	117.922	421.005	538.664	305.437	437.445	474.396
Q9Y6X9	7	1	35.01	0.0065987	0.0316814	338.374	0.871082	Sepsis_D(0)_All	Healthy	118622	MORC family CW-type zinc finger protein 2 OS=Homo sapiens OX=9606 GN=MORC2 PE=1 SV=2	4.35351	0	0.474606	0	0	0	0	0	0	728.601	1000.27	6.93984	1.03658	0	20.94	0	0	444.302	111.372	0	1.57065	0	30.0117	302.539	831.806	0	261.859	0	0	31.8474	0	10.9799	136.826
Q93100	7	1	35.3925	0.00745482	0.0338084	1.96499	0.859896	Sepsis_D(0)_All	Healthy	126025	Phosphorylase b kinase regulatory subunit beta OS=Homo sapiens OX=9606 GN=PHKB PE=1 SV=3	2164.59	91.7368	524.745	1326.69	678.534	588.618	669.346	405.656	285.871	716.723	2236.91	1521.43	759.544	704.048	795.384	606.079	384.095	1079.08	1172.67	1718.23	767.221	1007.45	1351.66	1360.28	1733.04	1069.57	3283.92	711.999	770.367	3058.39	1313.34	891.754	2752.7
Q8NEG7	7	1	29.2455	0.0131407	0.0454744	2.33694	0.797955	Sepsis_D(0)_All	Healthy	67319.9	Protein DENND6B OS=Homo sapiens OX=9606 GN=DENND6B PE=2 SV=1	1315.84	2365.07	28.8069	30.5407	65.9083	2334.07	84.7384	68.1671	27.3109	2286.14	1689.18	2832.53	924.049	2657.23	3276.09	1220.63	3642.28	2513.53	2299.13	608.084	52.6759	46.2931	77.2356	1987.96	1575.67	43.6606	2130.32	318.806	563.337	18.4767	1113.73	35.4336	3536.81
Q14444	7	2	35.0841	0.014606	0.0480493	2.61903	0.784491	Sepsis_D(0)_All	Healthy	78537.4	Caprin-1 OS=Homo sapiens OX=9606 GN=CAPRIN1 PE=1 SV=2	609.574	768.874	213.83	267.495	318.865	604.403	78.9701	62.585	278.127	205.683	791.852	700.879	1689.44	727.112	346.099	1271.25	123.937	650.676	186.917	1674.37	240.742	913.837	755.835	926.249	1604.84	3349.1	84.354	1453.81	1093.9	212.505	350.621	121.012	788.639
O43586	7	1	33.6916	0.0150691	0.0489073	3.37965	0.780398	Sepsis_D(0)_All	Healthy	48047.6	Proline-serine-threonine phosphatase-interacting protein 1 OS=Homo sapiens OX=9606 GN=PSTPIP1 PE=1 SV=1	362.313	916.292	417.433	274.776	1143.73	789.191	312.043	2178.37	788.116	1474.21	1950.93	1721.97	780.557	2206.41	4267.43	6392.23	806.174	1738.4	433.202	928.479	1950.68	607.38	659.308	3165.25	9791.61	326.074	12903	2454.62	744.213	5387.55	393.982	581.157	2497.51
O95155	7	1	35.5067	0.016764	0.0522458	1.94167	0.766006	Sepsis_D(0)_All	Healthy	147554	Ubiquitin conjugation factor E4 B OS=Homo sapiens OX=9606 GN=UBE4B PE=1 SV=1	556.386	0	155.536	290.319	56.2519	226.9	132.923	15.7115	82.6296	617.069	265.557	329.076	104.998	64.2324	189.704	507.064	592.477	260.348	87.7176	1550.06	133.251	190.653	167.454	235.101	73.4888	198.135	198.851	32.4872	28.4431	82.4428	295.042	61.7243	802.268
P09669	7	1	47.0385	0.0175954	0.0535834	3.13162	0.75926	Sepsis_D(0)_All	Healthy	8781.47	Cytochrome c oxidase subunit 6C OS=Homo sapiens OX=9606 GN=COX6C PE=1 SV=2	175.694	73.4566	49.4672	29.4155	39.7084	44.2492	245.503	174.775	42.0549	66.6333	996.706	93.1493	593.897	670.993	84.5394	157.316	336.569	70.0348	294.654	1606.77	202.873	214.246	16.7661	116.962	124.184	14.8308	144.526	59.8931	159.425	102.793	144.995	168.401	130.163
Q9Y4Z0	7	3	61.2214	0.0199352	0.0573979	4.15062	0.741248	Healthy	Sepsis_D(0)_All	15520.8	U6 snRNA-associated Sm-like protein LSm4 OS=Homo sapiens OX=9606 GN=LSM4 PE=1 SV=1	220.507	732.833	576.475	15.829	239.329	66.4632	246.289	361.644	479.202	119.26	11.3015	45.8306	0.172785	0	8.68538	279.858	0	28.2503	56.7384	0	36.4365	283.816	166.885	65.6615	35.9649	1.2466	22.7192	1.0764	0	226.865	278.527	0	29.8663
Q96T76	7	1	33.7326	0.020411	0.0578595	1.36046	0.737747	Sepsis_D(0)_All	Healthy	115001	MMS19 nucleotide excision repair protein homolog OS=Homo sapiens OX=9606 GN=MMS19 PE=1 SV=2	152.911	7.22408	536.916	1006.78	207.012	695.32	624.644	595.949	400.847	788.256	671.043	482.126	1110.6	1127.87	642.438	427.242	250.546	484.383	229.19	477.617	812.061	810.099	532.959	226.991	539.616	630.207	356.315	380.685	705.149	694.732	599.821	484.81	338.837
Q96S97	7	3	48.0266	0.0221483	0.0609768	4.63629	0.725378	Healthy	Sepsis_D(0)_All	36072	Myeloid-associated differentiation marker OS=Homo sapiens OX=9606 GN=MYADM PE=1 SV=2	594.855	1928	561.414	218.133	74.1796	21.9264	78.1048	180.421	239.352	0	15.8152	20.9482	133.722	208.076	92.2581	104.718	227.854	35.8909	46.2349	0	162.11	93.8419	83.6554	224.283	0	238.627	0	0	53.4854	87.1308	145.033	37.4075	23.3591
Q9UNF1	7	1	35.7347	0.0274451	0.0675767	23.1522	0.691132	Healthy	Sepsis_D(0)_All	65125.4	Melanoma-associated antigen D2 OS=Homo sapiens OX=9606 GN=MAGED2 PE=1 SV=2	0	600.709	0	5.94662	0	0	12.2372	0	68.3681	0	0	0	0	0	0	0	0	0	13.9966	0	0	9.53245	0	0	0	39.8219	0	0	16.9225	0	5.54978	0	0
Q8TC12	7	1	39.5808	0.0337681	0.0759325	2.05361	0.655621	Healthy	Sepsis_D(0)_All	35785.5	Retinol dehydrogenase 11 OS=Homo sapiens OX=9606 GN=RDH11 PE=1 SV=2	78.3896	1120.87	268.205	263.916	926.069	755.216	500.408	513.297	221.963	6.50486	11.9305	205.946	427.79	1027.6	315.214	78.0932	182.564	185.311	471.774	132.173	94.0215	256.781	168.367	95.9408	33.9292	169.283	0	88.2408	986.816	0.456625	483.148	387.907	34.9197
Q9NRD9	7	1	35.6437	0.034241	0.0766724	2.55092	0.653157	Healthy	Sepsis_D(0)_All	178832	Dual oxidase 1 OS=Homo sapiens OX=9606 GN=DUOX1 PE=1 SV=1	7.45315	0	158.486	13.1959	33.2073	1.87741	409.192	25.54	482.137	0	0	0	0	0	0	0	0	4.20872	4.8661	0	233.496	5.29837	139.205	0	0	3.75534	0	21.0161	0	583.946	0	68.3799	0
Q7Z6I6	7	2	38.2157	0.0422581	0.0853629	1.89594	0.614675	Sepsis_D(0)_All	Healthy	119723	Rho GTPase-activating protein 30 OS=Homo sapiens OX=9606 GN=ARHGAP30 PE=1 SV=3	226.08	236.877	165.205	737.013	81.3513	253.261	435.347	19.2714	234.397	874.224	528.59	467.38	312.227	844.198	280.309	1316.34	910.147	482.978	1308	255.701	163.589	235.735	152.003	385.417	584.575	186.378	1256.04	103.294	69.9424	393.171	634.351	230.605	632.686
Q9C0K0	7	2	37.403	0.0478273	0.0911392	1.68072	0.591014	Healthy	Sepsis_D(0)_All	97059.3	B-cell lymphoma/leukemia 11B OS=Homo sapiens OX=9606 GN=BCL11B PE=1 SV=1	462.463	1883.53	363.917	358.979	689.048	1848.08	840.273	1203.33	363.07	123.063	183.9	427.125	1840.61	339.759	1437.42	788.499	400.988	152.494	513.074	446.29	333.083	782.22	528.317	438.883	255.756	522.594	24.4895	1124.75	248.573	37.5316	107.318	1017.44	429.16
Q96IJ6	7	4	39.1299	0.0541819	0.0978721	1.34381	0.566468	Sepsis_D(0)_All	Healthy	46633.4	Mannose-1-phosphate guanyltransferase alpha OS=Homo sapiens OX=9606 GN=GMPPA PE=1 SV=1	1006.29	537.201	1541.77	1622.02	815.69	1335.9	1715.39	1536.32	1325.43	1827.5	1472.67	1506.43	1837.57	1475.1	1280.06	1637.61	1406.91	1185.89	987.479	2260.45	2030.44	1596.74	1740	1502.15	1029.59	1586.35	1014.75	1447.79	1749.02	2106.58	1612.77	1178.78	1410.22
Q6P3S1	7	1	41.2956	0.0571177	0.0997499	4.43834	0.555884	Healthy	Sepsis_D(0)_All	87407.1	DENN domain-containing protein 1B OS=Homo sapiens OX=9606 GN=DENND1B PE=1 SV=2	0	0	787.799	3.81275	414.355	0	478.225	37.8671	913.361	0	0	0	0	0	0	0	826.183	0	18.4165	0	256.223	0	74.1963	0	0	0	0	0	0	220.789	25.2578	4.01805	0
Q86YP4	7	1	46.2062	0.0571955	0.0997499	1.95145	0.55561	Healthy	Sepsis_D(0)_All	68405.1	Transcriptional repressor p66-alpha OS=Homo sapiens OX=9606 GN=GATAD2A PE=1 SV=1	71.7961	19.0051	287.305	160.005	312.376	417.542	182.443	31.0355	248.693	0	14.1421	209.813	59.5223	16.7668	65.0626	17.7168	126.653	11.7484	203.197	15.9737	177.777	496.323	219.217	50.5894	38.1807	0.00222815	164.488	196.39	16.0864	61.1396	109.429	160.887	22.8694
Q4L180	7	1	43.3412	0.0597832	0.10179	635.66	0.546646	Sepsis_D(0)_All	Healthy	131009	Filamin A-interacting protein 1-like OS=Homo sapiens OX=9606 GN=FILIP1L PE=1 SV=2	3.59107	0	0	0	0	0	0	0	0	0	1195.86	7.81464	0	0	0	0	0	41.731	19.7777	27.3609	0	0	0	184.454	1989.26	0	1889.58	0	0	0	0	0	122.649
Q8TDW0	7	1	34.4015	0.0626573	0.103444	1.41207	0.53705	Sepsis_D(0)_All	Healthy	93419.2	Volume-regulated anion channel subunit LRRC8C OS=Homo sapiens OX=9606 GN=LRRC8C PE=1 SV=2	4189.41	6560.2	2881.94	2875.45	2891.78	4620.79	2883.73	2383.54	3371.51	7506.13	4246.24	4222.55	4643.18	5737.41	4218.79	6114.45	3218.7	4581.51	1809.29	7307.53	2238.76	4110.33	2477.06	6120.62	6776.32	4552.28	7498.01	4302.6	4975.93	3307.07	2845.75	3656.54	4210.93
Q96Q35	7	1	33.8949	0.0674826	0.106611	5.636	0.521723	Healthy	Sepsis_D(0)_All	52780.9	Amyotrophic lateral sclerosis 2 chromosomal region candidate gene 12 protein OS=Homo sapiens OX=9606 GN=ALS2CR12 PE=1 SV=2	41.4891	355.084	2.2699	25.0755	3.12687	0	0	10.5681	4.28431	0.370145	0.123507	0.594664	0	0.140797	0	18.0921	0	3.97824	119.495	0	1.2892	0	0	0	0	3.19526	5.37033	0	0	3.09347	19.9716	0	12.4607
P10599	7	1	50.4943	0.0719221	0.110511	1.19621	0.508407	Sepsis_D(0)_All	Healthy	12022.7	Thioredoxin OS=Homo sapiens OX=9606 GN=TXN PE=1 SV=3	3418.51	12451.1	3104.76	2490.6	969.603	1339.59	2292.07	3139.05	2597.56	5064.96	4118.48	2579.63	1981.4	2345.96	2241.98	5718.88	3893.5	2609.11	2702.29	4337.67	2047.75	983.856	2654.52	5648.43	3767.7	4927.12	10651.1	3780.04	3154.46	5930.43	2682.51	2284.71	5196.53
Q6IN85	7	3	37.4433	0.0738291	0.11176	1.49733	0.5029	Sepsis_D(0)_All	Healthy	95995.8	Serine/threonine-protein phosphatase 4 regulatory subunit 3A OS=Homo sapiens OX=9606 GN=PPP4R3A PE=1 SV=1	797.916	3146.08	738.792	1185.63	640.587	934.754	1187.27	489.935	526.433	1086.31	501.004	901.394	2423.27	1828.75	666.706	1942.3	551.528	2513.64	1537.58	1917.54	1349.6	544.186	906.504	769.347	481.015	605.907	888.391	6706.74	2385.72	1578.64	513.974	1123.04	945.707
O75347	7	1	45.3603	0.0747595	0.112084	1.33327	0.500257	Sepsis_D(0)_All	Healthy	12911.9	Tubulin-specific chaperone A OS=Homo sapiens OX=9606 GN=TBCA PE=1 SV=3	512.003	769.793	53.4876	137.889	0	352.323	39.2894	67.6704	70.9122	315.189	234.724	265.302	267.157	173.564	221.811	895.492	25.6796	156.49	201.076	265.324	42.0725	137.697	158.036	551.077	214.417	1257.79	414.752	326.686	454.56	95.3311	215.93	71.4338	201.934
P11166	7	2	45.4513	0.0748731	0.112084	2.80794	0.499936	Healthy	Sepsis_D(0)_All	54426.1	Solute carrier family 2_ facilitated glucose transporter member 1 OS=Homo sapiens OX=9606 GN=SLC2A1 PE=1 SV=2	18.3246	6.46782	157.554	65.5957	129.733	31.6214	68.1449	101.729	89.1577	20.9664	54.8336	7.11779	2.56114	10.5317	13.3926	0	0	34.6267	45.1999	0	59.7176	77.3658	25.3804	18.3408	14.8819	4.21694	9.41962	21.5528	0	57.474	59.2265	34.4271	0
P17050	7	1	34.3233	0.0784523	0.114442	1.32699	0.490037	Sepsis_D(0)_All	Healthy	47078	Alpha-N-acetylgalactosaminidase OS=Homo sapiens OX=9606 GN=NAGA PE=1 SV=2	268.637	0.991732	736.682	648.67	117.781	382.879	534.879	49.2615	1608.53	381.668	1260.67	1020.34	78.4469	162.597	392.797	1014.13	433.199	1760.74	257.095	34.0781	298.419	194.689	639.476	306.407	111.441	148.981	49.5059	731	202.124	3019.5	504.825	524.666	321.585
P35249	7	2	36.3711	0.0790648	0.11522	1.30333	0.488382	Sepsis_D(0)_All	Healthy	40195	Replication factor C subunit 4 OS=Homo sapiens OX=9606 GN=RFC4 PE=1 SV=2	2824.72	1934.52	1418.59	1531.24	2345.81	2111.08	3142.23	2070.78	1923.66	2150.78	2809.36	2613.08	2619.52	2836.06	1512.29	1673.49	2854.19	2084.69	2004.95	4171.72	1410.35	2394.08	1419.67	1954.92	3632.14	2511.53	3826.82	3496.5	3302.56	1965.83	1826.2	2041.49	3266.04
P54725	7	2	47.9406	0.079488	0.115273	3.55674	0.487245	Healthy	Sepsis_D(0)_All	39666.3	UV excision repair protein RAD23 homolog A OS=Homo sapiens OX=9606 GN=RAD23A PE=1 SV=1	902.634	1543.59	246.547	140.985	15.3339	68.1852	87.7959	47.8401	796.75	98.273	48.3085	132.125	25.1372	95.7546	66.8674	207.307	359.82	191.439	238.205	20.8904	153.868	110.952	241.682	89.38	21.3374	329.593	0	70.1745	65.5114	99.0271	127.054	47.8278	50.6325
O14529	7	1	43.7144	0.0795269	0.115273	4.12458	0.487141	Healthy	Sepsis_D(0)_All	162190	Homeobox protein cut-like 2 OS=Homo sapiens OX=9606 GN=CUX2 PE=1 SV=4	256.791	897.125	0	61.4938	0	165.935	69.4986	5.07481	128.863	13.4366	0	85.2707	108.342	0	23.4466	0	0	21.2508	0	0	34.138	226.906	138.043	74.9183	0	0	179.366	71.927	0	0	109.93	0	28.2987
Q6ZXV5	7	1	37.6576	0.0903113	0.122211	1.55451	0.459838	Sepsis_D(0)_All	Healthy	104921	Transmembrane and TPR repeat-containing protein 3 OS=Homo sapiens OX=9606 GN=TMTC3 PE=1 SV=2	1083.79	223.88	107.256	227.122	302.98	434.795	226.737	277.598	178.711	90.468	502.458	801.659	585.179	171.601	155.262	1710.87	77.7496	348.791	342.549	253.614	153.455	362.066	82.0229	713.405	1132.66	681.939	239.202	983.866	172.02	326.276	614.599	595.155	330.143
O60502	7	1	32.6172	0.0956933	0.125073	1.32239	0.447288	Sepsis_D(0)_All	Healthy	103999	Protein O-GlcNAcase OS=Homo sapiens OX=9606 GN=OGA PE=1 SV=2	2275.23	0	667.511	956.518	1084.42	1448.62	1182.37	228.084	751.521	1084.88	1325.17	492.956	1601.01	1110.05	1266.62	3474.42	1015.68	1022.38	388.035	1553.28	363.167	1576.49	629.559	764.949	1780.4	2663.3	1114.28	2490.4	2104	1597.5	508.955	491.8	962.965
Q14011	7	1	56.1002	0.096108	0.125095	5.54705	0.446347	Healthy	Sepsis_D(0)_All	18648	Cold-inducible RNA-binding protein OS=Homo sapiens OX=9606 GN=CIRBP PE=1 SV=1	0	600.124	4.92981	0	19.5248	100.077	0	197.122	362.328	0	0	133.474	0	0	19.1018	0	0	55.7988	45.9969	0	0	0	80.55	85.8546	8.18601	16.6027	0	78.6578	0	0	30.1178	54.1372	0
P08708	7	2	48.7801	0.099707	0.126516	1.331	0.43834	Sepsis_D(0)_All	Healthy	15607.2	40S ribosomal protein S17 OS=Homo sapiens OX=9606 GN=RPS17 PE=1 SV=2	609.054	560.972	921.915	593.835	1080.36	1163.58	1406.09	620.405	1113.56	1693.54	515.095	1412.63	926.601	1290.71	801.514	1050.47	3198.1	992.979	271.403	1257.69	357.393	1270.91	908.97	1026.99	1742.64	777.782	1017.14	599.705	567.729	1054.72	711.939	949.037	1382.31
Q96IU4	7	1	55.4169	0.101784	0.127888	1.49249	0.433839	Sepsis_D(0)_All	Healthy	22459.8	Protein ABHD14B OS=Homo sapiens OX=9606 GN=ABHD14B PE=1 SV=1	31.7799	141.021	61.6674	208.288	48.8477	524.988	10.7478	15.547	98.461	262.625	120.559	253.706	411.808	272.529	109.331	46.794	973.935	98.9426	200.162	74.5059	86.2258	398.479	21.6297	30.5645	158.157	46.3736	114.953	86.1712	61.6814	24.8126	6.00235	38.7423	189.58
Q0D2K2	7	1	33.5503	0.115308	0.135753	5.47229	0.40648	Sepsis_D(0)_All	Healthy	64659.9	Kelch-like protein 30 OS=Homo sapiens OX=9606 GN=KLHL30 PE=2 SV=3	158.495	0	0	0	0	0	0	0	0	24.7118	0	0	108.976	270.87	46.9695	0	0	37.2141	4.06742	733.241	0	469.751	0	0	0	366.316	0	0	19.4692	0	0	0	0
Q15813	7	2	34.7411	0.115832	0.135969	1.21135	0.405482	Sepsis_D(0)_All	Healthy	59973.5	Tubulin-specific chaperone E OS=Homo sapiens OX=9606 GN=TBCE PE=1 SV=1	471.345	217.199	1139.06	392.853	82.3235	80.8558	431.037	421.321	274.602	454.462	694.519	155.51	388.428	301.142	241.007	352.758	658.765	676.711	287.169	1348.25	149.111	324.019	277.62	491.493	267.57	285.705	204.96	238.856	304.038	861.535	321.629	785.612	222.022
P04424	7	2	37.7368	0.129361	0.142733	1.15798	0.381137	Sepsis_D(0)_All	Healthy	51943.2	Argininosuccinate lyase OS=Homo sapiens OX=9606 GN=ASL PE=1 SV=4	958.765	1826.57	1063.55	968.77	1326.39	968.553	1044.89	1240.29	1085.77	2070.82	1656.81	1139.63	1009.63	984.068	944.303	1141.66	377.519	1481.74	1407.75	1406.21	927.39	1263.47	878.748	1628.23	1235.8	1124.11	2089.95	1042.95	1181.22	764.733	957.682	992.807	1428.13
O00170	7	2	35.252	0.156304	0.154927	1.35456	0.33944	Healthy	Sepsis_D(0)_All	38092.3	AH receptor-interacting protein OS=Homo sapiens OX=9606 GN=AIP PE=1 SV=2	337.097	722.424	253.798	198.781	536.519	460.09	113.424	151.263	382.865	96.8815	187.897	229.405	411.455	130.847	229.734	345.273	44.4953	200.524	459.092	233.27	157.677	556.108	199.477	222.974	341.447	548.109	100.986	503.036	255.997	82.8554	270.298	278.585	88.2257
P56134	7	1	49.5615	0.160299	0.155585	1.00627	0.333896	Sepsis_D(0)_All	Healthy	11031.9	ATP synthase subunit f_ mitochondrial OS=Homo sapiens OX=9606 GN=ATP5MF PE=1 SV=3	5612.54	5787.89	17960	16716.6	17434.4	19833.6	20069.7	13702.1	14448.1	7859.17	9636.73	11970.4	16033.9	15274.5	12779.9	11244.1	18190.6	10866.7	8070	26801.5	14923.2	20989.6	14230.6	8086.51	7572.78	13539.2	5761.8	16842.9	17042.9	11812.9	13310	15708.7	9185.46
Q9NZZ3	7	1	40.6001	0.161217	0.155836	6.03465	0.332643	Healthy	Sepsis_D(0)_All	24627.8	Charged multivesicular body protein 5 OS=Homo sapiens OX=9606 GN=CHMP5 PE=1 SV=1	13.6469	0	660.535	614.01	1743.06	125.744	3648.67	2409.02	1740.63	34.8891	8.38783	41.765	118.047	30.1178	454.73	113.292	22.3709	167.346	293.775	23.3969	592.087	86.9049	590.306	0	0	13.9549	0	0	24.1805	229.562	307.036	1204.81	0
P00403	7	6	58.2971	0.17485	0.16173	1.00785	0.314881	Sepsis_D(0)_All	Healthy	25736.2	Cytochrome c oxidase subunit 2 OS=Homo sapiens OX=9606 GN=MT-CO2 PE=1 SV=1	6807.94	13368.3	37616.6	32977.6	33179.5	49342.1	39788.9	24194	21837.5	10872.1	10420.9	27046.6	39332.3	34027.4	26656.4	23894.7	35864.3	15358.5	10408.6	62032.5	26328.3	44150	24744.9	12006.4	15842.6	30643.6	10167	40662.5	44278.7	13606.3	19473.1	31458	17477.8
Q04323	7	1	48.9382	0.178394	0.162886	2.00607	0.310509	Healthy	Sepsis_D(0)_All	33439.4	UBX domain-containing protein 1 OS=Homo sapiens OX=9606 GN=UBXN1 PE=1 SV=2	1730.84	3921.06	548.091	707.39	158.452	757.036	496.275	313.563	420.339	383.184	267.059	828.864	559.241	275.09	488.211	0	553.911	306.984	582.929	402.042	251.096	552.91	722.246	575.825	315.191	1524.61	0	755.977	762.007	190.236	645.514	285.066	805.557
Q15056	7	4	43.4923	0.18709	0.166361	1.64808	0.30017	Healthy	Sepsis_D(0)_All	27442.1	Eukaryotic translation initiation factor 4H OS=Homo sapiens OX=9606 GN=EIF4H PE=1 SV=5	283.445	1023.42	57.2197	92.0888	554.943	148.993	117.457	122.163	228.211	157.187	93.3372	151.365	93.7807	59.1618	250.161	321.44	117.453	69.5792	201.394	6.88018	302.142	59.3562	117.457	118.509	286.759	217.431	82.9485	145.28	134.844	17.5613	217.907	214.226	733.891
Q8NEK5	7	2	39.4628	0.19425	0.16943	1.92062	0.29205	Sepsis_D(0)_All	Healthy	64495.6	Zinc finger protein 548 OS=Homo sapiens OX=9606 GN=ZNF548 PE=1 SV=2	120.352	33.0633	115.78	149.286	30.2387	130.861	94.4272	0.245636	97.3998	97.495	69.7731	373.106	315.393	605.693	319.178	21.3716	587.382	106.418	267.921	131.554	111.792	28.3736	58.1711	149.537	122.671	137.591	12.2572	50.4124	246.502	307.966	175.389	4.15833	76.6008
Q8IXJ6	7	1	44.7369	0.202764	0.173095	2.79857	0.282822	Healthy	Sepsis_D(0)_All	43809.5	NAD-dependent protein deacetylase sirtuin-2 OS=Homo sapiens OX=9606 GN=SIRT2 PE=1 SV=2	358.599	0	823.552	687.009	1895.34	134.27	3320.73	2296.5	2055.77	6.32426	94.6391	255.523	80.8184	3.77528	103.674	229.408	1857.49	257.819	2570.19	0	54.8072	180.275	997.439	591.373	0	150.945	0	1.82171	0	232.972	570.221	1684.19	0
Q5VST6	7	1	35.2177	0.204066	0.173912	1.29442	0.281449	Healthy	Sepsis_D(0)_All	32899.2	Alpha/beta hydrolase domain-containing protein 17B OS=Homo sapiens OX=9606 GN=ABHD17B PE=1 SV=1	33.9777	179.44	3.48776	32.6953	211.175	139.765	99.12	668.701	5.97064	3.37462	35.5742	0	311.819	445.401	545.851	71.4122	0	121.494	403.236	1.68681	3.58096	67.3191	24.5192	65.2652	34.8594	0	8.45445	0	168.956	0	77.1253	270.579	20.4284
Q99747	7	1	39.7053	0.213167	0.177849	1.32992	0.272129	Sepsis_D(0)_All	Healthy	35088.5	Gamma-soluble NSF attachment protein OS=Homo sapiens OX=9606 GN=NAPG PE=1 SV=1	775.827	1477.96	172.987	252.775	499.631	499.586	78.6608	47.8729	455.872	753.296	782.817	956.18	565.057	613.997	881.206	10.0027	573.521	652.427	419.746	971.064	358.223	404.044	568.847	926.397	1189.15	948.391	1057.44	337.879	450.084	514.214	380.319	173.119	657.84
P63173	7	1	57.8152	0.214291	0.178183	7.69792	0.27101	Sepsis_D(0)_All	Healthy	8274.93	60S ribosomal protein L38 OS=Homo sapiens OX=9606 GN=RPL38 PE=1 SV=2	55.1001	3.42994	206.537	55.033	191.41	31.8349	23.1059	71.7604	94.0302	15.1758	1990.55	31.4074	327.942	89.1973	64.3634	226.191	317.035	333.973	12.5553	0	123.439	98.7729	119.74	95.4435	6168.06	1558.79	4.86286	300.514	1122.89	710.28	5.27603	112.242	195.445
P35268	7	1	44.2604	0.229243	0.184218	21.4286	0.256745	Sepsis_D(0)_All	Healthy	14844	60S ribosomal protein L22 OS=Homo sapiens OX=9606 GN=RPL22 PE=1 SV=2	12.3995	4.14151	31.1254	0.425535	0.00287902	28.6187	0	10.83	9.29462	57.9519	47.7962	22.978	66.1812	167.15	1.28647	0.00300892	18.9059	3.93366	2.49592	245.31	25.465	7.68867	0.0873684	0.179525	9.84978	81.4544	77.3726	76.2557	4281.81	1.03571	0	0	33.1621
Q9NYV6;A6NIE6	7	1	32.904	0.24542	0.192205	1.53328	0.24251	Healthy	Sepsis_D(0)_All	74905.8	RNA polymerase I-specific transcription initiation factor RRN3 OS=Homo sapiens OX=9606 GN=RRN3 PE=1 SV=1	6.34216	17.9948	611.856	245.666	89.018	0	1029.2	452.251	1755.01	35.2608	0	40.8069	146.133	21.9572	40.7307	0	0	136.964	242.944	0	2218.1	640.196	557.324	0	9.85777	0	0	117.463	0	2070.04	0	307.868	0
Q9NVR2	7	1	35.6202	0.261835	0.198209	3.31079	0.229192	Healthy	Sepsis_D(0)_All	83262.6	Integrator complex subunit 10 OS=Homo sapiens OX=9606 GN=INTS10 PE=1 SV=2	481.352	1879.58	175.444	56.1266	79.1698	109.994	84.7177	196.289	177.077	106.778	57.6936	213.962	213.792	237.307	160.873	13.9375	30.7162	132.68	224.961	70.9362	158.359	33.1389	14.4936	122.029	43.3394	131.017	0	50.5422	276.584	6.05529	17.9226	30.9861	0.403891
P58546	7	1	65.9673	0.361541	0.241751	1.45941	0.166531	Sepsis_D(0)_All	Healthy	13065.9	Myotrophin OS=Homo sapiens OX=9606 GN=MTPN PE=1 SV=2	909.639	7148.42	132.187	121.636	736.842	3648.81	277.323	55.8697	210.209	94.6231	5102.48	386.849	2113.18	1674.2	130.364	2631.05	8335.58	751.124	1121.97	2568.18	150.71	693.423	129.681	1075.3	4745.94	842.91	6344.02	2269.05	270.235	55.6186	88.1129	60.0021	5741.4
P04062	7	1	47.2286	0.364321	0.242595	1.14295	0.165134	Healthy	Sepsis_D(0)_All	60172.6	Glucosylceramidase OS=Homo sapiens OX=9606 GN=GBA PE=1 SV=3	1613.31	281.173	2871.13	2402.72	1682.95	744.276	2641.75	2335.91	2237.81	1174.89	1145.33	808.675	1667.78	2783.46	1210.06	606.913	1123.32	1999.26	1827.22	3548.31	2454.37	1587.82	2301.77	1035.44	409.054	219.907	588.687	1218.43	258.912	1889.19	1732.39	2981.48	727.734
Q8IVU3	7	1	30.2537	0.380843	0.250571	4.66973	0.157146	Sepsis_D(0)_All	Healthy	116609	Probable E3 ubiquitin-protein ligase HERC6 OS=Homo sapiens OX=9606 GN=HERC6 PE=1 SV=2	366.346	43.2851	0	0	0	0	0	0	24.7694	0	12.2759	0	680.433	957.99	139.15	0	0	89.6966	0	911.192	0	642.515	0	0	0	765.74	0	0	663.12	6.36412	0	0	0
P23142	7	1	44.9005	0.398435	0.257795	2.47008	0.149191	Sepsis_D(0)_All	Healthy	81320.1	Fibulin-1 OS=Homo sapiens OX=9606 GN=FBLN1 PE=1 SV=4	3149.01	16.5789	11.9416	20.9412	21.0199	1576.4	434.048	37.1685	17.8572	600.197	82.5601	19.2537	3134.22	6358.1	2564.89	752.835	4.87098	902.894	44.8332	6583.39	13.6852	1997.25	21.7981	14.7004	91.5343	7829.68	83.192	11.183	4216.73	16.3088	453.907	22.3733	448.618
O60888	7	1	47.8818	0.399696	0.258042	1.0113	0.148641	Healthy	Sepsis_D(0)_All	19230.4	Protein CutA OS=Homo sapiens OX=9606 GN=CUTA PE=1 SV=2	627.058	105.976	349.827	604.209	855.597	357.334	651.637	459.459	472.776	273.839	335.388	1261.26	417.176	176.999	514.359	522.11	169.517	658.412	162.665	287.446	884.673	653.533	724.385	256.278	182.447	379.164	48.7001	60.0141	586.702	409.228	907.522	303.82	465.454
Q9BVP2	7	2	46.2102	0.407582	0.260655	1.33964	0.145263	Healthy	Sepsis_D(0)_All	62506.5	Guanine nucleotide-binding protein-like 3 OS=Homo sapiens OX=9606 GN=GNL3 PE=1 SV=2	5255.26	3554.72	7653	8289.61	7485.65	8050.5	12252.7	14754.4	6043.38	3767.79	4469.18	4633.73	5181.4	5675.7	6149.64	6190.97	17866.3	2747.16	7381.76	2327.39	5798.67	5593.44	5911.93	3008.76	2823.42	3207.91	2823.63	4024.53	3849.64	4847.12	9515.2	8444.1	5149.81
Q5JSZ5	7	2	33.8947	0.408019	0.260726	1.82125	0.145079	Sepsis_D(0)_All	Healthy	244107	Protein PRRC2B OS=Homo sapiens OX=9606 GN=PRRC2B PE=1 SV=2	1516.11	5019.6	691.133	565.824	1723.75	945.668	326.781	168.302	1350.96	447.331	1571.43	994.363	1425.16	1101.33	9094.6	1677.72	924.358	1151.5	2135.69	1159.93	381.082	1074.59	1378.21	966.06	881.707	4580.98	378.243	3193.29	1460.57	122.903	585.816	20863.7	857.622
Q7Z2Z1	7	1	37.7029	0.411989	0.261901	1.09305	0.14342	Healthy	Sepsis_D(0)_All	212853	Treslin OS=Homo sapiens OX=9606 GN=TICRR PE=1 SV=2	0	392.212	0	0	0	37.9906	0	0	0	0	44.903	66.8771	72.1256	38.298	50.991	406.666	0	11.0484	24.528	0	0	0	10.007	67.6048	157.38	0	0	0	0	0	0	0	86.6402
O60602	7	1	43.1277	0.442018	0.272905	6.19179	0.131642	Healthy	Sepsis_D(0)_All	98917.2	Toll-like receptor 5 OS=Homo sapiens OX=9606 GN=TLR5 PE=1 SV=4	558.774	1457.47	0	0	0	17.3257	0	0	13.6117	0	0	0	8.40151	39.3401	0	36.0075	0	53.5272	550.725	0	0	0	0	10.6643	16.8799	0	0	0	0	0	77.9609	0	0
Q96P16	7	1	37.1065	0.442101	0.272905	2.08168	0.131611	Healthy	Sepsis_D(0)_All	35947.8	Regulation of nuclear pre-mRNA domain-containing protein 1A OS=Homo sapiens OX=9606 GN=RPRD1A PE=1 SV=1	21.3977	55.461	803.992	344.643	146.593	25.0836	690.315	209.876	820.51	65.6009	56.3407	113.482	284.899	8.58683	156.752	12.8373	49.6275	25.9268	111.475	0	461.605	355.19	330.596	134.441	5.99149	117.442	0.723488	44.6449	0.453767	434.572	296.002	420.354	107.089
Q5M9N0	7	1	39.5612	0.442872	0.273269	1.02577	0.131326	Healthy	Sepsis_D(0)_All	127654	Coiled-coil domain-containing protein 158 OS=Homo sapiens OX=9606 GN=CCDC158 PE=2 SV=2	834.112	2448.56	627.702	1059.94	1883.3	809.872	530.318	2884.81	1336.87	570.906	369.296	1589.39	376.86	586.865	749.726	5727.99	2458.72	859.169	646.481	613.547	194.613	171.263	1471.77	2571.63	1339.67	1887.05	169.937	2603.19	1121.04	893.702	1924.87	1686.53	656.594
Q02413	7	1	54.8959	0.462966	0.280692	1.05615	0.124172	Healthy	Sepsis_D(0)_All	114774	Desmoglein-1 OS=Homo sapiens OX=9606 GN=DSG1 PE=1 SV=2	266.446	0	24.6502	59.0634	16.1762	0.844689	32.409	78.3451	28.3909	273.025	66.4669	36.4167	6.1215	47.9758	35.4938	12.3313	4.72069	96.2902	117.571	18.0504	21.7808	18.4839	37.4416	79.1241	49.3408	15.4175	1.01202	0.0245771	0	31.2166	124.539	31.9862	25.7482
Q9BXU7	7	2	41.2122	0.470705	0.282661	4.54812	0.121555	Sepsis_D(0)_All	Healthy	105302	Ubiquitin carboxyl-terminal hydrolase 26 OS=Homo sapiens OX=9606 GN=USP26 PE=1 SV=1	0	6.34971	57.9078	9.64775	43.9827	0	0	53.3653	34.2763	29.8501	208.667	0	0	0	17.6134	0	0	0	0.00678285	0	41.7635	4.46283	107.162	0	0	0	0	0	0	1482.57	0	351.358	0
Q99426	7	1	43.1471	0.472515	0.282941	1.72893	0.120953	Healthy	Sepsis_D(0)_All	27610.7	Tubulin-folding cofactor B OS=Homo sapiens OX=9606 GN=TBCB PE=1 SV=2	577.991	1254.58	288.924	278.395	530.217	716.211	50.7948	0	455.035	682.61	163.374	694.498	462.605	306.113	250.662	254.402	23.0013	355.282	382.196	160.605	74.3189	731.915	140.773	284.931	72.4287	150.425	4.46425	6.4325	663.316	179.189	95.0857	9.69546	0.482068
P12318	7	1	41.1994	0.482786	0.287452	1.13983	0.117615	Sepsis_D(0)_All	Healthy	35342.9	Low affinity immunoglobulin gamma Fc region receptor II-a OS=Homo sapiens OX=9606 GN=FCGR2A PE=1 SV=4	269.223	332.839	346.49	52.0059	546.477	232.527	500.339	222.333	372.379	6.10202	138.513	354.127	1058.24	276.533	569.309	0	16.6123	59.4052	792.058	219.383	241.136	453.642	582.895	115.641	124.953	899.611	125.746	294.305	806.885	214.348	484.949	327.774	379.14
Q9UKY3	7	1	37.7536	0.492355	0.291006	1.10031	0.114615	Healthy	Sepsis_D(0)_All	30792.7	Putative inactive carboxylesterase 4 OS=Homo sapiens OX=9606 GN=CES1P1 PE=5 SV=2	3095.17	2689.56	5469.27	4933.39	4982.67	4889.03	4554.16	4061.16	3856.81	2058.5	1073.62	1455.41	4200.25	1119.43	4314.42	2646.33	17744.6	1518.82	1421.21	3784.57	3902.14	6627.74	5374.97	1919.85	629.516	2238.96	1014.28	1403.21	2030.94	5006.58	4322.51	4821.21	3414.99
Q9Y3D6	7	3	41.3218	0.494858	0.292053	1.04357	0.113847	Sepsis_D(0)_All	Healthy	16994.8	Mitochondrial fission 1 protein OS=Homo sapiens OX=9606 GN=FIS1 PE=1 SV=2	2036.08	2568.52	1739.05	1753.4	1484.14	1663.76	1600.4	1719.62	1659.25	1193.73	1263.81	1799.65	1619.4	2260.22	1518.48	2328.59	2234.11	1269.24	1436.82	1625.99	1271.52	1178.3	1586.66	1627.51	2284.29	1878.41	1681.09	2277.94	2172.8	2269.81	1815.73	1667.89	1841.02
Q15417	7	2	46.7911	0.505268	0.295978	1.77239	0.110728	Sepsis_D(0)_All	Healthy	36584.9	Calponin-3 OS=Homo sapiens OX=9606 GN=CNN3 PE=1 SV=1	205.232	364.494	120.303	155.668	150.787	338.704	120.255	152.284	285.702	569.051	172.917	283.099	58.5153	200.701	264.811	489.155	40.5623	451.59	154.812	51.6277	116.633	209.834	396.378	403.255	631.342	38.5807	712.576	309.367	67.3889	404.675	121.578	1922.12	426.742
Q7Z6K3;REVERSE22267	7	1	44.6925	0.533221	0.306425	1.87463	0.102913	Healthy	Sepsis_D(0)_All	46747.3	Protein prenyltransferase alpha subunit repeat-containing protein 1 OS=Homo sapiens OX=9606 GN=PTAR1 PE=1 SV=2	44.4221	0	1121.95	1019.75	201.936	6.02538	355.988	249.662	1642.86	144.635	74.5062	551.805	0	0	78.5178	0	83.8649	525.303	152.854	424.522	412.508	0	514.927	933.468	159.848	0	0	753.93	0	709.718	81.877	341.413	0
P0DMS9	7	1	29.4697	0.541372	0.309121	1.17232	0.100779	Healthy	Sepsis_D(0)_All	30897.4	Transmembrane domain-containing protein TMIGD3 OS=Homo sapiens OX=9606 GN=TMIGD3 PE=1 SV=1	536.727	21.3358	704.893	299.538	468.663	260.292	462.046	154.107	796.654	798.059	702.163	316.121	128.993	26.3506	180.636	143.939	631.869	457.658	466.099	59.9142	509.285	569.004	344.605	263.318	403.494	42.0246	296.099	57.515	27.077	430.003	234.127	267.081	227.997
Q9H8Y8	7	1	44.3556	0.542038	0.309378	3.55357	0.100607	Healthy	Sepsis_D(0)_All	47316.5	Golgi reassembly-stacking protein 2 OS=Homo sapiens OX=9606 GN=GORASP2 PE=1 SV=3	12.7295	5970.55	39.0738	51.9083	45.0517	25.2573	25.7399	22.6986	51.5813	31.8312	40.908	13.7729	41.0786	97.4995	7.85638	97.0821	29.9727	30.5314	14.257	67.9508	56.3439	43.092	26.064	17.3873	44.0894	1898.85	84.1952	900.369	51.0293	522.016	35.5404	60.185	5.55327
O43708	7	3	41.0398	0.548743	0.311971	1.06262	0.0989025	Sepsis_D(0)_All	Healthy	24497.4	Maleylacetoacetate isomerase OS=Homo sapiens OX=9606 GN=GSTZ1 PE=1 SV=3	1613.28	1602.47	1515.41	1045.05	1834.46	1639.54	995.298	1506.89	1071.66	1317.81	1470.89	1292.49	1212.6	1731.8	1812.49	1296.66	1609.55	1157.96	1211.13	1096.29	987.979	2680.47	1158.58	1393.49	2264.25	1177.97	1477.48	1709.29	1553.93	1283.26	1469.72	1473.71	2017.88
Q9P032	7	1	37.0482	0.598037	0.32699	1.72267	0.08757	Sepsis_D(0)_All	Healthy	20323.5	NADH dehydrogenase [ubiquinone] 1 alpha subcomplex assembly factor 4 OS=Homo sapiens OX=9606 GN=NDUFAF4 PE=1 SV=1	7.38839	12.5856	6.20784	0	0	0	0	0	0.368193	0	0	7.40241	8.07879	25.4183	0	8.40805	0	2.08864	0	0.0119581	1.63133	1.27951	7.48074	0	0	6.33555	0	0	5.48529	36.1482	0	0	0
O96008	7	1	39.2725	0.608087	0.32956	2.07495	0.0855009	Healthy	Sepsis_D(0)_All	38235.3	Mitochondrial import receptor subunit TOM40 homolog OS=Homo sapiens OX=9606 GN=TOMM40 PE=1 SV=1	613.327	9.19432	3416.24	1884.08	2248.52	396.469	1104.13	953.196	1196.92	202.192	248.462	325.664	288.329	77.8503	227.258	75.3597	983.025	529.18	610.921	674.206	3610.44	1743.97	1052.42	102.308	97.5387	12.025	0	606.968	15.0821	593.734	673.354	796.859	126.884
Q13555	7	1	41.2756	0.613653	0.331735	1.72097	0.0843879	Sepsis_D(0)_All	Healthy	63348.6	Calcium/calmodulin-dependent protein kinase type II subunit gamma OS=Homo sapiens OX=9606 GN=CAMK2G PE=1 SV=4	115.577	112.449	411.31	100.382	158.545	118.575	360.835	114.002	252.81	889.553	599.414	159.126	521.85	136.879	93.6394	66.7031	535.706	15.5348	187.568	11.2454	75.9489	273.173	138.922	1147.17	367.798	284.963	0	27.1125	564.261	32.6817	309.199	65.2514	701.579
P50454	7	2	37.0874	0.650161	0.341647	2.21145	0.0776405	Sepsis_D(0)_All	Healthy	46554.7	Serpin H1 OS=Homo sapiens OX=9606 GN=SERPINH1 PE=1 SV=2	0	3.52026	1.79889	0	5.0145	53.2734	5.19481	0	2.07421	44.645	3.61543	2.19191	51.5725	22.1499	0.945573	0	5.65222	0	96.2647	0	1.0158	2.23868	0	8.83905	0	8.85855	0	6.24022	136.13	2.96394	2.16	1.72722	0
Q9Y5K5	7	1	34.2085	0.650263	0.341647	1.15226	0.0776228	Healthy	Sepsis_D(0)_All	37892.1	Ubiquitin carboxyl-terminal hydrolase isozyme L5 OS=Homo sapiens OX=9606 GN=UCHL5 PE=1 SV=3	1305.26	988.496	2230.71	889.214	310.895	429.604	1673.5	1841.07	1207.4	628.541	269.859	297.83	1050.56	1171.78	1326.98	676.427	3557.42	1206.81	1075.02	1601.14	1379.96	1329.67	1400.84	367.31	84.6752	626.746	18.4609	266.602	752.868	1567.42	1121.89	680.365	194.42
Q04609;Q9HBA9	7	1	39.9479	0.687058	0.353771	3.08279	0.0717279	Sepsis_D(0)_All	Healthy	84558.9	Glutamate carboxypeptidase 2 OS=Homo sapiens OX=9606 GN=FOLH1 PE=1 SV=1	6.74019	188.606	0	0	95.0658	10.0105	0	0	10.2778	20.3214	1.7585	161.92	0.236528	0	271.744	0	0	20.265	0	14.5268	0	27.6143	0	0.731811	0.119961	38.8136	0	916.491	1383.76	1.21798	0	0	0
Q8IYM9	7	1	35.829	0.714075	0.361283	2.98463	0.0679293	Sepsis_D(0)_All	Healthy	58087.9	E3 ubiquitin-protein ligase TRIM22 OS=Homo sapiens OX=9606 GN=TRIM22 PE=1 SV=1	1122.4	796.433	572.196	697.137	1880.31	1875.74	601.391	1506.55	468.204	302.246	560.493	888.242	1497.47	1097.3	1036.93	50487	1060.76	638.247	704.226	1024.78	907.146	575.559	514.64	554.453	595.175	1487.14	2008.86	1765.9	1133.45	297.142	938.826	1188.33	845.083
Q8NFW8	7	2	34.6284	0.71546	0.361869	1.02174	0.0677459	Sepsis_D(0)_All	Healthy	49063.6	N-acylneuraminate cytidylyltransferase OS=Homo sapiens OX=9606 GN=CMAS PE=1 SV=2	326.01	369.298	451.988	1150.25	1447.02	452.266	629.306	266.394	496.423	224.606	121.093	1607.57	616.906	168.919	938.976	330.568	280.292	239.074	555.122	1092.6	472.312	1586.63	1394.42	364.98	126.811	521.863	85.9591	392.985	720.506	587.778	605.01	1008.42	110.2
Q02750	7	1	47.1754	0.73107	0.367093	1.93747	0.0657554	Sepsis_D(0)_All	Healthy	43781.3	Dual specificity mitogen-activated protein kinase kinase 1 OS=Homo sapiens OX=9606 GN=MAP2K1 PE=1 SV=2	105.249	212.721	71.4979	154.049	94.1998	147.056	340.332	660.433	117.943	154.282	71.2218	122.139	418.716	3286.34	465.903	65.2811	41.0043	104.001	80.311	1273.16	86.9337	889.863	299.778	36.0738	155.967	352.942	35.966	86.6054	158.353	201.534	318.962	488.308	52.7617
Q9C0I1	7	1	30.7211	0.795879	0.388867	1.15871	0.0588838	Healthy	Sepsis_D(0)_All	87231.4	Myotubularin-related protein 12 OS=Homo sapiens OX=9606 GN=MTMR12 PE=1 SV=2	425.135	2399.03	1700.01	949.632	504.204	1741.96	620.155	513.55	1367.61	412.546	499.922	1786.28	817.416	578.94	867.438	190.703	628.543	422.887	864.589	1033.83	1220.99	1857.7	1778.62	1291.6	726.829	710.068	189.151	682.003	3145.25	0	270.868	506.442	688.491
P82979	7	1	38.0704	0.877119	0.40867	1.06367	0.0531613	Sepsis_D(0)_All	Healthy	23727.9	SAP domain-containing ribonucleoprotein OS=Homo sapiens OX=9606 GN=SARNP PE=1 SV=3	6690.14	6941.21	11363.6	9381.68	9466.66	10728.5	10518.1	10080	8516.49	2422.1	6243.67	10350.5	9116.17	9437.94	10229.3	12049.6	11049.1	7528.08	7446.83	10406.3	10406.4	7942.63	9391.37	7837.85	8817.88	11587.6	13731.9	11823	6895.05	19226.3	10662.2	11528.8	9062.47
P48739	7	2	34.1303	0.882629	0.409941	1.07779	0.0528816	Sepsis_D(0)_All	Healthy	31825.3	Phosphatidylinositol transfer protein beta isoform OS=Homo sapiens OX=9606 GN=PITPNB PE=1 SV=2	1447.83	2349.35	734.06	959.555	943.181	1689.42	943.18	1859.71	636.142	607.792	694.98	1042.47	2267.19	3007.55	1620.93	2038.79	1361.62	800.338	2026.27	2754.27	330.588	954.285	697.848	1041.77	772.848	1961.72	210.265	1481.84	2775.56	495.092	1045.36	976.008	1501.75
Q9H1E5	7	1	42.35	0.933583	0.423193	1.4879	0.0509169	Healthy	Sepsis_D(0)_All	39294.4	Thioredoxin-related transmembrane protein 4 OS=Homo sapiens OX=9606 GN=TMX4 PE=1 SV=1	1991.38	433.95	876.205	1109.33	488.94	685.178	901.178	1405.69	586.645	790.483	43.3246	129.316	790.842	211.729	601.877	1277.35	321.647	339.458	745.565	129.658	1106.06	558.082	788.334	312.043	170.734	1214.35	686.057	64.1189	744.479	437.79	1108.73	423.753	680.133
O95834	7	1	33.9393	0.959819	0.430327	2.07906	0.0503349	Healthy	Sepsis_D(0)_All	71648.3	Echinoderm microtubule-associated protein-like 2 OS=Homo sapiens OX=9606 GN=EML2 PE=1 SV=1	272.337	27.5465	1493.64	1201.21	876.779	278.915	4455.65	1950.81	5295.74	443.872	331.299	394.697	372.003	557.57	754.843	162.378	783.413	1047.97	821.463	153.888	1172.16	2383.86	2334.92	263.669	136.202	26.3372	409.341	21.7492	22.2191	2518.35	1008.2	1825.08	354.299
Q9UNP9	7	1	37.6472	0.986103	0.43745	1.24975	0.05004	Healthy	Sepsis_D(0)_All	33716	Peptidyl-prolyl cis-trans isomerase E OS=Homo sapiens OX=9606 GN=PPIE PE=1 SV=1	803.714	3350	283.567	238.692	1722.68	1597.98	192.867	1054.62	759.989	572.678	733.319	1512.16	946.757	978.044	1245.83	1520.25	136.341	573.129	1581.13	658.278	642.007	394.388	659.973	880.21	579.727	857.023	1255.59	1842.11	899.281	353.267	499.666	872.418	1064.48
O14981	8	2	43.545	0.000489425	0.00843824	1.97293	0.984894	Sepsis_D(0)_All	Healthy	209169	TATA-binding protein-associated factor 172 OS=Homo sapiens OX=9606 GN=BTAF1 PE=1 SV=2	915.883	1783.33	509.198	1225.85	355.003	790.997	363.796	527.755	358.82	1753.31	1509.83	1390.96	1929.85	1202.85	1402.59	351.807	1578.6	1762.57	824.09	2691.22	710.894	963.692	943.296	2044.69	1063.86	2029.87	592.849	1934.77	1498.37	1695.02	805.179	1138.73	2353.67
O75531	8	1	68.679	0.00058021	0.00909443	8.1761	0.982239	Healthy	Sepsis_D(0)_All	10286.7	Barrier-to-autointegration factor OS=Homo sapiens OX=9606 GN=BANF1 PE=1 SV=1	266.351	664.983	1185.59	367.365	1492.71	38.9544	268.454	278.858	461.384	38.1669	20.5713	0	0	5.70446	4.29555	61.5874	0	10.9948	13.31	0	155.08	678.019	103.649	28.269	0	0	11.8303	0	0	22.5769	314.085	5.0959	1.69385
Q9UN81	8	1	53.0729	0.000765487	0.0111259	8.42974	0.97703	Healthy	Sepsis_D(0)_All	40283.9	LINE-1 retrotransposable element ORF1 protein OS=Homo sapiens OX=9606 GN=L1RE1 PE=1 SV=1	99.1059	853.154	129.964	169.357	265.348	198.083	9.09315	243.369	333.878	0	5.16591	26.3525	0	0	33.7248	0	0	0	303.463	18.789	89.5188	33.202	25.1076	0	8.16242	12.422	0	0	62.6156	0	0	22.0221	14.6633
Q86Y38	8	1	50.9017	0.00220917	0.0178383	9.12185	0.942983	Sepsis_D(0)_All	Healthy	108425	Xylosyltransferase 1 OS=Homo sapiens OX=9606 GN=XYLT1 PE=1 SV=1	343.952	123.686	28.8511	402.741	9.6913	597.329	7.31681	0	23.4571	893.665	1694.1	1384.65	141.904	2969.09	1513.54	0	4321.13	1643.3	364.602	4651.1	166.841	785.696	205.631	3013.47	430.541	2443.29	1248.42	2642.6	2996.51	557.076	43.839	21.275	1368.5
Q8NFJ9	8	3	47.0573	0.00231855	0.0183548	3.31714	0.940735	Healthy	Sepsis_D(0)_All	65539.8	Bardet-Biedl syndrome 1 protein OS=Homo sapiens OX=9606 GN=BBS1 PE=1 SV=1	64.9494	230.722	187.378	71.2711	358.772	105.842	322.793	386.609	243.103	10.9356	12.4764	40.0019	42.5356	0	89.2196	1.83617	70.1721	70.9946	153.012	44.8044	104.123	31.4278	117.453	81.6018	72.2781	36.1464	28.8615	26.2167	17.9685	62.6994	171.564	163.232	30.6843
Q9H6T3	8	1	41.8959	0.00310029	0.0218357	22.3713	0.925609	Healthy	Sepsis_D(0)_All	76003.9	RNA polymerase II-associated protein 3 OS=Homo sapiens OX=9606 GN=RPAP3 PE=1 SV=2	0	0	781.818	0	870.421	0	426.438	32.7178	271.74	0	0	0	0	4.41853	0	0.897825	0	0	0	0	0	242.25	5.16007	0	0	0	0	0	0	0.0558137	2.88132	0	0
Q5T5Y3	8	3	37.9813	0.00806095	0.0355044	5.98958	0.852344	Sepsis_D(0)_All	Healthy	179341	Calmodulin-regulated spectrin-associated protein 1 OS=Homo sapiens OX=9606 GN=CAMSAP1 PE=1 SV=2	496.259	125.587	165.054	40.5405	65.2938	109.882	189.632	88.0724	64.0979	1170.5	405.611	288.746	1324.43	251.151	133.028	256.65	123.273	1022.84	163.497	246.03	59.7257	49.1434	59.3855	586.179	4170.93	1408.16	4406.73	261.556	1643.74	105.774	83.6895	110.199	1233.11
Q99598	8	1	53.8885	0.00886525	0.0373975	323.451	0.842741	Sepsis_D(0)_All	Healthy	33226.6	Translin-associated protein X OS=Homo sapiens OX=9606 GN=TSNAX PE=1 SV=1	0	0	0	40.8732	0	0	16.1658	0	0	13472.7	0	0	4.28086	2692.34	713.967	0	84.489	7519.26	307.166	4404.25	0	16.4038	925.449	1387.82	0	0	1877.43	0	0	10602.7	172.821	0	97.2995
P59665;P59666	8	2	78.8676	0.0113798	0.0419213	3.42934	0.815291	Sepsis_D(0)_All	Healthy	10543.1	Neutrophil defensin 1 OS=Homo sapiens OX=9606 GN=DEFA1 PE=1 SV=1	569.082	1499.71	146.348	434.734	183.451	954.675	152.124	313.85	164.542	2942.51	1980.12	4202.79	662.611	1010.91	504.035	1176.55	1359.13	1361.88	948.875	996.716	128.877	36.6492	729.3	916.542	2748.54	1707.5	8756.44	276.784	913.601	1389.48	598.451	1048.06	3344.79
O15260	8	2	53.0018	0.0162274	0.0512731	9.76904	0.770466	Sepsis_D(0)_All	Healthy	30622.2	Surfeit locus protein 4 OS=Homo sapiens OX=9606 GN=SURF4 PE=1 SV=3	11.4728	62.2989	85.529	11.0112	0	21.1015	11.0746	4.72666	9.88246	686.692	82.5648	180.383	38.927	0	53.873	149.702	88.5875	480.163	56.3211	137.394	312.816	0	17.5287	374.947	1082.26	35.6174	937.475	69.0717	66.7086	76.9196	2.76076	16.2235	337.431
Q9NUB1	8	2	49.262	0.0163683	0.0515145	1.63362	0.769287	Sepsis_D(0)_All	Healthy	75712.3	Acetyl-coenzyme A synthetase 2-like_ mitochondrial OS=Homo sapiens OX=9606 GN=ACSS1 PE=1 SV=2	1287.52	2290.06	597.969	850.904	454.341	718.672	776.382	160.481	1072.16	1988.49	1527.11	1177.76	1821.1	977.272	1518.1	2243.64	1540.03	1200.63	937.436	2003.27	560.997	935.372	554.325	2246.6	1784.65	3073.48	1980.97	2766.21	2134.31	1228.95	435.253	612.601	1954.54
P20290	8	2	50.134	0.023701	0.0627904	3.30638	0.714833	Healthy	Sepsis_D(0)_All	22225	Transcription factor BTF3 OS=Homo sapiens OX=9606 GN=BTF3 PE=1 SV=1	119.84	2098.79	1921.36	357.322	1374.66	900.022	469.298	451.824	2383.78	120.674	63.8753	554.647	78.8853	131.818	163.761	142.362	97.1683	321.154	343.935	130.252	869.447	1358.77	852.612	247.743	79.2486	337.707	47.3634	47.8002	71.1068	227.242	294.511	534.38	212.29
P09486	8	1	53.3735	0.0276978	0.0675767	2.04727	0.689611	Healthy	Sepsis_D(0)_All	35487.6	SPARC OS=Homo sapiens OX=9606 GN=SPARC PE=1 SV=1	48.6615	355.048	148.376	69.7853	180.497	70.1416	333.136	286.929	297.354	12.275	3.3192	24.7813	10.4515	792.781	175.265	21.3299	0	180.389	494.694	4.63916	40.0359	47.9747	46.6799	30.6663	0	0	0	0	95.6266	0	69.8526	47.5601	0
O15228	8	1	34.9662	0.0317427	0.0730214	2.17091	0.666457	Sepsis_D(0)_All	Healthy	77986.5	Dihydroxyacetone phosphate acyltransferase OS=Homo sapiens OX=9606 GN=GNPAT PE=1 SV=1	461.322	220.205	807.468	1015.32	1026.16	992.783	1102.97	856.145	542.858	735.115	823.039	741.48	2653.01	5339.01	1175.86	427.441	846.555	991.16	576.895	7422.78	1203.18	1262.61	623.095	648.453	1173.2	2106.67	397.758	1074.22	2981.74	725.956	1008.04	901.536	763.867
Q01831	8	2	41.4521	0.0323829	0.0739619	2.24497	0.662981	Healthy	Sepsis_D(0)_All	106808	DNA repair protein complementing XP-C cells OS=Homo sapiens OX=9606 GN=XPC PE=1 SV=4	246.484	73.0532	380.702	387.302	150.89	77.1445	212.461	48.2448	914.195	29.9432	125.597	372.204	43.6807	31.2186	36.9657	151.863	55.2834	83.4346	65.596	193.643	129.426	61.8257	318.099	84.1587	76.7649	10.9991	2.53806	286.122	8.12901	261.495	72.8921	259.521	12.4383
P55212	8	2	44.4961	0.0349457	0.0774583	2.06606	0.649529	Healthy	Sepsis_D(0)_All	33880.3	Caspase-6 OS=Homo sapiens OX=9606 GN=CASP6 PE=1 SV=2	1171.53	376.078	2764.89	3000.99	1415.39	837.481	6377.24	6354.8	5311.59	318.145	259.509	1146.47	319.276	489.351	2133.46	1480.04	2228.11	1840.11	2016.26	198.847	904.697	449.143	4158.28	2876.57	1395.37	272.096	275.721	525.299	385.026	688.942	2798.09	5433.65	751.596
Q04912	8	1	42.3827	0.0353831	0.0774583	3.04688	0.647304	Healthy	Sepsis_D(0)_All	154808	Macrophage-stimulating protein receptor OS=Homo sapiens OX=9606 GN=MST1R PE=1 SV=3	240.952	7.05404	93.3752	167.193	133.379	26.7171	570.693	1577.3	68.7978	14.3284	15.2953	4.86194	23.5973	0	278.154	0	0.431894	35.6427	469.454	0	75.9313	69.49	124.033	5.68999	13.5818	0	0	0	0	17.1845	967.38	156.296	1.50128
O60613	8	1	46.0057	0.0355233	0.0774583	817.337	0.646595	Sepsis_D(0)_All	Healthy	18398	Selenoprotein F OS=Homo sapiens OX=9606 GN=SELENOF PE=1 SV=4	2.90625	0	0	2.39387	0	0	0	0	0	243.834	40.2886	390.846	0	1238.53	0	0	0	129.671	0.0922449	0	0	0	0	241.796	3843.25	0	3545.46	0	0	395.253	0	0	327.744
Q9H488	8	1	35.186	0.0372975	0.0797203	3.3576	0.637787	Healthy	Sepsis_D(0)_All	44412.1	GDP-fucose protein O-fucosyltransferase 1 OS=Homo sapiens OX=9606 GN=POFUT1 PE=1 SV=1	161.736	16.6251	267.046	252.13	261.445	288.033	616.207	562.92	333.676	0	29.0254	133.704	107.99	142.514	135.241	0	0	37.272	409.912	111.322	76.7233	47.7353	113.453	27.0702	8.51091	0	0	119.291	0	5.94263	305.228	161.773	0
Q96CN7	8	3	49.474	0.0375524	0.0798382	1.54206	0.636546	Sepsis_D(0)_All	Healthy	32521.9	Isochorismatase domain-containing protein 1 OS=Homo sapiens OX=9606 GN=ISOC1 PE=1 SV=3	156.704	74.335	424.732	372.527	440.902	263.84	519.689	789.538	322.698	525.447	561.308	247.343	553.211	494.552	578.448	299.176	110.143	711.943	371.239	859.681	694.383	663.21	522.592	562.262	318.657	468.986	799.112	727.789	72.0438	275.955	695.698	789.279	551.11
Q9HCM1	8	1	38.6958	0.0399396	0.083212	1.51751	0.625215	Healthy	Sepsis_D(0)_All	196682	Uncharacterized protein KIAA1551 OS=Homo sapiens OX=9606 GN=KIAA1551 PE=1 SV=3	1423.62	3162.55	2329.4	2006.76	2482.16	2095.87	1553.35	1062.16	2315.97	57.8447	1677.32	514.843	2099.91	302.73	1027.53	876.043	1625.05	822.84	1488.42	416.159	1150.94	1545.57	1359.28	1904.22	1138.08	2999.12	112.299	3631.4	107.985	809.643	1524.42	2975.92	1252.37
Q9P2I0	8	1	38.9352	0.0440222	0.0873228	1.98255	0.606939	Healthy	Sepsis_D(0)_All	89342.3	Cleavage and polyadenylation specificity factor subunit 2 OS=Homo sapiens OX=9606 GN=CPSF2 PE=1 SV=2	8.64614	24.0275	99.1165	39.4364	48.4654	65.8712	31.9255	75.8327	70.8236	19.6466	4.76001	10.8329	0	18.591	15.1675	0	34.3095	26.3194	4.70863	0	152.395	17.4641	36.2282	6.38502	0	0	0	21.6663	0	101.747	20.2546	71.4016	0
O00264	8	2	55.8698	0.044653	0.0878115	1.80268	0.604228	Healthy	Sepsis_D(0)_All	21785.2	Membrane-associated progesterone receptor component 1 OS=Homo sapiens OX=9606 GN=PGRMC1 PE=1 SV=3	306.125	374.576	227.238	122.56	183.236	169.231	161.797	279.908	71.1945	0	36.0696	114.876	0	196.807	139.992	0	239.471	91.3877	231.452	61.5522	1.64694	98.6797	138.231	97.7553	49.7845	213.736	0	260.399	139.989	27.6291	321.816	123.704	54.904
Q9UPM6	8	2	44.4826	0.0459182	0.0893108	9.14767	0.598879	Sepsis_D(0)_All	Healthy	41185.2	LIM/homeobox protein Lhx6 OS=Homo sapiens OX=9606 GN=LHX6 PE=1 SV=2	1160.3	3319.03	377.24	495.2	597.237	7066.62	457.818	341.637	525.784	5287.14	1582.53	1086.86	25481.1	151141	23945.9	1006.26	242.142	3606.5	888.911	23553	321.585	8855.24	444.288	1106.88	6739.36	15813.2	6942.25	1721.12	39023.9	343.472	257.637	354.315	8911.11
Q8N6G5	8	1	40.9242	0.0499085	0.0936539	1.50532	0.58271	Sepsis_D(0)_All	Healthy	63028.6	Chondroitin sulfate N-acetylgalactosaminyltransferase 2 OS=Homo sapiens OX=9606 GN=CSGALNACT2 PE=1 SV=1	1624.66	1214.03	3099.91	2110.67	2271.21	2275.81	2253.09	2547	2106.4	1544.41	2655.98	2802.91	3852.9	2763.73	2439.03	2060.42	6341.48	1795.39	1690.64	5554.81	2420.02	3210.44	2210.91	1779.95	4097.45	5932.92	2602.62	3792.07	9932.45	2321	2237.21	3506.61	2371.14
Q7Z4H7	8	1	39.9848	0.0508779	0.0943654	1.89829	0.578933	Healthy	Sepsis_D(0)_All	109705	HAUS augmin-like complex subunit 6 OS=Homo sapiens OX=9606 GN=HAUS6 PE=1 SV=2	53.5887	173.186	118.215	41.5452	16.1158	51.3418	15.8454	8.14011	128.358	0	10.0099	21.9767	92.314	0	0	0	0	59.3256	19.2239	0	89.3523	98.0649	38.816	21.0869	0	198.433	0	87.0694	0	21.9149	9.0007	0	0
Q86TB9	8	1	43.4992	0.0542378	0.0978721	Infinity	0.566262	Sepsis_D(0)_All	Healthy	87192.4	Protein PAT1 homolog 1 OS=Homo sapiens OX=9606 GN=PATL1 PE=1 SV=2	0	0	0	0	0	0	0	0	0	0	36.6431	4.7388	7.70486	0	10.0024	0	0	213.262	104.526	0	0	0	0	0	62.3558	0	0	0	0	0	0	6.47475	0
P20592	8	2	44.7122	0.0572352	0.0997499	2.5985	0.55547	Sepsis_D(0)_All	Healthy	82545.1	Interferon-induced GTP-binding protein Mx2 OS=Homo sapiens OX=9606 GN=MX2 PE=1 SV=1	238.3	2407.66	1979.2	2561.56	440.612	398.803	541.607	217.795	1272.13	3044.34	2759.24	5994.69	3071.74	1427.39	667.307	311.544	1658.56	1915.1	363.793	7182.9	5082.38	552.65	1275.24	4060.35	9848.3	35.2851	1874.99	5092.18	835.371	2197.23	28.8873	1498.7	1945.51
Q96A05	8	1	40.2322	0.0612533	0.102466	2.27633	0.541692	Sepsis_D(0)_All	Healthy	26131.6	V-type proton ATPase subunit E 2 OS=Homo sapiens OX=9606 GN=ATP6V1E2 PE=1 SV=1	58.1901	0	84.1375	128.502	34.3232	81.4379	129.261	47.4585	65.6886	164.598	196.39	90.9594	264.549	146.238	142.745	31.5552	62.2306	71.5463	59.3131	89.2844	300.939	109.888	212.873	25.3314	94.9161	13.8627	0	226.44	84.8232	498.081	78.5663	103.212	368.003
Q9P035	8	2	46.6005	0.070713	0.109443	1.42089	0.511963	Sepsis_D(0)_All	Healthy	43387.7	Very-long-chain (3R)-3-hydroxyacyl-CoA dehydratase 3 OS=Homo sapiens OX=9606 GN=HACD3 PE=1 SV=2	536.395	668.33	408.272	331.783	241.467	286.394	279.373	241.211	276.461	1023.36	399.969	178.821	748.717	374.937	375.604	412.015	359.928	601.736	402.114	991.739	306.617	518.281	258.441	454.988	701.333	451.986	478.057	316.733	663.501	150.381	149.675	260.669	570.441
Q96AX1	8	2	42.7312	0.0718562	0.110511	1.31177	0.508599	Sepsis_D(0)_All	Healthy	68010.2	Vacuolar protein sorting-associated protein 33A OS=Homo sapiens OX=9606 GN=VPS33A PE=1 SV=1	934.015	883.085	1123.9	1330.65	1260.6	1015.54	1141.44	1133.15	979.153	1616.96	1668.68	1007.29	1493.49	1520.47	944.91	697.049	1243.06	1318.23	1111.45	1850.47	1477.2	1127.35	999.048	1206.68	1400.41	1288.42	1289.62	1861.87	1371.63	786.33	1222.84	1115.35	1238.74
P06731	8	2	52.6171	0.0773772	0.113704	1.56783	0.492968	Sepsis_D(0)_All	Healthy	77536.1	Carcinoembryonic antigen-related cell adhesion molecule 5 OS=Homo sapiens OX=9606 GN=CEACAM5 PE=1 SV=3	993.171	912.638	646.311	476.42	714.83	345.335	656.26	588.92	593.679	1530.58	1095.22	868.01	1896.22	1154.97	763.386	452.967	278.023	1299.83	865.535	1243.2	591.51	892.518	691.394	1037.41	1496.5	573.658	2421.35	1953.28	2182.77	745.966	803.027	700.864	307.558
O75431	8	1	47.6183	0.079813	0.115386	1.34449	0.486376	Sepsis_D(0)_All	Healthy	30105.4	Metaxin-2 OS=Homo sapiens OX=9606 GN=MTX2 PE=1 SV=1	6263.46	8563.1	9594.59	9288.45	10848.2	7733.76	8176.29	9390.95	8796.49	8658.61	6782.13	8898.21	9313.95	11302.4	8811.36	12349	23047.3	8840.33	5910.59	14860.8	8973.16	8608.68	8155.83	9645.72	8596.09	9289.65	9693.26	18476	9968.15	9744.59	8137.77	13639	12101.3
Q8NB16	8	1	41.1413	0.0876042	0.120364	4.60782	0.466408	Healthy	Sepsis_D(0)_All	55049.4	Mixed lineage kinase domain-like protein OS=Homo sapiens OX=9606 GN=MLKL PE=1 SV=1	140.174	1030.81	243.56	30.5652	107.335	926.81	44.9446	0	315.389	37.1073	89.0273	140.452	38.7767	73.7451	171.341	0	0	94.0037	196.094	40.4876	134.249	42.2438	70.149	72.6594	25.852	204.082	0	349.663	0	65.8403	12.9906	13.1017	34.9178
Q6NZY4	8	3	38.2289	0.0938852	0.124052	1.49857	0.451431	Sepsis_D(0)_All	Healthy	79204.8	Zinc finger CCHC domain-containing protein 8 OS=Homo sapiens OX=9606 GN=ZCCHC8 PE=1 SV=2	2037.14	4119.25	1036.54	1169.7	772.105	1511.23	914.896	323.453	1446.49	4287.4	4182.89	1614.09	1426.69	851.595	825.147	2965.14	431.59	2947.05	1000.07	1361.42	763.305	1243.69	1037.62	2733.94	5350.18	1120.79	6678.97	1209.19	469.159	2057.26	831.351	932.864	1715
Q96QT4	8	1	45.0191	0.0968942	0.125505	1.05014	0.444575	Healthy	Sepsis_D(0)_All	214807	Transient receptor potential cation channel subfamily M member 7 OS=Homo sapiens OX=9606 GN=TRPM7 PE=1 SV=1	15.799	18.3795	2005.65	1241.61	1627.31	2234.7	1452.91	1064.51	1276.66	307.368	301.292	1183.33	1555.94	1344.01	1011.95	876.991	758.811	626.911	347.764	2618.32	1356.32	2284.52	1113.83	385.938	375.898	1207.98	75.8666	1910.19	1712.88	734.652	922.861	1290.37	692.717
Q9BYD6	8	1	40.087	0.0973728	0.125648	1.70407	0.443502	Healthy	Sepsis_D(0)_All	37136.9	39S ribosomal protein L1_ mitochondrial OS=Homo sapiens OX=9606 GN=MRPL1 PE=1 SV=2	366.881	28.657	174.471	404.395	562.804	743.929	315.112	75.6082	396.164	36.0108	42.6635	342.626	52.9266	30.0279	235.977	223.795	362.145	33.9887	106.818	51.1192	242.619	560.532	136.541	476.472	156.562	401.893	18.879	428.222	27.9986	141.767	247.577	90.4591	318.997
P67812	8	2	50.4523	0.0982977	0.126116	1.35352	0.441443	Sepsis_D(0)_All	Healthy	20625.4	Signal peptidase complex catalytic subunit SEC11A OS=Homo sapiens OX=9606 GN=SEC11A PE=1 SV=1	2509.6	3876.83	2585.1	3150.78	5363.74	4060.66	1495.18	2678.41	2839.07	2205.48	4252.37	6121.79	2899.3	5119.58	4773.92	2404.05	4962.7	2418.95	5228.06	3172.46	1956.45	2324.85	3902.91	5538.93	4883.48	3266.49	9342.51	5800.35	2747.23	3555.96	2901.63	2201.03	8254.98
Q96AZ6	8	1	42.0712	0.0994783	0.126516	2.02342	0.438841	Healthy	Sepsis_D(0)_All	20534.6	Interferon-stimulated gene 20 kDa protein OS=Homo sapiens OX=9606 GN=ISG20 PE=1 SV=2	228.85	525.255	683.086	553.385	521.311	972.632	431.007	323.697	1171.48	102.818	0	593.231	85.2343	153.999	923.151	291.384	10.8668	82.8678	382.211	0	524.437	939.223	1248.06	5.68727	0	58.8759	0	48.9977	278.8	18.0252	462.671	179.388	27.746
Q9UPN7	8	1	56.7646	0.101828	0.127888	46.0133	0.433744	Healthy	Sepsis_D(0)_All	97351.1	Serine/threonine-protein phosphatase 6 regulatory subunit 1 OS=Homo sapiens OX=9606 GN=PPP6R1 PE=1 SV=5	0	1042.64	0	0	0	0	0	0	63.357	0	0	0	0	0	0	0	0	0	0	0	57.6875	0	0	0	0	0	0	0	0	0	0	0	0
Q96JC1	8	1	38.7059	0.103608	0.128708	1.36565	0.429956	Sepsis_D(0)_All	Healthy	102950	Vam6/Vps39-like protein OS=Homo sapiens OX=9606 GN=VPS39 PE=1 SV=2	667.455	162.962	358.639	654.308	407.155	727.202	825.389	342.948	533.696	154.715	1291.95	763.874	1006.78	448.697	644.057	497.814	670.651	223.083	591.371	618.316	626.277	790.409	754.845	781.801	937.492	700.043	823.218	1242.9	789.602	1470.39	647.565	668.923	592.835
Q9NVP4	8	1	50.0458	0.104966	0.12969	1.38398	0.427106	Sepsis_D(0)_All	Healthy	84130.8	Double zinc ribbon and ankyrin repeat-containing protein 1 OS=Homo sapiens OX=9606 GN=DZANK1 PE=1 SV=3	1070.36	1873.37	815.15	110.773	250.296	1349.69	648.643	398.44	72.7601	1075.91	453.137	2202.6	1614.38	158.119	918.015	2142.32	1808.83	1390.26	1175.36	596.801	144.93	71.324	253.654	1243.8	402.538	68.9741	504.362	1867.51	1177.41	445.304	608.476	477.981	1085.34
Q96L93	8	1	43.1188	0.114556	0.135366	1.44919	0.407919	Healthy	Sepsis_D(0)_All	152582	Kinesin-like protein KIF16B OS=Homo sapiens OX=9606 GN=KIF16B PE=1 SV=2	6171.06	17967.9	10278.3	6217.46	13112	7592.6	6030.67	3675.63	7902.59	140.276	4885.89	7720.09	4024.26	4937.88	4474.28	8683.89	9970.9	3539.24	2736.4	7329	3782.31	9542.04	5836.34	5666.09	6292.06	4372.03	13608	6344.32	3388.89	6252.47	5144.13	6461.58	6272.87
P16452	8	3	50.7021	0.118173	0.137057	1.50772	0.401077	Sepsis_D(0)_All	Healthy	77864.6	Erythrocyte membrane protein band 4.2 OS=Homo sapiens OX=9606 GN=EPB42 PE=1 SV=3	3285.68	2923.38	419.599	444.145	3154.01	3001.08	157.559	726.199	909.237	1306.42	1527.18	2699.11	1641.41	2243.81	1209.45	17730	3276.37	837.544	1215.62	2018.24	1711.8	603.651	1537.52	1404.65	1829.79	4230.37	2690.25	3932.8	2755.35	648.638	1612.47	1032.77	2049.18
Q8WWA1	8	1	44.5752	0.127043	0.141544	1.55578	0.385125	Healthy	Sepsis_D(0)_All	25608.9	Transmembrane protein 40 OS=Homo sapiens OX=9606 GN=TMEM40 PE=1 SV=2	267.354	1139.15	120.467	149.657	242.545	396.038	147.677	420.666	87.8177	12.815	227.064	122.486	277.888	198.741	282.415	74.1056	1074.12	173.781	451.313	19.1194	70.8543	49.6182	39.6836	159.25	113.994	238.381	0	35.2292	401.627	295.652	305.168	86.2977	15.2305
Q86Y13	8	1	38.8877	0.129187	0.142733	1.10876	0.381434	Sepsis_D(0)_All	Healthy	140144	E3 ubiquitin-protein ligase DZIP3 OS=Homo sapiens OX=9606 GN=DZIP3 PE=1 SV=2	6951.39	8394.91	8414.56	8081.9	7091.59	9420.84	9550.23	10445.3	6485.65	7448.18	6005.17	7277.72	7435.44	7556.81	8296.86	12777.8	8773.78	5271.96	6266.4	9653.94	8678.45	8104.14	8187.44	6036.72	7532.39	9854.46	9304.49	10144.2	9987.9	7178.09	9269.01	9770.55	8329.92
Q2TAA2	8	1	58.1517	0.140517	0.146643	1.03427	0.362888	Sepsis_D(0)_All	Healthy	28055	Isoamyl acetate-hydrolyzing esterase 1 homolog OS=Homo sapiens OX=9606 GN=IAH1 PE=1 SV=1	2869.04	758.757	1428.84	3889.3	1379.28	2349.25	3050.43	3184.04	1089.29	3259.03	2266.73	1977.76	1484.37	1161.84	1722.48	2075.69	2102.56	2064.42	1947.58	1221.99	4145.68	1489.29	3252.23	1645.28	2285.66	1098.71	1648.07	1318.76	1193.57	2618.26	2685.89	2568.23	2406.43
P52788	8	1	52.2882	0.144236	0.148644	7.07626	0.357128	Sepsis_D(0)_All	Healthy	41724.5	Spermine synthase OS=Homo sapiens OX=9606 GN=SMS PE=1 SV=2	0	0	0	0	0	0	0	0	1380.28	0	152.083	0	15.3599	105.417	3990.64	0	0	0	930.726	0	0	15.2517	32.3524	0	0	742.866	0	0	329.188	0	0	17127.5	0
P61020	8	3	67.507	0.153252	0.15318	1.03936	0.343776	Sepsis_D(0)_All	Healthy	23935	Ras-related protein Rab-5B OS=Homo sapiens OX=9606 GN=RAB5B PE=1 SV=1	2471.63	5042.14	4759.83	4969.94	3855.8	4893.45	4651.86	4394.78	5319.88	4430.48	4223.53	3540.53	4433.22	4497.17	3799.86	3520.33	5532.93	3320.05	2800.89	6274.91	3857.38	4721.38	3951.1	3543.58	3858.44	3581.5	4597.18	4086.74	4831.53	5545.67	3126.76	4465.2	4134.34
O60476	8	1	37.6448	0.154566	0.153967	1.1564	0.341898	Sepsis_D(0)_All	Healthy	73231.8	Mannosyl-oligosaccharide 1_2-alpha-mannosidase IB OS=Homo sapiens OX=9606 GN=MAN1A2 PE=1 SV=1	178.202	547.573	541.332	663.25	104.731	56.6152	0	0	374.816	192.125	778.345	350.014	271.51	277.997	156.736	0	106.397	215.175	134.357	396.519	374.646	322.664	276.785	176.385	581.782	62.0277	462.317	361.816	71.0835	1065.37	0	42.9769	168.428
Q3KQV9	8	2	39.9195	0.170304	0.159674	1.18163	0.320634	Sepsis_D(0)_All	Healthy	57600.6	UDP-N-acetylhexosamine pyrophosphorylase-like protein 1 OS=Homo sapiens OX=9606 GN=UAP1L1 PE=1 SV=2	4262.74	6450.33	706.252	1217.74	1442.91	2101.96	950.081	920.422	1544.89	2668.07	1897.91	2649.7	1743.68	2495.54	1741.6	5205.38	2699.88	1299.19	1660.73	3119.98	1999.76	1019.35	1870.93	2574.87	3705.66	6129.86	1960.71	4825.92	3022.79	914.52	1896.93	975.017	1959.02
Q9BYC5	8	1	39.4115	0.181342	0.163801	2.40109	0.306942	Healthy	Sepsis_D(0)_All	66972.1	Alpha-(1_6)-fucosyltransferase OS=Homo sapiens OX=9606 GN=FUT8 PE=1 SV=2	5.57815	0	192.982	15.5535	15.7309	0	69.6806	29.9856	322.977	18.9618	7.32849	0	0	0	0	0	36.9897	16.4398	70.5233	0	294.459	58.9941	66.7071	0.00946249	0	0	0	0	0	4.53596	12.6422	64.6017	0
P47712	8	1	39.4525	0.181654	0.163861	1.10551	0.306569	Sepsis_D(0)_All	Healthy	85752.4	Cytosolic phospholipase A2 OS=Homo sapiens OX=9606 GN=PLA2G4A PE=1 SV=2	486.25	0	59.2584	656.71	74.5205	76.5708	1632.08	1566.25	260.933	464.236	739.796	73.9136	999.684	1078.93	741.583	123.286	634.366	751.893	1106.75	1246.37	61.379	1004.21	394.921	218.259	119.21	123.031	0	9.05269	352.208	403.706	1442.47	544.928	134.584
P51114	8	1	47.4883	0.185446	0.16543	1.2049	0.302084	Healthy	Sepsis_D(0)_All	70063.1	Fragile X mental retardation syndrome-related protein 1 OS=Homo sapiens OX=9606 GN=FXR1 PE=1 SV=3	131.096	485.876	264.237	200.53	155.422	727.187	328.312	144.027	216.903	7.21412	15.0062	420.211	450.01	223.372	350.335	0	148.204	142.944	287.971	275.462	231.132	640.566	353.366	99.4683	26.2034	546.479	21.3663	398.048	774.936	42.152	246.507	152.033	102.978
A1KZ92	8	1	37.4576	0.190218	0.168319	1.5939	0.296581	Sepsis_D(0)_All	Healthy	166310	Peroxidasin-like protein OS=Homo sapiens OX=9606 GN=PXDNL PE=1 SV=3	124.559	234.218	4.2313	22.2847	6.25281	0.126241	0.049829	0.193592	1.33125	13.4474	0.510861	37.5773	5.60504	38.6107	20.0655	236.801	0	332.979	14.5016	160.5	34.7698	47.1051	37.7632	190.243	13.2572	189.311	0.0729219	0.370576	180.63	33.919	3.80583	28.79	2.51178
Q96CV9	8	1	40.3648	0.207718	0.175619	1.19671	0.277654	Healthy	Sepsis_D(0)_All	66321.4	Optineurin OS=Homo sapiens OX=9606 GN=OPTN PE=1 SV=3	466.188	1301.27	93.0103	113.105	128.029	149.179	0	21.9194	83.262	198.609	21.6705	244.743	294.892	346.846	161.057	424.043	111.039	560.024	195.231	199.313	136.468	144.744	36.7655	218.421	336.954	251.457	131.179	470.648	157.682	37.1394	61.326	39.5148	181.581
Q8IXQ9	8	1	56.4857	0.208322	0.175851	4.23307	0.277033	Healthy	Sepsis_D(0)_All	29859.9	Electron transfer flavoprotein beta subunit lysine methyltransferase OS=Homo sapiens OX=9606 GN=ETFBKMT PE=1 SV=1	159.391	27.0134	771.517	1251.3	1509.27	19.3973	3914.84	7435.71	1143.85	107.198	82.0793	15.9368	177.227	73.4996	105.407	0	46.0406	83.3224	941.042	118.798	2560.42	158.174	1084.6	32.5915	21.4217	32.5132	12.5861	24.1038	58.2864	266.628	1505.4	1677.13	18.7204
Q14432	8	2	39.0531	0.216157	0.178969	1.59754	0.269167	Sepsis_D(0)_All	Healthy	126519	cGMP-inhibited 3'_5'-cyclic phosphodiesterase A OS=Homo sapiens OX=9606 GN=PDE3A PE=1 SV=3	1324.31	1583.58	850.246	626.217	1246.87	2430.12	637.032	902.382	865.236	434.957	668.198	1328.5	3058.48	7344.32	3134.84	6609.25	629.106	911.364	981.319	1444.83	1595.57	1970.07	1070.9	924.036	1054.96	1657.94	1713.45	1054.12	2260.93	1123.12	917.676	1239.57	1026.72
Q5T1M5	8	1	39.5671	0.218941	0.180062	1.1449	0.266452	Healthy	Sepsis_D(0)_All	134143	FK506-binding protein 15 OS=Homo sapiens OX=9606 GN=FKBP15 PE=1 SV=2	458.726	948.176	54.1346	99.2208	0	192.774	63.4955	89.5015	120.237	81.1669	61.4546	294.583	92.6538	130.914	289.426	71.5302	87.5058	96.8201	350.981	63.6868	154.946	96.8434	217.469	213.893	152.037	588.28	82.3238	420.753	295.215	63.7595	300.446	83.6663	199.589
Q9HBG6	8	1	42.5166	0.226315	0.182889	4.31039	0.259451	Healthy	Sepsis_D(0)_All	143878	Intraflagellar transport protein 122 homolog OS=Homo sapiens OX=9606 GN=IFT122 PE=1 SV=2	11.9896	1.02359	910.73	90.634	287.74	66.3591	226.901	19.6176	314.172	41.1447	15.1505	0.0205213	27.3251	15.8822	16.4729	0.0888541	210.083	23.8447	37.5645	11.4764	133.942	107.89	85.4005	3.87922	5.85495	23.9371	6.09788	6.39893	8.26359	87.6845	150.592	55.155	0
Q92896	8	1	40.9369	0.227001	0.183111	1.38621	0.258813	Healthy	Sepsis_D(0)_All	138430	Golgi apparatus protein 1 OS=Homo sapiens OX=9606 GN=GLG1 PE=1 SV=2	170.577	382.493	591.454	256.035	75.3722	48.72	254.529	292.427	356.549	57.8715	83.8749	248.332	147.611	5.24087	39.4311	399.245	0	135.207	143.606	273.087	378.222	396.848	179.265	187.758	458.524	413.007	164.981	86.9243	255.135	88.1281	79.1963	131.274	146.475
P20039	8	1	42.5166	0.234455	0.187141	3.48762	0.252031	Healthy	Sepsis_D(0)_All	30502.3	HLA class II histocompatibility antigen_ DRB1-11 beta chain OS=Homo sapiens OX=9606 GN=HLA-DRB1 PE=1 SV=1	7.24947	14.0475	298.66	36.0361	38.2201	226.893	13.4736	0	675.52	12.2882	28.3014	141.547	0	0	10.8505	0	0	0	7.61561	0	122.391	159.246	95.5939	33.0361	74.1632	9.5193	66.7465	71.7734	0	62.0143	6.45673	0	0
P33151	8	1	45.143	0.241506	0.19058	4.23452	0.245849	Healthy	Sepsis_D(0)_All	87870.7	Cadherin-5 OS=Homo sapiens OX=9606 GN=CDH5 PE=1 SV=5	0	0	0	0	121.314	71.3295	0	0	61.6193	0	0	4.40965	0	0	0	0	0	0	0	0	9.74658	8.85284	0	0	0	0	0	101.789	19.3107	0	0	0	0
P09914	8	2	42.6407	0.256312	0.19673	1.98363	0.233554	Sepsis_D(0)_All	Healthy	55816.7	Interferon-induced protein with tetratricopeptide repeats 1 OS=Homo sapiens OX=9606 GN=IFIT1 PE=1 SV=2	13.8688	0	39.4021	276.432	20.218	50.0325	65.049	154.848	26.6705	10.5284	3.14608	436.745	4.64681	0.0932575	797.908	26.1901	0	222.355	11.4608	6.05816	104.595	78.3316	1420.06	3.94116	0	2.79961	0	0	3.45112	17.1154	89.0241	9.7323	7.5853
Q9C0E8	8	1	40.7179	0.256883	0.196865	1.6379	0.233098	Sepsis_D(0)_All	Healthy	48082.1	Endoplasmic reticulum junction formation protein lunapark OS=Homo sapiens OX=9606 GN=LNPK PE=1 SV=2	144.885	1976.46	392.086	1938.36	717.653	1639.94	1906.61	492.509	1039.48	2990.71	1819.9	2835.32	4181.18	3950.5	1432.77	540.669	1178.03	1219.25	428.216	3620.59	426.649	3100.92	1223.31	3440.65	285.356	224.253	4032.33	346.995	3301.37	526.01	2165.91	1305.39	4078.76
Q9NQI0	8	1	54.3404	0.258887	0.196971	1.08432	0.231506	Sepsis_D(0)_All	Healthy	80163.1	Probable ATP-dependent RNA helicase DDX4 OS=Homo sapiens OX=9606 GN=DDX4 PE=1 SV=2	490.896	36.4356	389.289	547.95	231.581	118.138	466.681	822.691	312.029	1036.77	535.274	83.4398	480.12	198.653	411.217	279.708	101.947	377.915	547.314	108.752	497.045	549.775	328.015	264.723	156.94	231.333	21.0833	133.94	300.162	1048.07	518.582	530.161	147.983
O94829	8	1	48.251	0.259807	0.197329	1.60742	0.23078	Healthy	Sepsis_D(0)_All	109393	Importin-13 OS=Homo sapiens OX=9606 GN=IPO13 PE=1 SV=3	12.2317	293.661	580.599	384.501	638.539	489.56	242.271	171.244	376.093	58.074	0	351.672	260.781	342.522	283.869	14.2353	231.449	129.762	42.9466	228.549	208.917	587.921	290.272	136.859	205.207	99.0448	241.797	323.182	153.82	325.543	188.617	377.363	183.848
Q15477	8	1	40.8856	0.260095	0.19736	1.08568	0.230553	Sepsis_D(0)_All	Healthy	138725	Helicase SKI2W OS=Homo sapiens OX=9606 GN=SKIV2L PE=1 SV=3	682.391	3208.93	1116.18	1257.19	717.908	880.829	1308.22	1832.5	932.8	791.904	4494.7	785.099	371.569	1648.32	977.393	3254.06	1576.86	1191.52	847.359	434.127	1218.11	1064.09	746.814	1325.62	1272.57	634.868	680.984	2090.24	132.209	474.223	2152.72	1616.78	1321.07
Q9BRP8	8	2	50.3251	0.274719	0.203813	1.03813	0.219448	Healthy	Sepsis_D(0)_All	22655.6	Partner of Y14 and mago OS=Homo sapiens OX=9606 GN=PYM1 PE=1 SV=1	581.641	1372.62	541.895	620.58	1496.72	1925.35	439.656	1951.49	1058.53	325.821	458.59	1294.02	1360.24	738.03	732.253	8718.29	358.101	600.973	381.693	467.193	991.656	660.429	376.842	643.691	792.395	1065.1	436.059	992.823	798.57	624.838	640.456	1131.55	481.378
O43175	8	2	49.0228	0.285346	0.208314	1.81984	0.21184	Sepsis_D(0)_All	Healthy	57392	D-3-phosphoglycerate dehydrogenase OS=Homo sapiens OX=9606 GN=PHGDH PE=1 SV=4	205.361	38.3547	152.891	208.08	124.439	150.142	165.322	66.3323	85.5491	335.566	300.218	153.29	221.145	197.307	230.695	212.826	89.5629	224.712	59.1859	241.606	403.021	296.087	175.125	133.882	149.558	569.376	0	252.815	202.389	328.298	150.053	170.621	226.509
Q9H008	8	2	52.1865	0.287733	0.209292	1.07362	0.210181	Healthy	Sepsis_D(0)_All	29450.5	Phospholysine phosphohistidine inorganic pyrophosphate phosphatase OS=Homo sapiens OX=9606 GN=LHPP PE=1 SV=2	797.281	710.352	1719.89	1337.06	962.49	783.118	1351.12	1323.66	1305.67	1148.36	1200.03	890.974	755.785	1040.58	983.517	827.985	1185.71	1057.88	863.734	1227.13	1620.59	1436.99	1360.71	587.496	946.88	563.589	448.689	333.966	267.534	1229.34	856.907	1330.48	839.218
Q08379	8	2	40.9818	0.293086	0.21222	1.75874	0.206526	Healthy	Sepsis_D(0)_All	113714	Golgin subfamily A member 2 OS=Homo sapiens OX=9606 GN=GOLGA2 PE=1 SV=3	97.8223	0	29.8088	63.124	78.4865	7.07566	140.683	129.776	119.313	38.4124	51.9424	5.14561	18.0597	24.1953	69.0795	34.5194	34.6437	27.3393	120.94	4.49663	12.1507	84.6413	55.0281	6.89011	23.1611	17.592	2.56166	4.1234	2.89558	18.4813	265.125	40.3867	23.6175
Q86VM9	8	4	54.8495	0.302169	0.216348	1.49039	0.200521	Sepsis_D(0)_All	Healthy	106607	Zinc finger CCCH domain-containing protein 18 OS=Homo sapiens OX=9606 GN=ZC3H18 PE=1 SV=2	3436.27	8218.59	2787.61	2891.26	5021.66	5552.7	2400.16	2994.02	4009.57	1734.83	2293.92	4531.01	4219.93	4019.85	3513.73	4556.27	2902.36	23636.4	3568.98	10489.5	2161.97	3098.48	3484.52	3384.9	4540.41	25094.9	6363.12	3588.47	4196.79	2847.03	3722.83	5593.62	5457.42
Q96RR4	8	1	36.5862	0.304676	0.216999	1.1573	0.198906	Healthy	Sepsis_D(0)_All	65601.3	Calcium/calmodulin-dependent protein kinase kinase 2 OS=Homo sapiens OX=9606 GN=CAMKK2 PE=1 SV=2	552.318	142.954	722.776	845.214	812.893	364.391	865.083	1046.32	819.71	767.766	554.217	256.112	574.428	647.096	630.262	231.503	255.423	336.29	874.391	564.9	892.767	646.319	557.497	622.074	315.368	445.533	322.695	326.379	299.303	676.314	669.359	913.561	419.179
P12544	8	1	43.6525	0.338414	0.232311	47.0337	0.178778	Healthy	Sepsis_D(0)_All	29569.1	Granzyme A OS=Homo sapiens OX=9606 GN=GZMA PE=1 SV=2	0	376.504	0	0	0	0	0	0	0	0	0	0	0	0	0	0	0	17.93	1.28195	0	0	0	0	0	0	0	0	0	0	0	0	0	0
P62841	8	2	49.5309	0.35308	0.238584	1.29167	0.170878	Healthy	Sepsis_D(0)_All	17040.2	40S ribosomal protein S15 OS=Homo sapiens OX=9606 GN=RPS15 PE=1 SV=2	2347.61	492.058	5654.93	6176.44	6792.59	10269.9	6920.18	5641.33	5273.96	1618.48	2857.53	3092.07	3306.01	1539.6	3934.75	4749.33	4142.54	1802.26	2940.58	1609.77	4295.96	14451.8	6555.8	1605.8	2259.45	5304.69	867.365	3075.11	3311.41	4365.54	7790.78	3895.57	2730.21
O43172	8	3	45.892	0.363403	0.242173	1.11749	0.165593	Sepsis_D(0)_All	Healthy	59133.6	U4/U6 small nuclear ribonucleoprotein Prp4 OS=Homo sapiens OX=9606 GN=PRPF4 PE=1 SV=2	515.082	2160.24	1157.11	1233.71	1626.81	2870.66	745.606	2193.23	1644.2	705.551	832.714	2163.15	2037.8	1801.88	2029.87	2936.46	1501.08	1695.03	662.457	1445.32	1535.47	1912.49	1675.45	2281.43	2485.56	2364.51	2584.51	1028.66	1736.35	2052.42	1206.35	1869.46	2409.55
Q5JSL3	8	2	46.3161	0.401894	0.258986	1.42469	0.14769	Healthy	Sepsis_D(0)_All	240294	Dedicator of cytokinesis protein 11 OS=Homo sapiens OX=9606 GN=DOCK11 PE=1 SV=2	168.318	292.442	1286.06	897.784	856.941	882.244	726.033	616.15	1085.84	363.199	525.057	523.659	453.452	306.914	402.194	155.658	271.039	428.31	296.064	336.739	1444.93	996.097	714.758	324.382	202.528	620.004	106.343	585.497	267.295	864.792	459.523	637.591	296.208
P16989	8	2	57.7029	0.405965	0.260505	1.16496	0.145948	Healthy	Sepsis_D(0)_All	40090	Y-box-binding protein 3 OS=Homo sapiens OX=9606 GN=YBX3 PE=1 SV=4	177.701	2750.81	1112.87	198.888	945.11	869.015	660.011	1348.34	205.671	1465.79	1082.9	465.971	2304.49	110.885	524.944	611.32	2140.65	181.017	905.939	541.536	60.414	318.578	51.6336	1201.35	956.234	147.652	1762.21	327.502	726.217	39.1152	430.507	0	1200.35
Q9UPT8	8	2	40.8894	0.407566	0.260655	1.13818	0.14527	Healthy	Sepsis_D(0)_All	140884	Zinc finger CCCH domain-containing protein 4 OS=Homo sapiens OX=9606 GN=ZC3H4 PE=1 SV=3	928.275	4962.38	396.295	789.264	797.621	1992.39	151.498	84.8549	523.9	841.115	494.72	1086.86	1997.03	1625.97	1066.25	836.6	1124.31	701.926	561.396	856.558	971.566	782.035	380.371	967.924	610.579	1779.91	343.312	1686.86	2433.4	73.7662	152.974	632.968	861.306
P54762	8	1	37.1934	0.427996	0.268133	4.9095	0.136976	Sepsis_D(0)_All	Healthy	111368	Ephrin type-B receptor 1 OS=Homo sapiens OX=9606 GN=EPHB1 PE=1 SV=1	15.7348	104.933	14.5708	152.294	17.6165	9.54304	189.71	51.5857	42.2951	595.603	1025.34	332.01	64.6264	9.977	151.854	0	64.5936	882.313	304.535	0	52.8696	0.758906	235.542	240.24	547.427	55.8182	1538.12	119.944	0	481.315	156.135	273.354	823.701
Q9NX76	8	1	51.9713	0.443981	0.273269	1.99443	0.130917	Sepsis_D(0)_All	Healthy	20761.1	CKLF-like MARVEL transmembrane domain-containing protein 6 OS=Homo sapiens OX=9606 GN=CMTM6 PE=1 SV=1	43.5472	372.151	33.1427	152.774	86.2299	285.498	65.9997	30.2591	26.3796	115.162	85.2128	70.9207	330.575	60.0292	232.594	1.96399	59.103	44.0395	120.255	994.204	19.7612	122.874	165.258	832.536	220.366	256.845	832.5	45.0139	822.618	100.419	52.4863	51.1258	473.009
P25325	8	1	47.8493	0.455249	0.277592	1.44104	0.126857	Healthy	Sepsis_D(0)_All	33463.6	3-mercaptopyruvate sulfurtransferase OS=Homo sapiens OX=9606 GN=MPST PE=1 SV=3	702.749	1802.53	337.18	320.052	253.413	319.999	1570.41	415.556	1090.32	834.882	590.441	291.51	424.655	452.912	286.013	583.943	180.554	539.369	485.524	198.664	329.545	234.488	508.961	517.418	183.431	1031.11	736.984	649.123	722.077	582.85	272.686	529.354	179.043
Q9NZD8	8	1	46.7684	0.490748	0.290603	1.08242	0.115111	Healthy	Sepsis_D(0)_All	35245.4	Maspardin OS=Homo sapiens OX=9606 GN=SPG21 PE=1 SV=1	733.66	143.778	767.566	970.927	569.222	1153.41	1228.55	813.61	588.372	886.306	697.379	586.912	1443.74	50.601	477.924	93.6159	355.457	410.625	1064.12	311.359	646.974	1087.41	575.787	368.096	192.319	1471.77	104.761	292.64	833.023	855.984	1380.96	821.821	442.636
Q6N069	8	2	37.967	0.537344	0.307811	1.50156	0.101825	Sepsis_D(0)_All	Healthy	102489	N-alpha-acetyltransferase 16_ NatA auxiliary subunit OS=Homo sapiens OX=9606 GN=NAA16 PE=1 SV=2	286.877	359.442	316.999	372.541	226.424	81.0661	76.0917	137.547	218.761	216.564	171.59	327.425	733.032	1185.44	342.937	220.714	169.452	464.356	234.775	1338.01	209.63	212.635	251.605	216.751	99.1988	218.384	6.59645	255.518	231.463	180.698	195.663	123.777	97.4918
P84550	8	1	41.2802	0.539594	0.308366	1.06021	0.101239	Healthy	Sepsis_D(0)_All	100971	SKI family transcriptional corepressor 1 OS=Homo sapiens OX=9606 GN=SKOR1 PE=1 SV=1	2855.87	4692.16	1236.01	2311.29	2820.14	3063.78	3713.86	3642.81	1258.53	1060.6	1172.11	2416.15	3480.46	6481.79	5216.95	1266.48	3455.53	2203.63	4125.17	1228.88	1200.26	2033.8	2113.46	2702.61	2410.68	1946.61	1177.3	1406.23	5852.8	1529.43	2814.33	3247.15	1640.02
Q969G3	8	4	50.2734	0.542403	0.309378	1.00288	0.100513	Sepsis_D(0)_All	Healthy	46706.5	SWI/SNF-related matrix-associated actin-dependent regulator of chromatin subfamily E member 1 OS=Homo sapiens OX=9606 GN=SMARCE1 PE=1 SV=2	10352.9	13217.2	1845.55	5239.1	2752.65	9484.03	16144.9	13730.6	4474.89	1220.46	2194.68	4113.99	15565.4	10988.4	19288.3	20498.6	13736.6	5244.76	28083.5	1931.82	878.731	5384.45	3922.98	8913.35	5730.52	2658.48	3042.2	1811.82	14120.4	972.38	10418.9	13585.7	5932.25
P56537	8	3	52.4218	0.585188	0.323345	1.22743	0.0903296	Healthy	Sepsis_D(0)_All	27112.4	Eukaryotic translation initiation factor 6 OS=Homo sapiens OX=9606 GN=EIF6 PE=1 SV=1	2773.87	11464.6	2504.05	2022.82	847.51	1738.22	1659.49	2371.61	1569.16	2525.09	1746.75	2254.89	1327.69	1491.85	1776.05	6452.51	2015.17	1658.44	1826.2	3422.18	1767.98	1223.77	1516.62	1999.48	2182.91	4826.92	2011.46	2176.28	2630.21	1276.09	1551.35	1284.52	2152.26
P01903	8	1	60.6912	0.599557	0.3272	2.26186	0.087252	Sepsis_D(0)_All	Healthy	28778	HLA class II histocompatibility antigen_ DR alpha chain OS=Homo sapiens OX=9606 GN=HLA-DRA PE=1 SV=1	28.2967	0	0	0	10.7139	1.03212	0	5.57595	5.2189	5.76206	4.44305	12.2165	0	0	0	23.8504	0	0	3.70794	0	235.716	0	0	0	4.51543	0	12.7366	0	0	1.29881	0	5.79299	0
Q8IUE6	8	2	73.9546	0.618204	0.333067	1.2062	0.083495	Sepsis_D(0)_All	Healthy	13995.3	Histone H2A type 2-B OS=Homo sapiens OX=9606 GN=HIST2H2AB PE=1 SV=3	170.588	344.111	233.533	87.5928	573.59	497.373	145.403	296.856	378.365	232.484	196.668	435.601	152.43	187.408	154.392	1412.32	223.95	186.756	69.6584	463.947	129.285	217.007	560.879	405.267	577.318	248.838	335.762	381.368	361.485	345.923	274.633	772.323	236.229
Q9UBB4	8	1	43.4214	0.647177	0.341018	1.86889	0.0781573	Healthy	Sepsis_D(0)_All	54230.2	Ataxin-10 OS=Homo sapiens OX=9606 GN=ATXN10 PE=1 SV=1	617.843	132.419	616.443	1160.24	0	638.768	656.989	396.204	92.8183	398.135	49.9415	303.364	209.416	0	343.721	434.442	240.739	147.485	107.06	0	97.5314	0	320.525	202.227	132.097	0	267.648	499.163	0	274.55	630.55	504.752	373.693
O00743	8	2	57.5907	0.647401	0.341018	1.06822	0.0781182	Healthy	Sepsis_D(0)_All	35828.6	Serine/threonine-protein phosphatase 6 catalytic subunit OS=Homo sapiens OX=9606 GN=PPP6C PE=1 SV=1	2873.72	5363.24	2522.6	2990.72	4579.37	4362.77	2043.36	4168.97	2011.77	1540.89	1669.03	3584.72	2905.51	3539.32	2913.92	3918.6	2579.44	1652.67	2531.13	3431.84	2752.5	2467.31	3122.23	2522.9	3428.83	4562.93	4327.75	5524.25	2874.72	2613.38	3055.56	3604.56	4115.67
P19961;P04745;P04746	8	1	39.2803	0.648724	0.341268	1.06243	0.0778886	Healthy	Sepsis_D(0)_All	58337.2	Alpha-amylase 2B OS=Homo sapiens OX=9606 GN=AMY2B PE=1 SV=1	1355.05	541.977	1450.02	704.44	2229.78	1897.63	1070.33	1229.68	1016.46	1849.74	1203.27	883.911	1110.73	1433.13	1185.16	1216.82	1801.42	972.295	1177.23	796.529	1301.71	2868.56	689.166	757.337	1338.29	715.38	2555.05	557.069	872.841	975.255	958.348	931.132	699.631
Q96RD7	8	1	52.4157	0.687974	0.354129	1.46506	0.071592	Healthy	Sepsis_D(0)_All	48677.5	Pannexin-1 OS=Homo sapiens OX=9606 GN=PANX1 PE=1 SV=4	1114.78	980.006	2490.06	3103.88	1448.32	1814.17	2843.05	1772.06	1988.71	1053.4	563.652	964.808	2649.78	36.5837	1935.06	762.498	1544.02	1306.38	1640.69	0	2064.98	2193.8	1693.26	663.913	833.968	1062.61	0	812.768	2086.06	1027.23	1815.1	1533.85	513.594
O75396	8	2	58.4168	0.704359	0.359095	1.34449	0.0692459	Healthy	Sepsis_D(0)_All	24821.5	Vesicle-trafficking protein SEC22b OS=Homo sapiens OX=9606 GN=SEC22B PE=1 SV=4	3093.62	3799.81	759.593	449.356	5503.28	5226.7	311.253	887.448	1346.12	541.353	1575.44	3579.05	1758.14	2206.62	653.518	1494.31	1483.98	672.128	615.212	1505.05	2117.34	1201.39	1968.73	1664.82	1309.68	4432.08	115.294	4257.72	2671.16	636.529	2122.48	2121.16	2115.94
Q9NWU2	8	2	45.1143	0.709773	0.360845	1.50664	0.0685055	Healthy	Sepsis_D(0)_All	26805.7	Glucose-induced degradation protein 8 homolog OS=Homo sapiens OX=9606 GN=GID8 PE=1 SV=1	279.721	1609.53	320.765	197.668	376.239	227.199	116.196	62.8905	279.21	296.842	401.139	207.732	259.433	86.5794	142.875	331.796	180.481	234.729	266.615	144.42	211.225	218.247	247.544	429.255	322.491	256.968	81.5294	482.483	199.379	229.257	217.252	137.672	101.591
P50402	8	1	56.0462	0.76406	0.379155	1.15139	0.0619857	Sepsis_D(0)_All	Healthy	29050.9	Emerin OS=Homo sapiens OX=9606 GN=EMD PE=1 SV=1	1528.03	3967.8	1008.18	1041.07	2350.59	5290.58	2141.03	1928.73	1061.56	495.262	948.97	1377.13	6781.26	6637.84	3700.17	2057.11	464.319	1982.31	2279.26	7014.08	643.547	4574.38	931.135	1958.37	1019.84	6394.37	430.455	2981.36	4447.7	471.183	2049.13	1029.74	1044.8
Q9ULU8	8	1	39.6958	0.764102	0.379155	1.01144	0.0619813	Healthy	Sepsis_D(0)_All	153870	Calcium-dependent secretion activator 1 OS=Homo sapiens OX=9606 GN=CADPS PE=1 SV=3	6420.27	19471.2	3709.14	4640.04	3507.46	7683	5263.93	3139.41	3905.66	1401.39	6241.19	5971.1	9271.13	5593.44	5160.39	10179.9	5960.6	2858.72	4539.04	5350.67	3445.15	6077.38	4800.63	5828.44	8744.6	8665.18	9456.79	10300.5	11311.9	3655.68	4833.86	4508.21	5724.4
P62269	8	1	64.0045	0.767428	0.380215	1.15179	0.0616331	Healthy	Sepsis_D(0)_All	17718.7	40S ribosomal protein S18 OS=Homo sapiens OX=9606 GN=RPS18 PE=1 SV=3	0	342.158	39.1775	21.2294	60.2923	292.755	0	0	149.329	0	87.1718	166.488	119.913	65.3805	77.0092	0	0	134.312	129.954	165.347	60.4972	341.072	40.1187	76.3346	5.07436	62.4907	0	240.561	113.915	0	0	0	0
Q9UKF6	8	1	41.2923	0.782339	0.38488	1.32152	0.0601416	Healthy	Sepsis_D(0)_All	78170.5	Cleavage and polyadenylation specificity factor subunit 3 OS=Homo sapiens OX=9606 GN=CPSF3 PE=1 SV=1	545.487	2109.57	316.003	510.312	105.267	420.49	225.096	301.468	281.066	140.713	741.372	445.771	508.365	248.06	399.818	1278.82	120.3	142.333	380.63	135.643	362.493	489.321	597.211	94.3984	152.502	450.285	0	343.459	393.632	462.301	530.829	97.8623	227.936
P01112;P01116	8	1	49.4208	0.795031	0.38883	1.23934	0.0589599	Sepsis_D(0)_All	Healthy	21640.3	GTPase HRas OS=Homo sapiens OX=9606 GN=HRAS PE=1 SV=1	254.087	8.45796	19.4904	112.109	158.887	191.772	252.182	207.299	10.1393	61.5836	0.0361187	0	29.4294	35.9073	132.086	753.543	153.633	36.9187	2.51385	0	60.9346	412.556	190.504	0	0	200.598	200.191	34.3972	273.554	213.825	180.773	255.952	383.278
O43663	8	2	39.6174	0.818835	0.39506	1.18045	0.0569554	Healthy	Sepsis_D(0)_All	72291	Protein regulator of cytokinesis 1 OS=Homo sapiens OX=9606 GN=PRC1 PE=1 SV=2	1230.22	5713.23	961.506	830.252	876.415	908.931	764.278	1458.99	765.284	761.879	409.785	1157.63	937.901	1772.66	1682.87	257.378	421.803	605.82	934.369	1938.22	800.471	1081.9	792.079	962.568	1503.52	1808.57	2316	2440.58	2270.37	1519.48	781.08	813.969	592.587
Q9UBK8	8	1	52.5742	0.832827	0.398137	2.87491	0.0559027	Sepsis_D(0)_All	Healthy	81436.6	Methionine synthase reductase OS=Homo sapiens OX=9606 GN=MTRR PE=1 SV=3	30.3115	163.406	100.551	10.8231	29.8613	0	79.9539	14.0488	102.737	186.304	449.338	69.0792	0	512.81	11.8626	0	0	15.4476	33.7506	0	52.2527	6.78375	26.4782	0	629.993	0	1355.49	11.6705	0	143.919	7.03972	10.0426	146.304
Q9NS69	8	1	54.3486	0.864181	0.405943	1.18556	0.0538709	Healthy	Sepsis_D(0)_All	15521.7	Mitochondrial import receptor subunit TOM22 homolog OS=Homo sapiens OX=9606 GN=TOMM22 PE=1 SV=3	3276.53	9707.02	2944.73	2383.72	3400.45	2380.13	2606.02	942.231	2934.23	2411.95	1693.65	1352.53	2685.64	181.845	2028.73	12147.7	140.396	35.88	904.405	232.249	1605.26	2229.39	3460.99	172.048	4461.23	5706.66	1950.82	5900.62	4240.77	916.925	1271.7	4311.75	1851.72
Q9UM00	8	1	47.3775	0.867041	0.406395	2.29946	0.0537076	Sepsis_D(0)_All	Healthy	21403.1	Calcium load-activated calcium channel OS=Homo sapiens OX=9606 GN=TMCO1 PE=1 SV=1	114.069	7.75316	11.2846	0	327.789	88.0596	60.8403	1.01245	537.675	0	69.1046	331.237	71.825	10.4426	0	3264.4	0	39.13	0	116.938	445.027	4.0478	253.761	267.805	108.711	26.5821	32.694	0	19.4568	41.999	136.439	655.77	833.473
O75629	8	2	58.5863	0.867347	0.40642	1.05272	0.0536904	Healthy	Sepsis_D(0)_All	24188.6	Protein CREG1 OS=Homo sapiens OX=9606 GN=CREG1 PE=1 SV=1	677.883	1096.29	1694.29	1785.57	1485.68	1929.94	2216.16	2645.44	1042.2	1612.26	1357.72	1453.42	1770.23	1083.67	1565.75	1665.81	1045.11	702.431	1263.82	1124.17	1661.74	1687.3	1560.4	688.416	1441.45	1048.15	1951.94	1562.94	1842.56	1499.03	2090.58	1784.08	2393.04
Q9NZT2	8	3	40.6708	0.877774	0.40867	1.25141	0.0531274	Healthy	Sepsis_D(0)_All	73895	Opioid growth factor receptor OS=Homo sapiens OX=9606 GN=OGFR PE=1 SV=3	179.722	4079.2	502.723	373.523	591.158	236.534	461.277	508.013	461.69	610.715	590.082	1573.88	850.378	980.818	352.443	1456.74	2386.55	976.136	418.807	138.187	264.606	143.962	393.584	355.117	1260.72	305.613	527.831	445.05	547.409	244.5	329.569	771.412	256.048
Q99523	8	1	45.8229	0.916305	0.41832	1.71381	0.0514585	Sepsis_D(0)_All	Healthy	93037.3	Sortilin OS=Homo sapiens OX=9606 GN=SORT1 PE=1 SV=3	6.23054	0	13.1651	18.0295	9.21527	0	0	9.25645	115.035	0	1.31399	121.788	0.116664	0	43.8203	0	0	155.078	40.7438	28.0909	0	57.1145	55.7763	37.3089	37.2258	0.00895152	121.294	0	0	0.699373	1.81277	0	0.875655
P23458	8	1	46.8109	0.920852	0.419444	3.65335	0.0513037	Sepsis_D(0)_All	Healthy	135102	Tyrosine-protein kinase JAK1 OS=Homo sapiens OX=9606 GN=JAK1 PE=1 SV=2	13.932	41.9084	4.13977	41.7317	26.4442	14.8195	0	0	7.11925	3.27476	39.6216	84.6724	0	9.01164	47.0483	0	0	9.66546	26.8408	0	12.8436	0	0	696.587	51.1311	105.188	6.04807	57.8514	0	52.378	0	27.3022	200.13
P33240	8	1	40.8671	0.924421	0.420443	1.03123	0.0511883	Sepsis_D(0)_All	Healthy	61073.8	Cleavage stimulation factor subunit 2 OS=Homo sapiens OX=9606 GN=CSTF2 PE=1 SV=1	26.041	33.2293	117.856	1199.71	147.681	104.723	22.7646	160.321	227.79	46.5274	24.0084	59.8339	39.4372	62.06	34.5924	38.2849	58.4592	14.7397	61.4224	73.1003	305.92	17.6671	519.853	43.9982	54.8371	26.4864	29.1189	47.5182	37.3301	2700.67	27.4415	636.666	89.2071
Q969Z0	8	1	38.8887	0.961828	0.430865	1.34106	0.0503023	Sepsis_D(0)_All	Healthy	71194.4	FAST kinase domain-containing protein 4 OS=Homo sapiens OX=9606 GN=TBRG4 PE=1 SV=1	291.794	0	577.064	330.823	483.966	296.836	441.294	430.164	355.503	219.587	143.78	12.1033	545.353	957.652	655.305	13.043	0	247.687	144.297	653.049	1052.74	3326.9	212.991	59.4125	39.7885	945.577	0	10.2311	337.458	317.337	299.393	120.604	9.0298
Q12849	8	2	51.6201	0.990358	0.438729	1.60526	0.0500193	Healthy	Sepsis_D(0)_All	53639.7	G-rich sequence factor 1 OS=Homo sapiens OX=9606 GN=GRSF1 PE=1 SV=3	475.782	546.347	310.958	339.218	120.736	41.8316	227.59	439.351	499.068	113.792	235.077	152.855	205.532	77.815	137.059	205.105	96.3187	303.214	592.654	146.4	92.229	122.551	215.043	104.719	199.104	280.116	41.1568	110.506	9.28879	216.13	444.302	339.09	46.5215
P35354	9	2	45.8957	0.000436004	0.00783233	3.18507	0.986492	Sepsis_D(0)_All	Healthy	69737.6	Prostaglandin G/H synthase 2 OS=Homo sapiens OX=9606 GN=PTGS2 PE=1 SV=2	148.222	1596.58	108.097	186.815	31.694	331.941	44.2816	197.209	85.5134	1075.61	1988.51	745.431	858.287	353.684	559.863	500.048	1415.3	1381.02	529.488	3034.47	71.1712	166.755	299.211	1945.66	1185.87	380.896	335.73	424.299	562.716	1085.52	302.739	1467.76	201.186
Q16644	9	1	54.6992	0.00106353	0.0131977	223.438	0.969159	Sepsis_D(0)_All	Healthy	43500.3	MAP kinase-activated protein kinase 3 OS=Homo sapiens OX=9606 GN=MAPKAPK3 PE=1 SV=1	0	0	0	5.06653	19.3567	6.43849	0	0	1.61031	0	136.944	972.681	840.738	1254.64	923.583	0	0	2830.68	0	0	76.9493	216.42	401.98	1616.42	2195.56	74.2921	1554.2	2028.24	0	908.252	0	406.544	975.068
Q8TED9	9	2	48.6121	0.00170589	0.0162823	9.4674	0.953827	Sepsis_D(0)_All	Healthy	87515.3	Actin filament-associated protein 1-like 1 OS=Homo sapiens OX=9606 GN=AFAP1L1 PE=1 SV=2	542.942	1618.16	436.798	534.947	284.945	661.728	377.947	149.089	560.934	6550.49	6926.53	4866.38	937.662	999.614	1331.29	919.051	1141.06	1571.81	524.637	1211.78	363.525	747.224	819.421	1732.89	20527.5	1119.37	45625.8	2105.7	1121.58	4359.58	310.544	884.487	10716.5
P62829	9	1	56.133	0.00185475	0.0167534	2.88553	0.950527	Healthy	Sepsis_D(0)_All	14979.5	60S ribosomal protein L23 OS=Homo sapiens OX=9606 GN=RPL23 PE=1 SV=1	69.1856	343.873	265.625	169.378	663.279	1648.68	107.2	183.554	372.021	0	0.827942	528.454	319.175	94.5955	26.8969	0	0	0	43.2294	0	0	753.969	475.388	0	0	510	0	24.7403	413.905	73.0683	334.119	0	0
Q8N2Y8	9	1	47.8398	0.00187419	0.0168339	1201.41	0.950102	Sepsis_D(0)_All	Healthy	163336	Iporin OS=Homo sapiens OX=9606 GN=RUSC2 PE=1 SV=3	5.202	0	0	0	0	0	0	0	0	2017.35	826.581	617.194	38.1856	31.4462	6.45057	8.44523	0	1081.38	72.8915	4.93487	0	76.3294	0	3137.01	1566.61	0	3892.74	77.4075	0	0	0	0	1544.4
Q9UDT6	9	1	54.0138	0.00209293	0.0174322	8.84158	0.945412	Healthy	Sepsis_D(0)_All	116294	CAP-Gly domain-containing linker protein 2 OS=Homo sapiens OX=9606 GN=CLIP2 PE=1 SV=1	1243.55	3159.27	2934.1	589.777	2996.29	334.111	896.263	679.834	1821.77	28.7587	0	57.6145	33.74	33.8292	102.675	190.062	16.2291	8.36909	138.382	92.0596	287.983	1501.43	422.019	0.21168	40.092	22.9329	0	58.8375	0	14.2284	902.639	25.9249	0
O14727	9	1	47.3272	0.00363016	0.0234824	1.99965	0.916145	Sepsis_D(0)_All	Healthy	144178	Apoptotic protease-activating factor 1 OS=Homo sapiens OX=9606 GN=APAF1 PE=1 SV=2	874.711	5.5381	841.478	1019.44	146.609	133.447	908.738	632.591	512.876	2768.09	1274.38	255.056	1328.16	670.95	987.036	986.979	326.4	1007.97	513.53	2028.83	863.202	764.829	955.466	594.511	907.988	1153.74	1396.95	399.175	1006.58	877.573	1034.26	710.47	1545.61
Q7Z7A4	9	1	42.2685	0.00391832	0.0245603	518.644	0.911222	Sepsis_D(0)_All	Healthy	65520.4	PX domain-containing protein kinase-like protein OS=Homo sapiens OX=9606 GN=PXK PE=1 SV=1	11.4715	0	0	10.4421	0	0	0	0	4.07282	7953.4	3810.24	79.7886	303.962	479.625	314.515	0	24.0496	3794.39	0	4850.49	0	0	0	2056.73	3331.74	0	2984.56	0	0	1553.93	3.78037	80.0138	725.397
P63220	9	3	58.4374	0.00503195	0.0269967	2.68732	0.89344	Sepsis_D(0)_All	Healthy	9225.45	40S ribosomal protein S21 OS=Homo sapiens OX=9606 GN=RPS21 PE=1 SV=1	553.769	587.756	280.471	358.59	590.174	1047.68	166.456	220.774	513.742	3222.09	3332.81	980.27	1204.8	255.036	391.334	1363.19	1738.48	1302.54	441.75	995.738	623.259	188.45	650.083	547.202	1928.56	640.734	3446.42	279.287	1881.81	986.056	522.37	756.079	1410.61
Q6ZSZ5	9	1	43.9527	0.00742981	0.0338084	2.44427	0.860214	Sepsis_D(0)_All	Healthy	152669	Rho guanine nucleotide exchange factor 18 OS=Homo sapiens OX=9606 GN=ARHGEF18 PE=1 SV=4	1484.45	47.7428	172.904	240.227	61.8249	691.388	44.3667	140.69	57.3861	868.439	360.963	569.638	1198.66	792.747	762.114	1983.83	31.3473	294.549	253.312	1481.48	103.933	666.111	208.234	572.018	757.766	2631.97	227.29	1209.74	1312.16	144.027	435.76	24.8614	361.538
Q3YEC7	9	1	45.851	0.00784691	0.0349896	13.2059	0.854978	Healthy	Sepsis_D(0)_All	79834	Rab-like protein 6 OS=Homo sapiens OX=9606 GN=RABL6 PE=1 SV=2	13.7371	2930.45	571.135	144.434	23.4094	0	19.3284	0	1346.24	0	0	301.275	0	0	0	0	0	0	0	0	114.883	0	192.6	25.4818	0	0	0	283.304	0	0	0	0	0
P09326	9	2	45.7418	0.00868093	0.0371095	81.8381	0.844902	Sepsis_D(0)_All	Healthy	28139.4	CD48 antigen OS=Homo sapiens OX=9606 GN=CD48 PE=1 SV=2	0.103341	0.0285713	0	0	0	2.25803	0	0	2.11791	2.37077	32.6158	11.6558	2.83417	130.949	2.32397	456.215	0	215.737	0	280.77	24.8122	0	0	64.0468	59.1807	0	0	16.4081	0	11.2765	6.94488	5.06777	0
Q15438	9	1	52.4793	0.00871712	0.0371649	6.20956	0.844476	Healthy	Sepsis_D(0)_All	46869	Cytohesin-1 OS=Homo sapiens OX=9606 GN=CYTH1 PE=1 SV=1	0	0	195.614	18.3606	37.9559	0	4.49799	0	37.4225	0	0	0	0	0	0	0	0	0	0	0	9.38604	104.188	0	0	0	0	0	0	0	0	0	0	0
P07858	9	1	56.4266	0.0097886	0.0391247	14.8727	0.832242	Healthy	Sepsis_D(0)_All	38791.1	Cathepsin B OS=Homo sapiens OX=9606 GN=CTSB PE=1 SV=3	183.074	837.201	0	77.593	0	11.7701	13.0572	0	0	0	0	0	0	0	0	89.4807	0	6.04208	53.7809	0	0	0	0	16.4257	0	0	0	0	0	0	61.4328	0	0
Q69YQ0	9	1	48.8008	0.0110714	0.0412606	2.25292	0.818473	Healthy	Sepsis_D(0)_All	125001	Cytospin-A OS=Homo sapiens OX=9606 GN=SPECC1L PE=1 SV=2	959.122	351.486	645.619	762.115	1625.79	286.662	363.635	3194.3	563.44	58.2241	187.277	173.76	256.902	465.677	874.602	2541.15	65.2547	153.436	1213.19	75.7206	156.398	163.689	253.781	62.58	176.765	3.67075	3.80479	28.5024	1106.12	86.2915	1350.78	735.148	421.833
Q9BUL8	9	3	48.6565	0.0198166	0.0573979	2.88385	0.742129	Sepsis_D(0)_All	Healthy	24701.6	Programmed cell death protein 10 OS=Homo sapiens OX=9606 GN=PDCD10 PE=1 SV=1	1408.67	796.987	157.483	206.656	448.048	719.105	89.2218	298.227	345.992	1729.88	899.235	777.991	912.209	819.957	303.14	1294.47	470.453	1073.75	746.831	1278.12	407.782	220.561	809.745	1020.02	2654.97	1670.55	12954.7	137.686	306.984	1180.19	605.63	988.612	2290.28
P42285	9	1	46.7503	0.0201553	0.0574977	1.63624	0.739622	Healthy	Sepsis_D(0)_All	118831	Exosome RNA helicase MTR4 OS=Homo sapiens OX=9606 GN=MTREX PE=1 SV=3	0.209734	0	476.509	33.9161	266.705	11.3859	7.70408	24.0252	20.8111	0	0	0	0	0	0	0	22.607	0	5.8618	0	1126.61	51.1536	13.3797	0	0	0	0	0	0	2.21289	0.138745	11.9861	0
Q92552	9	1	53.6648	0.0203705	0.0578595	5.85136	0.738043	Sepsis_D(0)_All	Healthy	47953.6	28S ribosomal protein S27_ mitochondrial OS=Homo sapiens OX=9606 GN=MRPS27 PE=1 SV=3	241.495	137.352	0	11.078	0	25.4491	0	0	0	29.5087	111.251	526.828	254.086	664.083	193.339	0	0	342.57	0	736.106	5.29036	0	49.1185	358.256	799.095	213.597	373.805	469.956	317.238	183.134	0	24.2324	457.104
Q8IZY2	9	1	49.0648	0.0264326	0.0660932	2.73874	0.69732	Sepsis_D(0)_All	Healthy	236403	ATP-binding cassette sub-family A member 7 OS=Homo sapiens OX=9606 GN=ABCA7 PE=1 SV=3	438.656	11.3766	42.3766	169.028	0	152.235	82.3228	134.103	15.7703	311.585	235.923	137.265	793.093	464.731	221.725	568.31	0	193.707	423.813	372.336	53.2652	42.6417	59.1273	171.738	195.876	1013.52	61.7575	82.8726	820.896	8.80408	435.939	64.5792	140.957
Q92542	9	2	44.3359	0.027501	0.0675767	1.53908	0.690795	Sepsis_D(0)_All	Healthy	79152.4	Nicastrin OS=Homo sapiens OX=9606 GN=NCSTN PE=1 SV=2	78.817	203.647	310.484	303.032	182.988	201.133	225.164	93.0696	208.426	243.214	244.296	220.395	313.763	408.507	249.566	190.041	339.358	266.147	145.062	836.821	280.433	471.404	222.764	196.18	240.065	196.433	230.146	170.856	298.185	270.936	190.898	194.377	253.931
P50897	9	3	48.5365	0.0280919	0.0680228	3.96225	0.687258	Healthy	Sepsis_D(0)_All	34649.8	Palmitoyl-protein thioesterase 1 OS=Homo sapiens OX=9606 GN=PPT1 PE=1 SV=1	20.1428	419.939	173.766	23.8937	60.6694	0	120.764	198.438	44.1135	18.1153	42.7385	0	0	5.62786	3.92454	0	0	19.3969	167.633	5.83426	181.734	49.1578	9.23633	3.16644	0	0	0	0	0	12.1824	86.2222	38.1366	0
Q92905	9	2	49.2192	0.0339906	0.0762185	1.51086	0.654459	Sepsis_D(0)_All	Healthy	37807	COP9 signalosome complex subunit 5 OS=Homo sapiens OX=9606 GN=COPS5 PE=1 SV=4	278.683	303.18	428.969	739.017	203.821	43.0911	134.883	227.52	379.242	956.623	573.495	229.087	376.254	227.28	239.013	91.1247	552.012	492.836	335.261	594.964	583.331	267.342	201.878	484.25	398.011	532.684	841.778	299.897	410.966	488.72	138.735	145.171	468.945
Q53T59	9	3	47.1918	0.0407431	0.0840511	6.92306	0.621512	Sepsis_D(0)_All	Healthy	42894.4	HCLS1-binding protein 3 OS=Homo sapiens OX=9606 GN=HS1BP3 PE=1 SV=1	426.273	298.632	73.9253	90.0629	50.0698	66.2464	8.83268	4.37432	83.2722	40.0005	66.4577	132.858	342.936	4062.05	71.8947	1246.99	19.6886	58.4804	145.114	5668.47	20.4541	291.186	64.1333	112.956	101.767	4357.1	205.374	297.329	776.293	12.5089	102.703	15.7208	92.4576
O75665	9	1	49.3795	0.0411482	0.0846683	1.76378	0.619666	Healthy	Sepsis_D(0)_All	117128	Oral-facial-digital syndrome 1 protein OS=Homo sapiens OX=9606 GN=OFD1 PE=1 SV=1	7031.14	19445.9	3872.07	4067.29	10921.7	6650.02	10130.2	18212.7	2794.83	370.488	1213.01	2064.02	5723.3	10150.3	9561.85	11471.4	9024.27	3494.29	10772.6	2099.84	1938.02	2458.95	2892.61	4742.5	2082.02	5428.93	263.902	1149.19	10301.5	843.488	7848.9	8704.59	4531.36
P05976	9	3	81.8946	0.0442414	0.0874904	3.67442	0.605993	Healthy	Sepsis_D(0)_All	21202.2	Myosin light chain 1/3_ skeletal muscle isoform OS=Homo sapiens OX=9606 GN=MYL1 PE=2 SV=3	7.26447	405.582	159.96	115.208	77.9546	146.738	61.5484	0	273.746	6.34668	168.105	35.6626	2.99593	0	19.3186	0	0	3.46126	15.8884	4.01574	90.0458	208.286	142.145	1.09907	15.2051	0	0	0	5.53495	53.4464	0	42.0277	1.56554
P0CG41;Q8IX94;A4FU28;A4D2H0	9	1	42.5929	0.0487675	0.0923802	1.44883	0.587229	Sepsis_D(0)_All	Healthy	88419.3	cTAGE family member 8 OS=Homo sapiens OX=9606 GN=CTAGE8 PE=3 SV=1	256.674	963.669	0	31.1171	40.1312	697.497	0	6.15819	16.3833	235.907	113.09	640.224	428.721	455.316	274.889	81.396	152.903	272.397	39.5693	440.345	67.0998	51.6892	101.203	836.644	843.222	1611.95	23.8996	197.733	761.459	77.7234	199.492	73.6192	0
Q96PU8	9	3	51.7898	0.0501317	0.0936606	1.43729	0.581835	Sepsis_D(0)_All	Healthy	37784.8	Protein quaking OS=Homo sapiens OX=9606 GN=QKI PE=1 SV=1	2171.07	3803.26	2185.38	3570.21	3731.14	2581.22	4673.63	3271.74	2954.19	2305.63	5756.4	3244.84	3697.67	4024.51	3000.45	4502.51	14271.2	3701.86	4283	2760.12	2783.38	2660.02	2832.25	5788.96	2983.97	2538.99	2917.87	3206.06	3876.43	2190.49	3770.37	8320.62	5018.11
Q5T8A7	9	2	48.2971	0.0514019	0.0950066	1.81894	0.576915	Sepsis_D(0)_All	Healthy	128435	Protein phosphatase 1 regulatory subunit 26 OS=Homo sapiens OX=9606 GN=PPP1R26 PE=1 SV=1	278.192	194.095	255.217	191.827	156.209	95.2561	101.381	71.6516	341.282	478.37	917.679	573.35	107.108	173.859	136.052	70.4405	135.769	490.436	95.976	348.317	164.224	226.883	215.138	689.938	533.708	279.043	177.05	306.562	87.2598	629.383	79.5333	346.318	93.8915
P26022	9	3	51.1319	0.0555102	0.0990502	1.30159	0.561624	Sepsis_D(0)_All	Healthy	42546	Pentraxin-related protein PTX3 OS=Homo sapiens OX=9606 GN=PTX3 PE=1 SV=3	2998.77	11149.4	2412.04	2860.43	1264.55	2313.42	2013.26	3021.37	2370.71	4131.66	6166.19	4400.54	3230.95	4213.04	2404.72	6203.52	2214.42	2702.09	2386.11	4453.82	2099.36	1580.06	3063.78	5466.95	5811.31	3860.21	5685.23	7107.22	3185.86	5741.77	2171.32	2508.44	4187.7
Q8NHP1	9	2	57.9477	0.0560494	0.0993	1.5384	0.559684	Sepsis_D(0)_All	Healthy	37369.2	Aflatoxin B1 aldehyde reductase member 4 OS=Homo sapiens OX=9606 GN=AKR7L PE=2 SV=7	2088.94	1656.78	1165.3	1252.41	1349.78	2041.99	1270.47	1348.12	1126.8	1565.21	1370.56	1194.92	3145.07	3419.26	2184.48	2046.68	2469.02	1302.13	1247.84	4920.09	1335.26	2990.66	1349.44	1266.76	1432.75	3641.67	1318.02	1357.18	3803.23	1138.14	1617.39	1102.5	1889.51
P63128;P63126;P62685;P63145;P87889;Q9YNA8;P63130;Q7LDI9	9	3	45.9279	0.0610841	0.102466	2.07236	0.542257	Healthy	Sepsis_D(0)_All	124761	Endogenous retrovirus group K member 9 Pol protein OS=Homo sapiens OX=9606 GN=ERVK-9 PE=3 SV=3	386.053	1036.14	774.018	1040.06	1341.19	275.845	158.645	509.017	662.532	282.119	323.931	238.055	154.677	350.294	116.742	475.889	691.651	346.085	387.585	327.851	282.744	10.0251	189.744	368.738	378.311	220.403	108.316	699.969	175.859	452.226	103.663	148.291	401.533
Q6ZU64	9	2	45.0206	0.0619832	0.103226	1.47416	0.539268	Sepsis_D(0)_All	Healthy	220387	Cilia- and flagella-associated protein 65 OS=Homo sapiens OX=9606 GN=CFAP65 PE=1 SV=2	1163.9	1171.53	296.216	344.789	184.979	310.217	210.471	214.89	293.142	958.601	572.515	424.938	701.648	981.954	230.926	1336.45	1062.75	666.653	640.305	977.426	287.053	174.497	204.747	726.45	227.729	1363.06	219.808	669.554	1007.72	231.496	204.21	116.936	837.192
P61313	9	5	59.0559	0.0628464	0.103444	1.62111	0.536431	Healthy	Sepsis_D(0)_All	24260.2	60S ribosomal protein L15 OS=Homo sapiens OX=9606 GN=RPL15 PE=1 SV=2	444.09	871.386	132.751	89.36	509.399	628.162	133.856	182.828	241.523	41.744	59.793	282.555	91.2889	423.795	378.266	6.47944	60.3622	148.88	263.719	213.082	30.456	613.634	214.986	107.267	26.7211	771.483	64.8304	536.933	466.36	25.449	359.208	103.545	56.2431
Q8WWI5	9	1	46.7865	0.0657798	0.105499	2.27496	0.527025	Sepsis_D(0)_All	Healthy	74842	Choline transporter-like protein 1 OS=Homo sapiens OX=9606 GN=SLC44A1 PE=1 SV=1	73.9363	0	3.0965	0.0828432	0	0.394384	0	0	0	87.3961	16.4045	21.6571	5.89094	0.52238	14.4465	133.685	0	63.3291	4.50992	0	1.5129	0	0	13.1963	22.9285	0	0	0	0	1.68242	2.6483	4.25071	29.1371
Q3KQU3	9	1	49.7121	0.0756199	0.112525	2.38461	0.497837	Healthy	Sepsis_D(0)_All	93162.2	MAP7 domain-containing protein 1 OS=Homo sapiens OX=9606 GN=MAP7D1 PE=1 SV=1	222.149	2042.41	555.004	748.876	694.625	1712.3	277.487	0	1039.83	0	6.79518	1075.73	378.166	123.401	579.481	0	0	32.3218	88.2791	25.1988	547.67	1598.21	662.013	83.9933	66.2089	153.16	0	1212.17	247.729	500.826	4.8222	417.482	0
O95571	9	2	60.8781	0.0855202	0.119638	1.5454	0.471591	Sepsis_D(0)_All	Healthy	28386.2	Persulfide dioxygenase ETHE1_ mitochondrial OS=Homo sapiens OX=9606 GN=ETHE1 PE=1 SV=2	588.85	3567.44	935.217	832.203	531.17	321.232	669.285	472.543	765.552	1754.57	1342.17	624.301	1250.04	3400.32	635.922	1779.08	50.605	633.522	647.634	509.828	522.158	816.484	675.21	1412.28	1892.01	1756.81	2937.61	1025.55	538.516	1319.52	796.544	439.488	5446.64
Q86TU7	9	2	47.2452	0.102388	0.128189	1.57637	0.432546	Sepsis_D(0)_All	Healthy	67599.4	Histone-lysine N-methyltransferase setd3 OS=Homo sapiens OX=9606 GN=SETD3 PE=1 SV=1	371.531	852.389	316.935	522.52	367.423	269.946	1046.16	1817.47	188.13	1436.67	2078.57	781.029	312.883	682.957	200.183	563.087	1319.65	522.259	571.135	603.038	489.836	217.101	532.702	727.187	5575.58	186.222	247.288	939.579	1027.85	478.943	565.718	583.234	1185.59
Q8NDX1	9	1	51.3219	0.102709	0.128289	5.72945	0.431862	Healthy	Sepsis_D(0)_All	117390	PH and SEC7 domain-containing protein 4 OS=Homo sapiens OX=9606 GN=PSD4 PE=1 SV=2	0	2115.96	218.774	59.0573	10.8804	292.381	55.7087	50.1551	295.848	9.24712	11.7807	125.595	112.171	21.9487	98.6978	0	0	43.295	218.776	0	245.811	144.47	73.4565	0	0	0	0	132.205	0	0	44.0955	16.4869	0
P24071	9	1	43.8818	0.119337	0.137764	1.26431	0.398919	Sepsis_D(0)_All	Healthy	32721.2	Immunoglobulin alpha Fc receptor OS=Homo sapiens OX=9606 GN=FCAR PE=1 SV=1	3227.74	899.405	2247.22	2424.39	1257.05	2159.84	2505.71	2505.23	2595.94	2952.9	1756.91	1747.46	2725.71	5263.12	3015.25	2351.78	1672.87	2125.89	2437.64	4872.1	2702.92	4260.68	1926.79	2021.16	1781.36	4163.14	278.445	1187.74	3064.44	2099.62	2152.31	1763.89	1824.05
P98194	9	1	50.4473	0.119827	0.137826	2.85968	0.398017	Sepsis_D(0)_All	Healthy	101718	Calcium-transporting ATPase type 2C member 1 OS=Homo sapiens OX=9606 GN=ATP2C1 PE=1 SV=3	141.318	12.6786	14.9399	25.1065	28.0525	271.137	48.359	265.103	35.6513	59.743	77.6848	78.7854	719.666	417.618	471.595	25.0678	0	105.625	166.95	466.488	16.3995	596.581	12.7384	37.1668	90.7784	615.682	1042.33	23.5107	150.159	75.184	147.343	374.049	10.0712
P15374	9	1	49.4048	0.122397	0.138589	1.01428	0.393339	Sepsis_D(0)_All	Healthy	26353.7	Ubiquitin carboxyl-terminal hydrolase isozyme L3 OS=Homo sapiens OX=9606 GN=UCHL3 PE=1 SV=1	534.846	1190.65	597.191	512.292	163.538	79.909	371.629	178.321	717.603	864.196	599.874	555.989	276.833	104.199	387.405	250.443	233.542	676.104	444.587	512.46	519.958	478.449	519.11	579.701	461.366	257.026	322.804	702.813	260.567	595.043	244.231	348.604	383.995
Q8N9U0	9	2	48.0934	0.134139	0.143758	1.22483	0.373135	Sepsis_D(0)_All	Healthy	55797.5	Tandem C2 domains nuclear protein OS=Homo sapiens OX=9606 GN=TC2N PE=1 SV=2	2231.99	2698.87	2344.69	2951.7	2854.99	2242.61	1552.44	1849.94	1856.61	3753.06	3264.62	2270.43	1839.48	1744.6	1615.95	4122.14	3523.91	2586.03	2260.3	2343.08	2479.01	1748.65	2310.37	3031.9	2397.98	2531.8	6343.93	3512.61	2390.98	2143.54	2056.96	1947.81	3172.17
P61289	9	2	60.6122	0.1356	0.144242	1.26962	0.370744	Sepsis_D(0)_All	Healthy	29620.2	Proteasome activator complex subunit 3 OS=Homo sapiens OX=9606 GN=PSME3 PE=1 SV=1	2165.38	1419.62	788.565	1852.55	998.442	1293.01	1698.54	1418.34	601.547	1530.23	1403.68	419.825	2409.06	3090.84	1883.9	2381	681.237	1588.02	2258.79	3340.54	1082.92	1689.75	1136.03	777.572	537.482	1970.89	403.317	563.127	2698.4	1013.77	1995.06	1180.67	1248.12
O75368	9	3	77.8548	0.137978	0.14513	1.21684	0.366909	Sepsis_D(0)_All	Healthy	12774.3	SH3 domain-binding glutamic acid-rich-like protein OS=Homo sapiens OX=9606 GN=SH3BGRL PE=1 SV=1	3112.88	3717.19	1256.19	1335.18	1119.44	1912.35	1222.38	2238.21	1371.5	2144.57	1360.25	2216.62	1836.67	2293.36	2188.27	3554.01	2737.62	1365.57	1373.47	1757.43	1768.48	1103.31	1716.77	2639.33	2657.01	5350.76	3485.78	2668.02	2664.98	2126.19	1839.64	1854.3	3118.31
Q96S52	9	1	45.0167	0.158432	0.155448	1.8565	0.336468	Healthy	Sepsis_D(0)_All	61770.4	GPI transamidase component PIG-S OS=Homo sapiens OX=9606 GN=PIGS PE=1 SV=3	120.905	1029.77	165.319	92.9331	159.725	216.365	29.8599	45.2885	33.6515	0	6.79348	21.5281	399.343	225.685	160.408	212.531	0	3.22548	26.6003	108.509	65.2116	456.229	36.2499	0	0	231.838	0	214.266	186.54	0	71.362	21.9184	0
Q6PEW1	9	1	48.357	0.159462	0.155448	1.3784	0.335046	Healthy	Sepsis_D(0)_All	45597.7	Zinc finger CCHC domain-containing protein 12 OS=Homo sapiens OX=9606 GN=ZCCHC12 PE=1 SV=2	671.052	1094.63	297.998	302.691	503.276	182.068	239.396	589.508	250.861	172.354	188.635	251.559	267.239	397.402	260.233	696.803	541.639	234.798	472.346	258.12	138.859	91.7578	207.174	488.099	333.802	503.375	373.698	277.581	313.575	155.195	338.904	261.467	474.403
Q3SYG4	9	2	55.9754	0.173731	0.161394	1.32579	0.316283	Healthy	Sepsis_D(0)_All	100478	Protein PTHB1 OS=Homo sapiens OX=9606 GN=BBS9 PE=1 SV=1	1409.04	7013.1	2497.11	2026.7	3093.53	4514.32	1866.91	2717.14	2041.27	1328.89	801.277	1186.13	1569.82	2663.36	1857.54	3582.46	3662.96	1152.68	1368.28	1749.78	3021.4	3250.98	1934.23	1774.98	1641.51	875.09	1083.1	2005.55	1479.63	5776.54	2184.79	2838.16	2535.24
Q9P0M6	9	1	58.3349	0.175593	0.161994	3.88344	0.313957	Sepsis_D(0)_All	Healthy	40286.4	Core histone macro-H2A.2 OS=Homo sapiens OX=9606 GN=H2AFY2 PE=1 SV=3	461.77	251.143	283.069	2300.22	428.21	252.509	464.907	679.512	194.652	354.75	246.253	1875.14	4852.81	401.028	1526.85	448.453	1011.6	479.362	856.16	30286.8	490.338	246.039	627.051	748.202	270.081	1131.35	111.612	912.139	698.019	113.106	2520.37	2245.31	444.081
O15382	9	1	42.952	0.183878	0.164603	2.64734	0.303926	Healthy	Sepsis_D(0)_All	44687	Branched-chain-amino-acid aminotransferase_ mitochondrial OS=Homo sapiens OX=9606 GN=BCAT2 PE=1 SV=2	0	16.2167	0	70.3578	55.0069	38.8583	34.1356	7.14889	191.779	4.15e-05	0.701165	14.0963	55.3743	5.9793	0.418801	5.21695	0	4.70067	14.0613	4.08677	94.0307	80.9361	39.4647	8.97085	3.14708	0	0	11.4837	0	0	0	32.2018	0
O43772	9	2	51.2208	0.192123	0.16891	1.55075	0.294427	Healthy	Sepsis_D(0)_All	33286	Mitochondrial carnitine/acylcarnitine carrier protein OS=Homo sapiens OX=9606 GN=SLC25A20 PE=1 SV=1	41.0403	329.848	402.993	86.0883	347.108	357.44	308.832	268.673	141.344	37.7347	128.411	110.154	151.094	155.424	116.873	114.76	135.556	54.0975	41.6353	116.387	377.829	367.992	224.885	26.3331	14.8907	92.9018	19.6238	142.679	207.38	534.317	183.967	195.599	20.6864
P08581	9	3	45.2422	0.209254	0.17608	1.57571	0.27608	Healthy	Sepsis_D(0)_All	157880	Hepatocyte growth factor receptor OS=Homo sapiens OX=9606 GN=MET PE=1 SV=4	1467.36	2248.98	1795.19	1450.07	4207.06	1647.66	3217.17	4418.99	2342.35	439.598	608.947	1620.5	1251.6	1155.54	2306.35	2095.66	1147.65	1696.57	2741.87	305.716	987.205	395.214	1445.92	3848.42	1159.02	815.152	946.352	1438.61	563.415	1995.38	2080.16	2568.62	1314.23
Q9NR28	9	1	67.6593	0.209415	0.176123	2.69875	0.275915	Healthy	Sepsis_D(0)_All	27359	Diablo homolog_ mitochondrial OS=Homo sapiens OX=9606 GN=DIABLO PE=1 SV=1	225.292	13.1256	415.777	71.9895	132.777	18.2037	17.1495	197.717	205.636	75.7838	100.55	25.9914	3.41296	67.4623	10.617	13.4132	36.1444	102.955	56.541	5.25885	92.2073	68.248	95.2728	18.6182	43.934	0	0	0	0	82.1572	106.047	130.502	18.9022
Q96I59	9	1	53.0964	0.212106	0.177642	1.13345	0.273192	Healthy	Sepsis_D(0)_All	54603.4	Probable asparagine--tRNA ligase_ mitochondrial OS=Homo sapiens OX=9606 GN=NARS2 PE=1 SV=3	173.001	0	839.809	824.852	312.995	54.236	22.1778	237.39	397.418	171.411	262.317	99.2098	528.489	296.769	192.881	106.769	289.594	338.307	131.31	749.984	460.332	707.335	381.53	55.1152	139.392	42.8795	0	146.161	139.37	115.572	349.469	237.605	117.999
P60510	9	2	46.4485	0.241045	0.190405	1.08903	0.246246	Sepsis_D(0)_All	Healthy	35650.2	Serine/threonine-protein phosphatase 4 catalytic subunit OS=Homo sapiens OX=9606 GN=PPP4C PE=1 SV=1	3072.44	8136.01	1215.73	1620.77	2829.8	4850.66	910.999	2071.72	1683.57	1476.28	1513.72	4662.91	2449.96	4658.24	3761.79	2715.5	2590.22	1844.95	2435.52	2968.57	2348.24	1503.12	2441.61	3490.15	3788.01	4182.12	4612.22	6222.89	4118.22	2268.46	2334.47	3210.54	3952.91
Q9NXL9	9	1	52.2759	0.242903	0.191083	1.39035	0.244649	Healthy	Sepsis_D(0)_All	128796	DNA helicase MCM9 OS=Homo sapiens OX=9606 GN=MCM9 PE=1 SV=4	5.76661	0	48.4646	80.843	14.7673	0	82.4605	234.175	45.8491	34.9351	12.8013	4.07643	0	0	48.6129	0	0	3.09157	2.49926	0	88.6374	0	30.1367	13.0643	3.47085	0	0	0	0	114.979	221.275	306.79	0
Q8WWM7	9	1	45.7022	0.243152	0.191083	4.28353	0.244437	Sepsis_D(0)_All	Healthy	113659	Ataxin-2-like protein OS=Homo sapiens OX=9606 GN=ATXN2L PE=1 SV=2	46.3397	0	0	0	0	0	0	0	0	2.00537	1.25979	42.743	0	0	0	0	0	0.0949524	2.81995	8.2255	0	288.067	0	48.5268	0	70.4305	12.1953	0	0	0.0268057	0	0	0
Q5SQ64	9	1	64.6235	0.250406	0.194623	1.03952	0.238351	Healthy	Sepsis_D(0)_All	32977.9	Lymphocyte antigen 6 complex locus protein G6f OS=Homo sapiens OX=9606 GN=LY6G6F PE=1 SV=2	1410.56	1687.84	714.96	1445.67	1283.93	1850.16	1977.48	3379.36	573.866	510.937	1212.96	897.666	1875.04	3404.31	1701.28	1851.11	2200.77	853.592	2323.41	1264.16	1141.36	1153.85	736.339	732.901	826.199	994.35	648.229	536.437	2371.37	600.422	2128.68	2111.04	993.852
Q05519	9	2	50.3773	0.25296	0.195495	1.58316	0.23626	Healthy	Sepsis_D(0)_All	53656.3	Serine/arginine-rich splicing factor 11 OS=Homo sapiens OX=9606 GN=SRSF11 PE=1 SV=1	1720.01	3984.58	487.414	540.861	991.899	1113.46	182.641	512.987	987.353	408.901	500	1234.29	874.218	507.33	1030.7	1676.43	27.7864	516.927	819.491	341.756	425.212	455.16	722.567	860.854	634.157	1147.7	707.693	1944.81	547.725	421.165	538.273	577.392	663.112
O75348	9	1	62.5297	0.257253	0.196865	1.47688	0.232803	Sepsis_D(0)_All	Healthy	13871.6	V-type proton ATPase subunit G 1 OS=Homo sapiens OX=9606 GN=ATP6V1G1 PE=1 SV=3	383.356	18.9988	599.966	344.814	336.988	333.681	438.538	643.876	310.493	69.6073	39.5347	175.724	813.268	378.314	451.809	477.212	2635.25	852.672	204.825	2146.89	520.283	534.202	362.917	284.402	55.1277	484.501	68.9021	196.558	431.285	299.885	337.706	204	64.4061
Q9BXL5	9	1	48.9697	0.258852	0.196971	Infinity	0.231533	Sepsis_D(0)_All	Healthy	55854.4	Hemogen OS=Homo sapiens OX=9606 GN=HEMGN PE=1 SV=1	0	0	0	0	0	0	0	0	0	0	0	9.00024	0	0	2.79339	0	0	0	18.9739	0	0	0	0	0	0	0	0	0	0	1828.97	0	0	0
P24821	9	3	50.8917	0.260378	0.19748	1.17539	0.230331	Healthy	Sepsis_D(0)_All	246499	Tenascin OS=Homo sapiens OX=9606 GN=TNC PE=1 SV=3	29502.5	75355.9	11295.2	17370.1	26669.4	28869.8	42603.8	49136.3	14603.6	2676.78	5365.55	11644.1	46052	62097.5	51415	65707.6	39866.6	14479.3	67793.9	14333.9	7686.81	13027.3	10401.3	26402.5	15650.7	17695	8807.68	10444.9	64716.5	2469.37	24271.8	33543.1	20034.3
Q9NRY5	9	1	49.713	0.267126	0.200412	1.13271	0.225118	Healthy	Sepsis_D(0)_All	55753.4	Protein FAM114A2 OS=Homo sapiens OX=9606 GN=FAM114A2 PE=1 SV=4	1707.54	374.208	1280.44	1515.55	925.804	1033.99	2434.66	1993.41	1279.27	1475.5	1047.02	975.163	1192.62	1334.8	1049.28	1997.01	192.951	1065.72	782.778	910.327	1063.94	567.581	1116.93	1457.78	1027.61	1608.98	925.992	878.023	1275.9	866.514	1374.63	1115.57	1277.59
P14174	9	2	57.113	0.272386	0.203201	1.11975	0.221169	Healthy	Sepsis_D(0)_All	12647.4	Macrophage migration inhibitory factor OS=Homo sapiens OX=9606 GN=MIF PE=1 SV=4	727.304	132.305	1390.07	1643.28	1864.46	800.066	1735.35	1247.1	1076.01	509.277	450.694	691.437	957.595	1764.13	829.299	464.009	1343.58	838.279	582.358	1860.32	1398.15	1070.67	1171.89	658.139	524.395	1156.04	144.635	1160.92	1545.9	1157.21	972.883	1134.46	367.158
Q8NB90	9	1	48.7505	0.298394	0.214799	4.68697	0.202987	Sepsis_D(0)_All	Healthy	98531.9	ATPase family protein 2 homolog OS=Homo sapiens OX=9606 GN=SPATA5 PE=1 SV=3	162.37	1181.66	264.339	287.353	538.933	1420.37	63.63	69.2196	476.089	1050.55	436.17	867.869	8887.39	2373.67	3495.06	279.494	0	676.328	215.067	24420.6	417.559	967.421	304.717	946.03	677.088	5760.78	391.782	466.344	6688.14	537.87	238.258	264.628	687.135
P08582	9	1	50.1322	0.305427	0.217124	1.4349	0.198425	Healthy	Sepsis_D(0)_All	81811.4	Melanotransferrin OS=Homo sapiens OX=9606 GN=MELTF PE=1 SV=2	1844.85	26.1046	1645.89	3073.73	3857.67	5587.91	6866.6	9587.69	2217.22	876.908	712.44	1271.62	2061.57	846.557	3656.39	1422.98	8794.67	1861.9	2536.91	447.967	1452.1	1518.63	3168.95	3533.36	1174.04	3563.38	311.109	2042.75	2578.89	1682.13	4629.42	6179.96	1726.96
Q6ZMI0	9	1	45.9538	0.324851	0.226009	2.97737	0.186524	Sepsis_D(0)_All	Healthy	88827.9	Protein phosphatase 1 regulatory subunit 21 OS=Homo sapiens OX=9606 GN=PPP1R21 PE=1 SV=1	4.0577	22.0876	91.2057	448.15	19.8888	58.5464	8.01708	0	841.456	404.805	452.268	1293.75	29.9671	0	78.3558	0	777.357	1354.57	109.136	52.6982	617.336	0	201.626	2022.82	644.96	23.0718	0	1164.05	0	475.705	0	943.801	25.154
O14933	9	1	61.3445	0.34783	0.236741	1.33217	0.173652	Healthy	Sepsis_D(0)_All	17939.8	Ubiquitin/ISG15-conjugating enzyme E2 L6 OS=Homo sapiens OX=9606 GN=UBE2L6 PE=1 SV=4	1709.42	578.361	4690.75	3174.2	3393.09	1979.22	2992.95	2836.12	4609.11	2129.16	1876.44	1647.29	1882.39	1770.21	1687.86	1340.4	2086.98	1504.11	1612.49	2599.55	4089.62	3865.09	2552.84	1105.05	1819.43	1197.96	1007.18	2158.42	993.217	2314.03	1703.9	2300.81	1530.15
Q9H3N1	9	2	62.4086	0.349811	0.237483	1.19855	0.172598	Sepsis_D(0)_All	Healthy	32190.5	Thioredoxin-related transmembrane protein 1 OS=Homo sapiens OX=9606 GN=TMX1 PE=1 SV=1	486.837	978.168	1298.73	1138.42	1787.87	1252.15	1409.07	1539.28	1113.48	977.707	737.894	1001.55	1274.86	2192.17	1058.59	1512.92	2717.66	1089.29	619.389	1886.59	1738.47	1722.18	1258.2	715.225	1579.77	1054.36	129.433	2097.15	2462.11	1076.3	934.215	1253.33	851.66
Q9UPY8	9	1	53.8372	0.391299	0.254823	1.14427	0.152353	Healthy	Sepsis_D(0)_All	32267.4	Microtubule-associated protein RP/EB family member 3 OS=Homo sapiens OX=9606 GN=MAPRE3 PE=1 SV=1	658.058	1287.26	1416.83	1214.21	1713.61	950.054	780.229	806.325	1087.45	818.863	1337.23	686.699	889.36	2430.9	997.749	326.067	703.375	790.164	772.798	1009.19	964.339	1977.69	581.431	584.422	543.67	730.688	180.139	838.76	738.2	899.782	619.029	762.015	611.242
Q13573	9	2	55.8288	0.40562	0.260505	1.65411	0.146095	Healthy	Sepsis_D(0)_All	61551.6	SNW domain-containing protein 1 OS=Homo sapiens OX=9606 GN=SNW1 PE=1 SV=1	3992.89	13688.8	1405.02	1129.46	9936.56	7112.37	631.238	2455.37	2854.12	1256.29	2046.43	4582.99	3059.2	3188.47	3609.45	2841.22	2110.75	1444.69	2428.16	1807.36	2075.64	1876.98	2531.77	2458.13	2171.86	4989.96	2143.07	7283.94	4432.81	1191.03	2558.97	2732.67	2812.55
O60341	9	1	49.6898	0.431109	0.268755	14.1429	0.135768	Sepsis_D(0)_All	Healthy	93416	Lysine-specific histone demethylase 1A OS=Homo sapiens OX=9606 GN=KDM1A PE=1 SV=2	5.95232	8.55632	0.787167	0	0	0	0	0	0.0174611	62.8588	385.192	0.0407527	0	0	0	0	0	3.14641	4.09156	0	0	0	0	7.79569	3.13926	0	49.2572	0	0	4.25457	0	0	0
P32969;Q5IFJ7	9	1	56.7025	0.431934	0.268914	1.27249	0.13545	Healthy	Sepsis_D(0)_All	21977.5	60S ribosomal protein L9 OS=Homo sapiens OX=9606 GN=RPL9 PE=1 SV=1	18.7697	3.95851	119.665	46.9143	222.779	33.5504	103.532	119.265	110.755	29.2118	31.6927	92.1506	52.8645	43.564	53.3955	0	316.88	65.4286	91.9318	0.00116992	104.226	279.946	112.213	22.4693	6.75691	0	0	7.62277	0	46.249	41.3594	62.9137	8.72898
Q00169	9	2	52.0738	0.438142	0.2713	1.36716	0.133089	Healthy	Sepsis_D(0)_All	32034.5	Phosphatidylinositol transfer protein alpha isoform OS=Homo sapiens OX=9606 GN=PITPNA PE=1 SV=2	996.021	1605.51	295.407	480.686	357.56	629.984	380.678	599.376	336.13	530.547	430.292	354.489	756.915	70.232	671.26	559.961	481.096	578.615	583.369	468.763	314.352	432.511	345.89	437.582	305.756	46.9712	0	368.529	918.256	212.469	446.993	626.361	102.158
[truncated: 1,984 more rows]

## Sheet: B
20190429_06_PBMC_Healthy_243C_UDMSE_001	20190429_07_PBMC_Healthy_203C_UDMSE_001	20190429_24_PBMC_Healthy_201C_UDMSE_001	20190429_25_PBMC_Healthy_252C_UDMSE_001	20190429_34_PBMC_Healthy_202C_UDMSE_001	20190429_35_PBMC_Healthy_258C_UDMSE_001	20190429_42_PBMC_Healthy_240C_UDMSE_001	20190429_43_PBMC_Healthy_257C_UDMSE_001	20190429_08_PBMC_Healthy_220C_UDMSE_001	20190429_01_PBMC_Sepsis_410_Day0_S_Ab_UDMSE_001	20190429_13_PBMC_Sepsis_363_Day0_S_Ab_UDMSE_001	20190429_16_PBMC_Sepsis_337_Day0_S_Ab_UDMSE_001	20190429_19_PBMC_Sepsis_347_Day0_S_Ab_UDMSE_001	20190429_31_PBMC_Sepsis_352_Day0_S_Ab_UDMSE_001	20190429_33_PBMC_Sepsis_378_Day0_S_Ab_UDMSE_001	20190429_44_PBMC_Sepsis_304_Day0_S_Ab_UDMSE_001	20190429_51_PBMC_Sepsis_326_Day0_S_Ab_UDMSE_001	20190429_03_PBMC_Sepsis_344_Day0_S_Res_UDMSE_001	20190429_09_PBMC_Sepsis_412_Day0_S_Res_UDMSE_001	20190429_17_PBMC_Sepsis_403_Day0_S_Res_UDMSE_001	20190429_23_PBMC_Sepsis_320_Day0_S_Res_UDMSE_001	20190429_27_PBMC_Sepsis_327_Day0_S_Res_UDMSE_001	20190429_38_PBMC_Sepsis_341_Day0_S_Res_UDMSE_001	20190429_11_PBMC_Sepsis_323_Day0_S_Ur_UDMSE_001	20190429_15_PBMC_Sepsis_420_Day0_S_Ur_UDMSE_001	20190429_29_PBMC_Sepsis_373_Day0_S_Ur_UDMSE_001	20190429_50_PBMC_Sepsis_422_Day0_S_Ur_UDMSE_001	20190429_21_PBMC_Sepsis_322_Day0_NS_Ab_UDMSE_001	20190429_26_PBMC_Sepsis_366_Day0_NS_Res_UDMSE_001	20190429_36_PBMC_Sepsis_408_Day0_NS_Res_UDMSE_001	20190429_40_PBMC_Sepsis_310_Day0_NS_Ur_UDMSE_001	20190429_46_PBMC_Sepsis_368_Day0_NS_Res_UDMSE_001	20190429_48_PBMC_Sepsis_334_Day0_S_Res_UDMSE_001	Student's T-test Significant Sepsis_D0_Healthy	Student's T-test significant	Unique peptides	Mass	Peptide count	Confidence score	Max fold change	Power	-Log Student's T-test p-value Sepsis_D0_Healthy	Student's T-test Difference Sepsis_D0_Healthy	Student's T-test Test statistic Sepsis_D0_Healthy	Accession	Highest mean condition	Lowest mean condition	Description
[truncated: 2,858 more rows]

[truncated: 2 more sheets: C, D]
