# Supplementary material for: Combined Transcriptome and Proteome Leukocyte’s Profiling Reveals Up-Regulated Module of Genes/Proteins Related to Low Density Neutrophils and Impaired Transcription and Translation Processes in Clinical Sepsis
Source: Front Immunol. 2021 Sep 10;12:744799. doi: 10.3389/fimmu.2021.744799 (PMC8477441; doi:10.3389/fimmu.2021.744799)
Supplement: Supplementary Material 5 — Merge of DEGs and DEPs, and Community Information. [file DataSheet_5.xlsx]

## Sheet: Guidance
Tab	Descrition
A.	Merge of DEGs and DEPs
B.	All DEGs and DEPs
C.	Community Information
D.	Immune System
E.	Transcription and translation
F.	Metabolism

## Sheet: A
Entrez_ID	Gene_Name	Log2FC_transcriptome	Log2FC_Proteome	Group
3117	HLA-DQA1	-2.47444	-1.60731	Down/Down
921	CD5	-2.09716	-2.29762	Down/Down
55799	CACNA2D3	-1.89422	-0.947266	Down/Down
23344	ESYT1	-1.84433	-0.941032	Down/Down
2534	FYN	-1.54941	-1.47394	Down/Down
57062	DDX24	-1.37294	-1.41821	Down/Down
10528	NOP56	-1.27973	-0.866085	Down/Down
60488	MRPS35	-1.22137	-0.881124	Down/Down
57488	ESYT2	-1.17868	-1.06022	Down/Down
51602	NOP58	-1.14951	-0.641424	Down/Down
6418	SET	-1.10506	-0.941101	Down/Down
353	APRT	-1.04704	-1.16336	Down/Down
4074	M6PR	-1.01194	-2.35876	Down/Down
219972	MPEG1	-0.914333	-1.01169	Down/Down
55226	NAT10	-0.90444	-0.785111	Down/Down
26121	PRPF31	-0.878487	-3.08873	Down/Down
1892	ECHS1	-0.870082	-0.488705	Down/Down
596	BCL2	-0.810479	-2.49614	Down/Down
10801	SEPT9	-0.787909	-0.844117	Down/Down
3735	KARS	-0.75322	-0.398665	Down/Down
6472	SHMT2	-0.750585	-0.38198	Down/Down
56922	MCCC1	-0.699482	-2.14721	Down/Down
839	CASP6	-0.694093	-1.26312	Down/Down
286257	C9orf142	-0.68392	-1.73631	Down/Down
25804	LSM4	-0.670657	-2.85779	Down/Down
5725	PTBP1	-0.622844	-1.01991	Down/Down
5902	RANBP1	-0.614246	-0.974634	Down/Down
57403	RAB22A	-0.614138	-1.19093	Down/Down
64708	COPS7B	-0.612211	-1.42675	Down/Down
57175	CORO1B	-0.605713	-1.26665	Down/Down
3669	ISG20	-0.605388	-1.93931	Down/Down
1429	CRYZ	-0.589687	-1.50645	Down/Down
11331	PHB2	-0.581793	-0.653619	Down/Down
4267	CD99	-0.569124	-1.53586	Down/Down
689	BTF3	-0.544105	-1.98616	Down/Down
6389	SDHA	-0.54094	-0.47961	Down/Down
6117	RPA1	-0.538363	-1.35879	Down/Down
50809	HP1BP3	-0.514838	-0.657087	Down/Down
10436	EMG1	-0.495458	-3.65083	Down/Down
2746	GLUD1	-0.493478	-0.711207	Down/Down
55174	INTS10	-0.485494	-1.73877	Down/Down
9879	DDX46	-0.480645	-1.31392	Down/Down
11276	SYNRG	-0.457432	-1.0068	Down/Down
29894	CPSF1	-0.443216	-1.32432	Down/Down
16	AARS	-0.422165	-1.18037	Down/Down
6867	TACC1	-0.40689	-0.837039	Down/Down
4733	DRG1	-0.393539	-0.468831	Down/Down
9793	CKAP5	-0.388158	-0.382337	Down/Down
5910	RAP1GDS1	-0.371855	-1.01865	Down/Down
23191	CYFIP1	-0.361915	-0.61036	Down/Down
5050	PAFAH1B3	-0.31488	-3.12017	Down/Down
55020	TTC38	-0.311717	-2.053	Down/Down
10920	COPS8	-0.292954	-1.99281	Down/Down
30009	TBX21	-1.39701	3.30548	Down/Up
55326	AGPAT5	-1.12011	0.896928	Down/Up
10946	SF3A3	-1.10408	0.573824	Down/Up
8883	NAE1	-1.08683	0.788012	Down/Up
26986	PABPC1	-1.0687	1.36011	Down/Up
10128	LRPPRC	-1.05479	0.443302	Down/Up
2058	EPRS	-1.03863	1.40706	Down/Up
5464	PPA1	-0.967592	0.783874	Down/Up
9533	POLR1C	-0.84784	1.00287	Down/Up
10694	CCT8	-0.838396	0.632397	Down/Up
10961	ERP29	-0.778155	0.37246	Down/Up
57542	KLHL42	-0.716798	1.9798	Down/Up
84532	ACSS1	-0.712421	0.894622	Down/Up
408	ARRB1	-0.6854	4.34787	Down/Up
5272	SERPINB9	-0.637934	0.838855	Down/Up
27440	CECR5	-0.632674	1.8015	Down/Up
1021	CDK6	-0.607132	0.909355	Down/Up
6187	RPS2	-0.571934	2.34101	Down/Up
29952	DPP7	-0.567771	0.546751	Down/Up
2739	GLO1	-0.554764	0.656192	Down/Up
55770	EXOC2	-0.542928	0.898005	Down/Up
6227	RPS21	-0.530061	1.11562	Down/Up
3150	HMGN1	-0.526341	1.76724	Down/Up
10728	PTGES3	-0.525353	2.82391	Down/Up
157922	CAMSAP1	-0.505408	1.6174	Down/Up
28972	SPCS1	-0.487757	2.64309	Down/Up
22826	DNAJC8	-0.479363	0.912548	Down/Up
327	APEH	-0.430734	0.999302	Down/Up
2047	EPHB1	-0.428259	2.09721	Down/Up
23753	SDF2L1	-0.355903	2.05138	Down/Up
5887	RAD23B	0.343997	-1.14815	Up/Down
9943	OXSR1	0.495294	-1.20965	Up/Down
1147	CHUK	0.497056	-1.88847	Up/Down
197259	MLKL	0.57307	-1.47881	Up/Down
6678	SPARC	0.5826	-1.82961	Up/Down
6513	SLC2A1	0.590255	-1.31719	Up/Down
57699	CPNE5	0.629627	-0.670187	Up/Down
409	ARRB2	0.633956	-0.835715	Up/Down
1053	CEBPE	0.667954	-1.66319	Up/Down
51706	CYB5R1	0.731282	-0.483938	Up/Down
5742	PTGS1	0.790906	-1.47962	Up/Down
50807	ASAP1	0.852164	-2.15869	Up/Down
6788	STK3	0.879769	-0.763007	Up/Down
51251	NT5C3A	0.94321	-1.18296	Up/Down
22915	MMRN1	1.05533	-0.816384	Up/Down
3006	HIST1H1C	1.05691	-1.77519	Up/Down
2815	GP9	1.06459	-1.45566	Up/Down
3674	ITGA2B	1.37338	-0.738614	Up/Down
3920	LAMP2	0.304756	0.765374	Up/Up
79180	EFHD2	0.387485	1.73387	Up/Up
81609	SNX27	0.392968	1.67139	Up/Up
5594	MAPK1	0.414562	0.94653	Up/Up
535	ATP6V0A1	0.445937	1.35983	Up/Up
9563	H6PD	0.450901	1.56798	Up/Up
11252	PACSIN2	0.475674	1.53165	Up/Up
2023	ENO1	0.512597	0.648932	Up/Up
51699	VPS29	0.529192	0.580441	Up/Up
6672	SP100	0.529713	3.34156	Up/Up
11343	MGLL	0.532858	0.688402	Up/Up
9961	MVP	0.53409	0.398825	Up/Up
272	AMPD3	0.548592	1.22377	Up/Up
5611	DNAJC3	0.550726	2.36811	Up/Up
9320	TRIP12	0.570226	0.923675	Up/Up
10135	NAMPT	0.573736	1.63118	Up/Up
54863	TOR4A	0.631897	5.33853	Up/Up
10395	DLC1	0.645476	0.997433	Up/Up
6993	DYNLT1	0.687307	1.40871	Up/Up
7871	SLMAP	0.693201	1.04594	Up/Up
6195	RPS6KA1	0.696935	0.567352	Up/Up
5873	RAB27A	0.741829	0.900019	Up/Up
134957	STXBP5	0.759315	1.54755	Up/Up
5265	SERPINA1	0.787588	1.17556	Up/Up
4689	NCF4	0.824472	0.66598	Up/Up
6688	SPI1	0.82508	1.7581	Up/Up
2539	G6PD	0.835612	0.543991	Up/Up
10493	VAT1	0.873985	0.698472	Up/Up
2766	GMPR	0.88851	1.33323	Up/Up
54899	PXK	0.890819	6.26944	Up/Up
2319	FLOT2	0.896523	0.467479	Up/Up
5899	RALB	0.920123	1.22656	Up/Up
54947	LPCAT2	0.92169	4.27374	Up/Up
25801	GCA	0.925066	1.48835	Up/Up
64374	SIL1	0.933821	0.999473	Up/Up
59342	SCPEP1	0.969981	0.568731	Up/Up
3985	LIMK2	0.97916	0.934165	Up/Up
55454	CSGALNACT2	1.06127	0.493467	Up/Up
8836	GGH	1.08799	0.872601	Up/Up
566	AZU1	1.14314	0.856386	Up/Up
3939	LDHA	1.14733	0.668559	Up/Up
57136	APMAP	1.15604	1.18244	Up/Up
6279	S100A8	1.16408	1.6952	Up/Up
7153	TOP2A	1.20781	0.961196	Up/Up
11235	PDCD10	1.21664	1.28344	Up/Up
79887	PLBD1	1.2316	0.894032	Up/Up
273	AMPH	1.27389	1.90586	Up/Up
3148	HMGB2	1.35965	0.740571	Up/Up
5657	PRTN3	1.36495	1.52684	Up/Up
820	CAMP	1.43438	1.90185	Up/Up
10981	RAB32	1.43731	0.785555	Up/Up
3684	ITGAM	1.4383	0.78198	Up/Up
23569	PADI4	1.47675	0.49388	Up/Up
58484	NLRC4	1.56986	4.71144	Up/Up
10211	FLOT1	1.65483	0.594775	Up/Up
1378	CR1	1.71826	2.70919	Up/Up
6286	S100P	1.76534	0.828975	Up/Up
5226	PGD	1.83392	1.23949	Up/Up
4353	MPO	1.86407	1.79848	Up/Up
8291	DYSF	1.95586	0.417995	Up/Up
759	CA1	1.95788	1.42111	Up/Up
6037	RNASE3	1.98543	1.59784	Up/Up
4057	LTF	2.11843	1.08261	Up/Up
1991	ELANE	2.39811	2.04613	Up/Up
3101	HK3	2.49636	1.15952	Up/Up
6283	S100A12	2.54516	5.98531	Up/Up
671	BPI	2.96837	2.00579	Up/Up
10562	OLFM4	3.3007	3.73907	Up/Up
4317	MMP8	4.13994	1.35263	Up/Up

## Sheet: B
	Transcriptome		Proteome
Entrez_ID	Gene	Log2FC	Gene	Log2FC
14	AAMP	-0.684759	NA	NA
16	AARS	-0.422165	AARS	-1.18037
19	ABCA1	1.34507	NA	NA
22	ABCB7	-0.755362	NA	NA
23	ABCF1	-0.883875	NA	NA
25	ABL1	-0.514612	NA	NA
36	NA	NA	ACADSB	-0.758641
37	NA	NA	ACADVL	1.39408
38	NA	NA	ACAT1	-0.444049
39	NA	NA	ACAT2	1.13306
48	ACO1	-0.461896	NA	NA
50	NA	NA	ACO2	-0.7066
52	ACP1	-1.1492	NA	NA
55	ACPP	0.340487	NA	NA
59	NA	NA	ACTA2	2.36282
81	NA	NA	ACTN4	0.498597
87	ACTN1	0.688719	NA	NA
90	ACVR1	-0.349404	NA	NA
91	ACVR1B	0.80334	NA	NA
97	ACYP1	-0.995464	NA	NA
101	ADAM8	0.352633	NA	NA
102	ADAM10	0.38489	NA	NA
104	ADARB1	-0.782291	NA	NA
132	NA	NA	ADK	-1.41264
133	ADM	1.61937	NA	NA
136	ADORA2B	0.369982	NA	NA
142	NA	NA	PARP1	0.541291
154	ADRB2	-0.797282	NA	NA
159	NA	NA	ADSS	1.15726
160	NA	NA	AP2A1	0.452435
163	NA	NA	AP2B1	-0.517956
178	AGL	0.457198	NA	NA
182	JAG1	0.376667	NA	NA
199	NA	NA	AIF1	0.684624
202	NA	NA	CRYBG1	1.75371
212	ALAS2	1.13933	NA	NA
214	ALCAM	0.97499	NA	NA
216	ALDH1A1	-1.5164	NA	NA
223	NA	NA	ALDH9A1	-1.70328
224	ALDH3A2	-0.526452	NA	NA
231	AKR1B1	-1.21474	NA	NA
240	NA	NA	ALOX5	-0.773988
241	ALOX5AP	0.876642	NA	NA
249	ALPL	2.28506	NA	NA
267	AMFR	0.591285	NA	NA
271	NA	NA	AMPD2	-0.544945
272	AMPD3	0.548592	AMPD3	1.22377
273	AMPH	1.27389	AMPH	1.90586
274	BIN1	-1.38217	NA	NA
280	AMY2B	-0.396676	NA	NA
286	ANK1	0.560989	NA	NA
290	ANPEP	0.86779	NA	NA
292	SLC25A5	-0.721149	NA	NA
301	ANXA1	0.962126	NA	NA
302	ANXA2	-0.404263	NA	NA
306	ANXA3	3.31128	NA	NA
307	NA	NA	ANXA4	0.447683
309	ANXA6	-0.641289	NA	NA
317	NA	NA	APAF1	1.53509
327	APEH	-0.430734	APEH	0.999302
328	APEX1	-1.37486	NA	NA
329	BIRC2	0.522538	NA	NA
330	BIRC3	-1.13407	NA	NA
332	BIRC5	0.598134	NA	NA
353	APRT	-1.04704	APRT	-1.16336
355	FAS	0.321361	NA	NA
356	FASLG	-0.981582	NA	NA
360	AQP3	-0.581026	NA	NA
377	NA	NA	ARF3	0.815816
387	NA	NA	RHOA	0.723842
389	RHOC	-0.411828	NA	NA
391	RHOG	0.808018	NA	NA
399	RHOH	-0.994946	NA	NA
400	ARL1	-0.464073	NA	NA
408	ARRB1	-0.6854	ARRB1	4.34787
409	ARRB2	0.633956	ARRB2	-0.835715
421	NA	NA	ARVCF	1.01761
430	ASCL2	-0.845884	NA	NA
433	ASGR2	0.622215	NA	NA
471	NA	NA	ATIC	-0.641441
475	ATOX1	0.667562	NA	NA
478	NA	NA	ATP1A3	0.840475
483	ATP1B3	-0.70932	NA	NA
490	NA	NA	ATP2B1	-0.90648
513	ATP5D	-0.529935	NA	NA
528	ATP6V1C1	1.21569	NA	NA
535	ATP6V0A1	0.445937	ATP6V0A1	1.35983
537	ATP6AP1	0.659237	NA	NA
566	AZU1	1.14314	AZU1	0.856386
582	NA	NA	BBS1	-2.04317
583	BBS2	-0.802778	NA	NA
586	BCAT1	1.33618	NA	NA
587	BCAT2	-0.663607	NA	NA
596	BCL2	-0.810479	BCL2	-2.49614
598	BCL2L1	0.489481	NA	NA
602	BCL3	0.553669	NA	NA
604	BCL6	1.1543	NA	NA
617	BCS1L	-0.570978	NA	NA
638	BIK	0.643039	NA	NA
640	BLK	-0.963589	NA	NA
644	NA	NA	BLVRA	-0.459412
660	BMX	2.24915	NA	NA
665	BNIP3L	0.277024	NA	NA
669	BPGM	1.19983	NA	NA
671	BPI	2.96837	BPI	2.00579
678	ZFP36L2	-1.67496	NA	NA
682	BSG	0.725233	NA	NA
683	BST1	1.30899	NA	NA
687	KLF9	0.514804	NA	NA
688	KLF5	0.634644	NA	NA
689	BTF3	-0.544105	BTF3	-1.98616
706	TSPO	1.43722	NA	NA
708	C1QBP	-1.00868	NA	NA
712	C1QA	0.524727	NA	NA
713	C1QB	1.38339	NA	NA
714	C1QC	0.611645	NA	NA
719	C3AR1	1.68178	NA	NA
722	C4BPA	0.697481	NA	NA
745	NA	NA	MYRF	-0.692836
752	NA	NA	FMNL1	-0.986337
759	CA1	1.95788	CA1	1.42111
762	CA4	2.78563	NA	NA
777	CACNA1E	0.968601	NA	NA
800	CALD1	0.40573	NA	NA
810	NA	NA	CALML3	0.467238
811	NA	NA	CALR	0.832746
817	CAMK2D	-0.717037	NA	NA
820	CAMP	1.43438	CAMP	1.90185
822	NA	NA	CAPG	0.852646
823	CAPN1	0.561646	NA	NA
826	NA	NA	CAPNS1	2.60475
830	CAPZA2	1.31471	NA	NA
834	NA	NA	CASP1	-0.920609
838	CASP5	0.953147	NA	NA
839	CASP6	-0.694093	CASP6	-1.26312
841	CASP8	-0.714625	NA	NA
847	NA	NA	CAT	1.1771
858	CAV2	0.356188	NA	NA
864	RUNX3	-1.82964	NA	NA
868	CBLB	-1.24304	NA	NA
890	CCNA2	0.63168	NA	NA
891	CCNB1	0.441158	NA	NA
894	CCND2	-1.13897	NA	NA
896	CCND3	0.756748	NA	NA
911	CD1C	-0.850515	NA	NA
912	CD1D	-1.01682	NA	NA
914	CD2	-2.33055	NA	NA
915	CD3D	-2.03374	NA	NA
916	CD3E	-1.44513	NA	NA
919	CD247	-2.3122	NA	NA
920	CD4	-1.33141	NA	NA
921	CD5	-2.09716	CD5	-2.29762
923	CD6	-1.93668	NA	NA
924	CD7	-0.950797	NA	NA
925	CD8A	-1.9287	NA	NA
931	MS4A1	-1.47893	NA	NA
932	MS4A3	1.28845	NA	NA
940	CD28	-0.691346	NA	NA
942	CD86	-1.06117	NA	NA
948	NA	NA	CD36	-0.793604
954	NA	NA	ENTPD2	3.40535
959	CD40LG	-1.02498	NA	NA
960	CD44	0.675319	NA	NA
962	NA	NA	CD48	6.12891
966	CD59	1.3024	NA	NA
972	CD74	-2.0794	NA	NA
973	CD79A	-1.06855	NA	NA
974	CD79B	-0.821726	NA	NA
975	CD81	-1.4699	NA	NA
978	CDA	1.04794	NA	NA
983	CDK1	0.428357	NA	NA
987	LRBA	-0.378948	NA	NA
989	NA	NA	SEPT7	-0.552585
994	CDC25B	-0.800604	NA	NA
997	CDC34	0.580577	NA	NA
1004	NA	NA	CDH6	3.82067
1020	CDK5	0.36413	NA	NA
1021	CDK6	-0.607132	CDK6	0.909355
1025	NA	NA	CDK9	-1.84368
1026	CDKN1A	0.307821	NA	NA
1027	NA	NA	CDKN1B	-0.983927
1032	CDKN2D	0.934868	NA	NA
1033	CDKN3	0.701233	NA	NA
1039	CDR2	-0.645861	NA	NA
1043	CD52	-0.936887	NA	NA
1051	CEBPB	0.701742	NA	NA
1052	CEBPD	0.659457	NA	NA
1053	CEBPE	0.667954	CEBPE	-1.66319
1058	CENPA	0.345826	NA	NA
1071	CETP	0.814968	NA	NA
1072	NA	NA	CFL1	-0.701839
1073	NA	NA	CFL2	-0.630593
1075	NA	NA	CTSC	1.02852
1084	CEACAM3	0.54869	NA	NA
1088	NA	NA	CEACAM8	3.02751
1104	NA	NA	RCC1	0.810645
1105	NA	NA	CHD1	-0.907769
1116	NA	NA	CHI3L1	0.519412
1117	CHI3L2	-0.467309	NA	NA
1147	CHUK	0.497056	CHUK	-1.88847
1153	CIRBP	-0.758939	NA	NA
1175	NA	NA	AP2S1	-1.1831
1178	CLC	-1.29439	NA	NA
1182	CLCN3	0.359046	NA	NA
1192	CLIC1	0.67364	NA	NA
1193	NA	NA	CLIC2	0.42672
1195	CLK1	-0.310361	NA	NA
1196	CLK2	-0.631982	NA	NA
1207	CLNS1A	-0.922921	NA	NA
1232	CCR3	-3.20467	NA	NA
1233	CCR4	-0.577743	NA	NA
1236	CCR7	-2.17925	NA	NA
1241	LTB4R	1.60481	NA	NA
1272	NA	NA	CNTN1	-2.22349
1293	COL6A3	0.550866	NA	NA
1308	COL17A1	1.87034	NA	NA
1315	NA	NA	COPB1	0.563086
1326	MAP3K8	0.375098	NA	NA
1329	NA	NA	COX5B	-0.624736
1362	CPD	1.24425	NA	NA
1378	CR1	1.71826	CR1	2.70919
1389	CREBL2	-0.686304	NA	NA
1407	CRY1	-1.07501	NA	NA
1408	CRY2	-0.427983	NA	NA
1427	CRYGS	-0.709494	NA	NA
1428	CRYM	0.378743	NA	NA
1429	CRYZ	-0.589687	CRYZ	-1.50645
1432	MAPK14	1.35711	NA	NA
1434	CSE1L	-0.814174	NA	NA
1436	CSF1R	-1.11289	NA	NA
1438	CSF2RA	0.566325	NA	NA
1441	CSF3R	0.602957	NA	NA
1445	NA	NA	CSK	1.21114
1454	CSNK1E	-0.515008	NA	NA
1459	NA	NA	CSNK2A2	-1.19762
1471	CST3	-1.01874	NA	NA
1475	CSTA	0.770048	NA	NA
1477	CSTF1	-0.500987	NA	NA
1479	CSTF3	-0.557602	NA	NA
1490	NA	NA	CTGF	-0.930516
1493	CTLA4	-0.615518	NA	NA
1495	CTNNA1	0.417689	NA	NA
1508	CTSB	0.415396	NA	NA
1509	NA	NA	CTSD	0.501803
1511	CTSG	1.67019	NA	NA
1514	CTSL	0.39234	NA	NA
1519	CTSO	-1.56443	NA	NA
1520	CTSS	-0.597509	NA	NA
1521	CTSW	-1.24155	NA	NA
1524	CX3CR1	-2.16663	NA	NA
1534	CYB561	-0.790803	NA	NA
1536	NA	NA	CYBB	1.17814
1537	NA	NA	CYC1	-0.584458
1545	CYP1B1	2.51476	NA	NA
1602	DACH1	2.21108	NA	NA
1604	CD55	1.22925	NA	NA
1609	DGKQ	-0.831924	NA	NA
1615	NA	NA	DARS	0.455844
1629	NA	NA	DBT	2.41188
1635	DCTD	-1.22695	NA	NA
1642	DDB1	-0.448714	NA	NA
1643	DDB2	-0.554991	NA	NA
1647	GADD45A	3.05435	NA	NA
1655	DDX5	-0.518338	NA	NA
1656	NA	NA	DDX6	-1.1454
1660	DHX9	-0.619631	NA	NA
1667	NA	NA	DEFA1	1.55247
1675	CFD	-0.911586	NA	NA
1676	DFFA	-0.49784	NA	NA
1677	DFFB	-0.511361	NA	NA
1717	DHCR7	0.949044	NA	NA
1718	DHCR24	0.449147	NA	NA
1727	CYB5R3	0.636785	NA	NA
1730	DIAPH2	0.512275	NA	NA
1731	NA	NA	SEPT1	-0.787627
1736	DKC1	-1.00741	NA	NA
1737	DLAT	-0.506099	NA	NA
1740	NA	NA	DLG2	-0.807053
1763	NA	NA	DNA2	5.61075
1781	NA	NA	DYNC1I2	1.76135
1785	DNM2	0.533235	NA	NA
1786	DNMT1	-1.41016	NA	NA
1794	NA	NA	DOCK2	-0.905677
1798	DPAGT1	-0.338764	NA	NA
1802	DPH2	-0.52778	NA	NA
1803	DPP4	-1.1382	NA	NA
1808	DPYSL2	-0.650414	NA	NA
1810	DR1	0.440202	NA	NA
1820	ARID3A	0.64239	NA	NA
1824	DSC2	0.893066	NA	NA
1845	DUSP3	0.464249	NA	NA
1847	DUSP5	-0.969638	NA	NA
1848	DUSP6	-1.38107	NA	NA
1856	DVL2	-0.586364	NA	NA
1861	TOR1A	0.633462	NA	NA
1870	E2F2	1.21696	NA	NA
1879	EBF1	-0.937232	NA	NA
1889	ECE1	0.722675	NA	NA
1890	TYMP	0.331127	NA	NA
1892	ECHS1	-0.870082	ECHS1	-0.488705
1901	S1PR1	-0.910628	NA	NA
1903	S1PR3	-0.303379	NA	NA
1910	EDNRB	0.365934	NA	NA
1933	EEF1B2	-0.739096	NA	NA
1937	NA	NA	EEF1G	0.94706
1938	EEF2	-1.03447	NA	NA
1950	EGF	0.390199	NA	NA
1955	MEGF9	0.461	NA	NA
1964	EIF1AX	-0.820296	NA	NA
1967	EIF2B1	-0.941233	NA	NA
1968	EIF2S3	-0.515296	NA	NA
1974	EIF4A2	-0.692539	NA	NA
1982	NA	NA	EIF4G2	0.591407
1991	ELANE	2.39811	ELANE	2.04613
1992	SERPINB1	1.63687	NA	NA
1997	NA	NA	ELF1	-1.94346
2010	EMD	-0.381753	NA	NA
2014	EMP3	-0.345573	NA	NA
2015	ADGRE1	1.53379	NA	NA
2017	CTTN	0.362082	NA	NA
2022	ENG	-0.407928	NA	NA
2023	ENO1	0.512597	ENO1	0.648932
2034	EPAS1	0.662208	NA	NA
2039	DMTN	0.47974	NA	NA
2040	STOM	2.1086	NA	NA
2042	NA	NA	EPHA3	-0.699091
2043	EPHA4	-0.557821	NA	NA
2044	NA	NA	EPHA5	-1.48004
2047	EPHB1	-0.428259	EPHB1	2.09721
2053	EPHX2	-1.79677	NA	NA
2054	STX2	-0.398363	NA	NA
2058	EPRS	-1.03863	EPRS	1.40706
2067	ERCC1	-0.441553	NA	NA
2071	ERCC3	-0.550382	NA	NA
2073	ERCC5	-0.678373	NA	NA
2091	NA	NA	FBL	-0.99938
2107	ETF1	0.492895	NA	NA
2110	NA	NA	ETFDH	-1.82821
2113	ETS1	-1.50207	NA	NA
2114	ETS2	1.20206	NA	NA
2120	ETV6	0.478928	NA	NA
2125	NA	NA	EVPL	2.07403
2131	EXT1	1.06668	NA	NA
2132	EXT2	-0.4177	NA	NA
2153	F5	1.59361	NA	NA
2157	F8	0.496226	NA	NA
2180	ACSL1	1.28333	NA	NA
2181	ACSL3	0.752461	NA	NA
2182	ACSL4	0.984101	NA	NA
2184	FAH	0.687664	NA	NA
2185	PTK2B	0.50514	NA	NA
2201	FBN2	0.870183	NA	NA
2204	FCAR	1.45297	NA	NA
2205	FCER1A	-3.6993	NA	NA
2242	FES	1.09449	NA	NA
2258	FGF13	1.38626	NA	NA
2268	FGR	0.6508	NA	NA
2271	FH	-0.822347	NA	NA
2274	FHL2	0.543702	NA	NA
2288	NA	NA	FKBP4	1.04873
2289	FKBP5	1.71032	NA	NA
2296	FOXC1	0.80967	NA	NA
2319	FLOT2	0.896523	FLOT2	0.467479
2352	FOLR3	2.16405	NA	NA
2355	FOSL2	0.456005	NA	NA
2357	FPR1	0.687869	NA	NA
2512	NA	NA	FTL	0.905069
2517	FUCA1	-0.688931	NA	NA
2530	FUT8	-0.375717	NA	NA
2531	KDSR	-0.776909	NA	NA
2534	FYN	-1.54941	FYN	-1.47394
2539	G6PD	0.835612	G6PD	0.543991
2547	XRCC6	-0.823698	NA	NA
2584	GALK1	0.589298	NA	NA
2588	GALNS	0.410546	NA	NA
2589	GALNT1	0.508711	NA	NA
2623	GATA1	0.367188	NA	NA
2624	GATA2	-1.49794	NA	NA
2625	GATA3	-1.11599	NA	NA
2632	GBE1	0.880383	NA	NA
2633	GBP1	-0.845341	NA	NA
2635	GBP3	-0.444844	NA	NA
2645	NA	NA	GCK	-2.93159
2648	KAT2A	-0.55291	NA	NA
2650	GCNT1	0.634698	NA	NA
2683	NA	NA	B4GALT1	0.489451
2730	GCLM	1.09682	NA	NA
2739	GLO1	-0.554764	GLO1	0.656192
2746	GLUD1	-0.493478	GLUD1	-0.711207
2760	GM2A	0.604235	NA	NA
2764	GMFB	1.01369	NA	NA
2766	GMPR	0.88851	GMPR	1.33323
2767	NA	NA	GNA11	4.24957
2769	GNA15	0.885932	NA	NA
2773	GNAI3	0.728069	NA	NA
2776	GNAQ	0.792339	NA	NA
2783	GNB2	0.622969	NA	NA
2784	NA	NA	GNB3	4.2404
2787	GNG5	0.675036	NA	NA
2788	GNG7	-0.629398	NA	NA
2799	GNS	0.924628	NA	NA
2800	GOLGA1	0.466018	NA	NA
2801	NA	NA	GOLGA2	-1.51502
2802	GOLGA3	-0.537451	NA	NA
2805	GOT1	-0.567237	NA	NA
2806	GOT2	-0.754578	NA	NA
2811	GP1BA	0.552165	NA	NA
2815	GP9	1.06459	GP9	-1.45566
2821	NA	NA	GPI	1.05023
2833	CXCR3	-1.17428	NA	NA
2870	NA	NA	GRK6	1.26528
2882	GPX7	-0.286134	NA	NA
2885	NA	NA	GRB2	0.377994
2887	GRB10	2.05019	NA	NA
2896	GRN	0.681939	NA	NA
2901	NA	NA	GRIK5	1.29582
2936	GSR	0.560999	NA	NA
2946	NA	NA	GSTM2	-1.30015
2950	GSTP1	-0.896732	NA	NA
2962	GTF2F1	-0.464602	NA	NA
2963	GTF2F2	0.365307	NA	NA
2965	GTF2H1	-0.484147	NA	NA
2975	GTF3C1	-0.411606	NA	NA
2976	GTF3C2	-0.582726	NA	NA
2982	GUCY1A3	0.308214	NA	NA
2992	GYG1	2.82586	NA	NA
2997	NA	NA	GYS1	0.585173
2999	NA	NA	GZMH	0.610612
3001	GZMA	-1.89354	NA	NA
3004	GZMM	-1.91195	NA	NA
3005	H1F0	0.557769	NA	NA
3006	HIST1H1C	1.05691	HIST1H1C	-1.77519
3012	HIST1H2AE	0.697724	NA	NA
3017	HIST1H2BD	1.27723	NA	NA
3028	HSD17B10	-0.523774	NA	NA
3033	HADH	-1.05554	NA	NA
3035	NA	NA	HARS	1.60544
3045	HBD	1.36486	NA	NA
3049	HBQ1	1.32333	NA	NA
3054	HCFC1	-0.288127	NA	NA
3055	HCK	0.744609	NA	NA
3065	NA	NA	HDAC1	0.392026
3067	HDC	-1.36944	NA	NA
3068	HDGF	0.438769	NA	NA
3071	NCKAP1L	0.477125	NA	NA
3082	HGF	0.829825	NA	NA
3087	HHEX	0.803291	NA	NA
3092	HIP1	0.552839	NA	NA
3093	NA	NA	UBE2K	0.861972
3099	HK2	0.558445	NA	NA
3101	HK3	2.49636	HK3	1.15952
3105	NA	NA	HLA-A	-2.52436
3106	NA	NA	HLA-B	0.867945
3109	HLA-DMB	-1.83988	NA	NA
3111	HLA-DOA	-1.29169	NA	NA
3112	HLA-DOB	-0.824795	NA	NA
3113	HLA-DPA1	-2.6411	NA	NA
3115	HLA-DPB1	-1.94698	NA	NA
3117	HLA-DQA1	-2.47444	HLA-DQA1	-1.60731
3122	HLA-DRA	-1.92095	NA	NA
3127	HLA-DRB5	-1.23829	NA	NA
3134	HLA-F	-0.709557	NA	NA
3140	MR1	0.425649	NA	NA
3142	HLX	0.706201	NA	NA
3148	HMGB2	1.35965	HMGB2	0.740571
3149	HMGB3	0.509383	NA	NA
3150	HMGN1	-0.526341	HMGN1	1.76724
3182	NA	NA	HNRNPAB	1.12699
3184	NA	NA	HNRNPD	-0.620604
3185	HNRNPF	-0.695443	NA	NA
3192	HNRNPU	-0.545874	NA	NA
3205	HOXA9	0.343174	NA	NA
3212	HOXB2	-1.22675	NA	NA
3215	NA	NA	HOXB5	-1.30465
3248	HPGD	2.34596	NA	NA
3267	AGFG1	1.14654	NA	NA
3274	HRH2	0.348787	NA	NA
3276	PRMT1	-1.01794	NA	NA
3298	HSF2	-0.470415	NA	NA
3301	DNAJA1	0.344216	NA	NA
3303	HSPA1A	0.51997	NA	NA
3304	HSPA1B	0.945268	NA	NA
3308	HSPA4	-0.45748	NA	NA
3309	NA	NA	HSPA5	0.471974
3312	HSPA8	-1.35145	NA	NA
3313	HSPA9	-1.03741	NA	NA
3323	NA	NA	HSP90AA4P	3.3991
3326	HSP90AB1	-1.09066	NA	NA
3329	HSPD1	-0.732971	NA	NA
3337	NA	NA	DNAJB1	-1.20845
3340	NDST1	0.449875	NA	NA
3344	FOXN2	1.16325	NA	NA
3376	IARS	-1.32864	NA	NA
3394	IRF8	-1.19052	NA	NA
3396	MRPL58	-0.531756	NA	NA
3398	ID2	-1.08349	NA	NA
3399	ID3	-1.61312	NA	NA
3416	NA	NA	IDE	-1.57958
3417	IDH1	0.602647	NA	NA
3418	IDH2	-0.423932	NA	NA
3420	IDH3B	-0.527624	NA	NA
3428	NA	NA	IFI16	-0.934863
3429	IFI27	1.80588	NA	NA
3454	IFNAR1	0.871856	NA	NA
3476	IGBP1	-0.396097	NA	NA
3485	IGFBP2	0.62234	NA	NA
3490	IGFBP7	0.504311	NA	NA
3516	RBPJ	0.437963	NA	NA
3557	IL1RN	1.05217	NA	NA
3560	IL2RB	-2.87349	NA	NA
3566	IL4R	1.27417	NA	NA
3575	IL7R	-2.49797	NA	NA
3586	IL10	0.397387	NA	NA
3587	IL10RA	-1.24278	NA	NA
3588	IL10RB	0.752526	NA	NA
3590	IL11RA	-1.19248	NA	NA
3594	IL12RB1	-0.611806	NA	NA
3604	TNFRSF9	-0.658955	NA	NA
3608	ILF2	-0.571222	NA	NA
3609	ILF3	-0.961356	NA	NA
3611	NA	NA	ILK	-0.790829
3612	NA	NA	IMPA1	0.693934
3613	IMPA2	0.948291	NA	NA
3614	IMPDH1	0.569065	NA	NA
3615	IMPDH2	-1.42406	NA	NA
3633	NA	NA	INPP5B	-1.13615
3638	INSIG1	-0.375198	NA	NA
3640	INSL3	0.769059	NA	NA
3655	NA	NA	ITGA6	-0.514585
3656	IRAK2	0.45927	NA	NA
3662	IRF4	-0.788284	NA	NA
3665	IRF7	0.358078	NA	NA
3669	ISG20	-0.605388	ISG20	-1.93931
3673	NA	NA	ITGA2	-0.704731
3674	ITGA2B	1.37338	ITGA2B	-0.738614
3676	ITGA4	-1.01585	NA	NA
3684	ITGAM	1.4383	ITGAM	0.78198
3687	ITGAX	0.543554	NA	NA
3689	NA	NA	ITGB2	0.633117
3693	ITGB5	0.530592	NA	NA
3695	NA	NA	ITGB7	-0.968635
3702	ITK	-2.08651	NA	NA
3704	ITPA	-0.899252	NA	NA
3707	ITPKB	-0.573986	NA	NA
3712	IVD	-0.63349	NA	NA
3716	JAK1	-0.689181	NA	NA
3717	JAK2	1.41292	NA	NA
3718	JAK3	0.417483	NA	NA
3732	CD82	0.912587	NA	NA
3735	KARS	-0.75322	KARS	-0.398665
3741	NA	NA	KCNA5	-0.580163
3759	KCNJ2	1.20272	NA	NA
3772	KCNJ15	0.657959	NA	NA
3778	KCNMA1	1.48115	NA	NA
3783	KCNN4	-0.504726	NA	NA
3792	KEL	0.383501	NA	NA
3797	KIF3C	0.729892	NA	NA
3799	KIF5B	0.493387	NA	NA
3801	KIFC3	0.530415	NA	NA
3820	KLRB1	-2.05358	NA	NA
3824	KLRD1	-1.93696	NA	NA
3832	KIF11	0.563728	NA	NA
3840	KPNA4	0.869501	NA	NA
3842	TNPO1	0.537119	NA	NA
3899	AFF3	-1.06544	NA	NA
3902	LAG3	-0.699999	NA	NA
3916	NA	NA	LAMP1	0.561526
3920	LAMP2	0.304756	LAMP2	0.765374
3929	NA	NA	LBP	1.32166
3932	LCK	-1.93585	NA	NA
3934	NA	NA	LCN2	0.710517
3936	NA	NA	LCP1	0.495489
3939	LDHA	1.14733	LDHA	0.668559
3953	LEPR	0.311447	NA	NA
3955	LFNG	-0.679091	NA	NA
3956	LGALS1	0.911663	NA	NA
3957	LGALS2	-2.17635	NA	NA
3978	LIG1	-0.356951	NA	NA
3983	ABLIM1	-1.4378	NA	NA
3985	LIMK2	0.97916	LIMK2	0.934165
3987	LIMS1	0.577674	NA	NA
3988	LIPA	-0.953735	NA	NA
3996	LLGL1	-0.715234	NA	NA
4000	LMNA	0.29754	NA	NA
4013	VWA5A	0.74144	NA	NA
4026	NA	NA	LPP	-2.8691
4029	NA	NA	L1RE1	-2.57644
4033	NA	NA	LRMP	-3.71995
4043	LRPAP1	1.19352	NA	NA
4046	NA	NA	LSP1	-0.610247
4047	LSS	-0.280676	NA	NA
4048	NA	NA	LTA4H	0.462131
4050	LTB	-1.0871	NA	NA
4052	NA	NA	LTBP1	-0.501624
4054	LTBP3	-0.821552	NA	NA
4057	LTF	2.11843	LTF	1.08261
4061	LY6E	-0.40416	NA	NA
4063	LY9	-1.56091	NA	NA
4069	NA	NA	LYZ	0.955104
4070	TACSTD2	0.935755	NA	NA
4074	M6PR	-1.01194	M6PR	-2.35876
4082	MARCKS	0.946251	NA	NA
4084	MXD1	0.637488	NA	NA
4088	SMAD3	-1.16946	NA	NA
4092	SMAD7	-0.746798	NA	NA
4094	MAF	-1.08778	NA	NA
4118	MAL	-1.82729	NA	NA
4121	MAN1A1	0.938105	NA	NA
4122	MAN2A2	0.40123	NA	NA
4128	MAOA	1.52	NA	NA
4129	MAOB	0.43109	NA	NA
4130	MAP1A	0.498642	NA	NA
4133	NA	NA	MAP2	-1.14159
4134	NA	NA	MAP4	-0.929698
4140	MARK3	0.341499	NA	NA
4141	NA	NA	MARS	0.408831
4145	MATK	-1.25819	NA	NA
4172	MCM3	-0.399866	NA	NA
4176	MCM7	-0.391716	NA	NA
4179	CD46	-0.674575	NA	NA
4190	NA	NA	MDH1	-0.641562
4191	MDH2	-0.48004	NA	NA
4194	MDM4	-0.470793	NA	NA
4204	NA	NA	MECP2	-0.827672
4205	MEF2A	1.02413	NA	NA
4209	MEF2D	-0.619676	NA	NA
4210	NA	NA	MEFV	2.83318
4216	MAP3K4	-1.24716	NA	NA
4221	MEN1	-0.616368	NA	NA
4233	NA	NA	MET	-0.934986
4238	MFAP3	0.527655	NA	NA
4242	MFNG	-1.00597	NA	NA
4253	NA	NA	MIA2	0.64348
4255	MGMT	-1.09817	NA	NA
4257	MGST1	0.789567	NA	NA
4267	CD99	-0.569124	CD99	-1.53586
4317	MMP8	4.13994	MMP8	1.35263
4318	NA	NA	MMP9	1.49348
4332	NA	NA	MNDA	0.748701
4351	MPI	-0.518239	NA	NA
4353	MPO	1.86407	MPO	1.79848
4354	MPP1	1.25282	NA	NA
4358	MPV17	-0.681838	NA	NA
4359	MPZ	0.473563	NA	NA
4482	MSRA	0.855857	NA	NA
4495	MT1G	0.423568	NA	NA
4507	NA	NA	MTAP	1.58081
4520	MTF1	1.31298	NA	NA
4548	MTR	-0.884021	NA	NA
4607	MYBPC3	1.0759	NA	NA
4609	MYC	-1.75457	NA	NA
4615	MYD88	0.69782	NA	NA
4616	GADD45B	0.643187	NA	NA
4632	NA	NA	MYL1	-2.62176
4642	NA	NA	MYO1D	1.19779
4643	NA	NA	MYO1E	0.441813
4648	NA	NA	MYO7B	1.14801
4649	MYO9A	-0.620206	NA	NA
4650	NA	NA	MYO9B	1.67556
4651	MYO10	0.743739	NA	NA
4666	NACA	-0.658669	NA	NA
4676	NAP1L4	-0.361794	NA	NA
4677	NARS	-0.690966	NA	NA
4683	NBN	0.789208	NA	NA
4686	NA	NA	NCBP1	1.00092
4688	NA	NA	NCF2	0.660058
4689	NCF4	0.824472	NCF4	0.66598
4690	NA	NA	NCK1	0.668344
4691	NCL	-1.13346	NA	NA
4705	NA	NA	NDUFA10	4.69859
4706	NDUFAB1	-0.649348	NA	NA
4711	NDUFB5	-0.417706	NA	NA
4716	NA	NA	NDUFB10	-0.763896
4719	NA	NA	NDUFS1	-0.941782
4722	NA	NA	NDUFS3	-0.401875
4723	NA	NA	NDUFV1	-1.15367
4728	NDUFS8	-0.295329	NA	NA
4733	DRG1	-0.393539	DRG1	-0.468831
4734	NEDD4	0.573889	NA	NA
4735	NA	NA	SEPT2	-0.677652
4750	NEK1	-0.640413	NA	NA
4751	NEK2	0.339726	NA	NA
4753	NELL2	-2.04376	NA	NA
4775	NFATC3	-0.976161	NA	NA
4783	NFIL3	0.832665	NA	NA
4794	NFKBIE	-0.744974	NA	NA
4799	NFX1	-0.886973	NA	NA
4809	SNU13	-1.12299	NA	NA
4815	NINJ2	0.668656	NA	NA
4818	NKG7	-0.475526	NA	NA
4832	NME3	-0.97477	NA	NA
4835	NQO2	1.38928	NA	NA
4839	NOP2	-0.693356	NA	NA
4841	NONO	-0.657184	NA	NA
4863	NPAT	-0.948211	NA	NA
4864	NPC1	-0.575155	NA	NA
4869	NA	NA	NPM1	-0.446238
4900	NRGN	0.615731	NA	NA
4904	NA	NA	YBX1	-1.18222
4907	NT5E	-0.814401	NA	NA
4913	NTHL1	-0.311655	NA	NA
4923	NTSR1	1.05112	NA	NA
4924	NUCB1	0.561199	NA	NA
4925	NA	NA	NUCB2	1.03849
4927	NUP88	-0.809596	NA	NA
4942	OAT	0.700751	NA	NA
4953	ODC1	-0.516893	NA	NA
4957	ODF2	-0.597865	NA	NA
4973	OLR1	1.05952	NA	NA
4987	OPRL1	0.645361	NA	NA
5001	ORC5	-0.884893	NA	NA
5005	ORM2	1.29493	NA	NA
5007	NA	NA	OSBP	1.29969
5008	OSM	1.13771	NA	NA
5019	OXCT1	-0.342999	NA	NA
5023	P2RX1	1.31473	NA	NA
5034	NA	NA	P4HB	1.15013
5037	PEBP1	-1.69381	NA	NA
5045	FURIN	1.12714	NA	NA
5046	PCSK6	0.365624	NA	NA
5049	NA	NA	PAFAH1B2	-0.958448
5050	PAFAH1B3	-0.31488	PAFAH1B3	-3.12017
5051	PAFAH2	-1.21419	NA	NA
5058	PAK1	-0.468738	NA	NA
5062	NA	NA	PAK2	0.948251
5066	PAM	0.534719	NA	NA
5073	PARN	-0.689762	NA	NA
5105	NA	NA	PCK1	-0.589779
5106	NA	NA	PCK2	-0.614786
5111	NA	NA	PCNA	-1.81142
5116	PCNT	-0.691992	NA	NA
5119	CHMP1A	0.37981	NA	NA
5134	PDCD2	-0.602853	NA	NA
5136	NA	NA	PDE1A	-1.60177
5142	PDE4B	-1.04963	NA	NA
5144	PDE4D	0.466415	NA	NA
5154	PDGFA	0.3611	NA	NA
5163	NA	NA	PDK1	-1.55499
5165	PDK3	0.502853	NA	NA
5175	PECAM1	-0.588018	NA	NA
5184	PEPD	-0.765005	NA	NA
5198	PFAS	-0.692483	NA	NA
5208	PFKFB2	2.02177	NA	NA
5209	PFKFB3	1.44188	NA	NA
5210	PFKFB4	0.658702	NA	NA
5214	NA	NA	PFKP	1.92901
5218	CDK14	0.812413	NA	NA
5226	PGD	1.83392	PGD	1.23949
5230	PGK1	0.535512	NA	NA
5236	PGM1	0.744476	NA	NA
5243	ABCB1	-0.916317	NA	NA
5252	PHF1	-0.414777	NA	NA
5257	NA	NA	PHKB	1.06647
5264	PHYH	-0.702097	NA	NA
5265	SERPINA1	0.787588	SERPINA1	1.17556
5266	PI3	-0.617162	NA	NA
5271	SERPINB8	0.509806	NA	NA
5272	SERPINB9	-0.637934	SERPINB9	0.838855
5273	SERPINB10	0.706323	NA	NA
5283	PIGH	-0.493613	NA	NA
5286	PIK3C2A	-0.363508	NA	NA
5291	PIK3CB	0.55213	NA	NA
5292	PIM1	0.642363	NA	NA
5294	PIK3CG	0.486798	NA	NA
5295	PIK3R1	-0.559314	NA	NA
5297	PI4KA	-0.772152	NA	NA
5303	NA	NA	PIN4	4.97692
5305	PIP4K2A	0.347295	NA	NA
5306	PITPNA	-0.458844	NA	NA
5311	PKD2	-0.450554	NA	NA
5315	PKM	0.740993	NA	NA
5316	PKNOX1	0.276941	NA	NA
5335	PLCG1	-1.06348	NA	NA
5337	PLD1	0.598328	NA	NA
5339	PLEC	0.406127	NA	NA
5351	PLOD1	0.851207	NA	NA
5355	PLP2	0.902949	NA	NA
5359	PLSCR1	1.3244	NA	NA
5360	PLTP	0.319662	NA	NA
5366	PMAIP1	-0.569497	NA	NA
5368	PNOC	-0.516662	NA	NA
5393	EXOSC9	-0.763349	NA	NA
5395	NA	NA	PMS2	2.3935
5411	PNN	-0.541704	NA	NA
5422	POLA1	-0.467459	NA	NA
5423	POLB	-0.940356	NA	NA
5431	NA	NA	POLR2B	1.26223
5432	NA	NA	POLR2C	-1.14792
5437	POLR2H	-0.695787	NA	NA
5445	PON2	-0.350419	NA	NA
5447	POR	1.29116	NA	NA
5452	POU2F2	-0.611306	NA	NA
5464	PPA1	-0.967592	PPA1	0.783874
5468	PPARG	0.837856	NA	NA
5471	PPAT	-0.634961	NA	NA
5476	CTSA	1.02234	NA	NA
5478	PPIA	-1.22484	NA	NA
5514	PPP1R10	0.384524	NA	NA
5516	PPP2CB	-0.453783	NA	NA
5520	NA	NA	PPP2R2A	-2.0403
5525	PPP2R5A	0.584365	NA	NA
5527	PPP2R5C	-0.494153	NA	NA
5528	PPP2R5D	-0.279543	NA	NA
5538	NA	NA	PPT1	-1.97804
5547	PRCP	0.564669	NA	NA
5550	PREP	-0.735913	NA	NA
5551	PRF1	-2.19177	NA	NA
5557	PRIM1	-0.522104	NA	NA
5562	PRKAA1	0.808301	NA	NA
5565	PRKAB2	-0.47872	NA	NA
5567	PRKACB	-0.879402	NA	NA
5576	PRKAR2A	0.367049	NA	NA
5580	PRKCD	0.588721	NA	NA
5588	PRKCQ	-1.25217	NA	NA
5591	PRKDC	-0.502982	NA	NA
5594	MAPK1	0.414562	MAPK1	0.94653
5595	MAPK3	0.566858	NA	NA
5601	MAPK9	-0.415441	NA	NA
5603	MAPK13	0.394036	NA	NA
5605	MAP2K2	0.469074	NA	NA
5606	MAP2K3	0.734169	NA	NA
5608	MAP2K6	1.24013	NA	NA
5610	EIF2AK2	0.464805	NA	NA
5611	DNAJC3	0.550726	DNAJC3	2.36811
5613	PRKX	-0.656352	NA	NA
5621	PRNP	-0.656799	NA	NA
5631	PRPS1	-0.9972	NA	NA
5636	PRPSAP2	-0.524166	NA	NA
5657	PRTN3	1.36495	PRTN3	1.52684
5682	NA	NA	PSMA1	1.03545
5685	PSMA4	0.861238	NA	NA
5696	PSMB8	-0.327732	NA	NA
5698	PSMB9	-0.619758	NA	NA
5704	PSMC4	-0.616007	NA	NA
5707	NA	NA	PSMD1	1.08446
5711	NA	NA	PSMD5	1.17366
5720	PSME1	-0.561923	NA	NA
5725	PTBP1	-0.622844	PTBP1	-1.01991
5728	PTEN	0.948704	NA	NA
5729	PTGDR	-1.25121	NA	NA
5742	PTGS1	0.790906	PTGS1	-1.47962
5743	NA	NA	PTGS2	2.05064
5763	PTMS	0.298198	NA	NA
5768	QSOX1	0.846648	NA	NA
5775	PTPN4	-1.45671	NA	NA
5781	NA	NA	PTPN11	-0.981527
5796	NA	NA	PTPRK	0.905412
5810	RAD1	-0.45426	NA	NA
5813	PURA	-0.897437	NA	NA
5819	NECTIN2	0.645765	NA	NA
5832	ALDH18A1	-0.861507	NA	NA
5836	PYGL	1.30323	NA	NA
5859	QARS	-0.633773	NA	NA
5866	RAB3IL1	0.882337	NA	NA
5871	NA	NA	MAP4K2	-2.65469
5872	RAB13	1.0153	NA	NA
5873	RAB27A	0.741829	RAB27A	0.900019
5876	RABGGTB	-0.59363	NA	NA
5884	RAD17	-0.748451	NA	NA
5885	NA	NA	RAD21	-1.00538
5887	RAD23B	0.343997	RAD23B	-1.14815
5889	RAD51C	-0.415758	NA	NA
5899	RALB	0.920123	RALB	1.22656
5900	RALGDS	-0.721843	NA	NA
5901	RAN	-0.815847	NA	NA
5902	RANBP1	-0.614246	RANBP1	-0.974634
5905	RANGAP1	-0.664287	NA	NA
5909	RAP1GAP	1.30001	NA	NA
5910	RAP1GDS1	-0.371855	RAP1GDS1	-1.01865
5920	RARRES3	-1.79114	NA	NA
5929	RBBP5	-0.359291	NA	NA
5930	NA	NA	RBBP6	-1.07557
5931	RBBP7	-1.28281	NA	NA
5934	RBL2	-0.490715	NA	NA
5937	RBMS1	0.716567	NA	NA
5955	RCN2	-0.580372	NA	NA
5962	NA	NA	RDX	-0.403686
5970	RELA	-0.433845	NA	NA
5980	REV3L	-0.736554	NA	NA
5981	RFC1	-0.543904	NA	NA
5984	RFC4	-0.346582	NA	NA
6005	RHAG	0.667161	NA	NA
6015	RING1	-0.601882	NA	NA
6016	RIT1	0.831464	NA	NA
6035	RNASE1	0.749276	NA	NA
6036	RNASE2	2.39569	NA	NA
6037	RNASE3	1.98543	RNASE3	1.59784
6039	RNASE6	-0.713601	NA	NA
6041	RNASEL	0.410772	NA	NA
6048	RNF5	-0.415599	NA	NA
6049	RNF6	-0.432318	NA	NA
6091	NA	NA	ROBO1	1.54186
6094	ROM1	0.343329	NA	NA
6117	RPA1	-0.538363	RPA1	-1.35879
6124	RPL4	-1.04309	NA	NA
6132	RPL8	-0.820108	NA	NA
6135	RPL11	-0.465288	NA	NA
6136	RPL12	-1.06763	NA	NA
6137	RPL13	-1.34891	NA	NA
6141	RPL18	-1.04038	NA	NA
6144	NA	NA	RPL21	-1.51804
6146	RPL22	-1.77905	NA	NA
6156	RPL30	-0.572486	NA	NA
6158	RPL28	-0.578662	NA	NA
6160	NA	NA	RPL31	-2.25829
6167	RPL37	-0.540082	NA	NA
6175	NA	NA	RPLP0	-0.859309
6187	RPS2	-0.571934	RPS2	2.34101
6189	NA	NA	RPS3A	0.597545
6191	NA	NA	RPS4X	-0.900246
6194	RPS6	-1.0646	NA	NA
6195	RPS6KA1	0.696935	RPS6KA1	0.567352
6197	NA	NA	RPS6KA3	0.5275
6217	NA	NA	RPS16	-0.787421
6223	NA	NA	RPS19	-1.00644
6227	RPS21	-0.530061	RPS21	1.11562
6234	RPS28	-0.973171	NA	NA
6235	RPS29	-0.545174	NA	NA
6238	RRBP1	0.51498	NA	NA
6249	CLIP1	0.53357	NA	NA
6252	RTN1	-0.842797	NA	NA
6253	RTN2	0.482195	NA	NA
6256	RXRA	0.364638	NA	NA
6259	RYK	-0.525828	NA	NA
6272	SORT1	1.89599	NA	NA
6279	S100A8	1.16408	S100A8	1.6952
6280	NA	NA	S100A9	1.69017
6281	S100A10	-0.581998	NA	NA
6282	NA	NA	S100A11	1.76404
6283	S100A12	2.54516	S100A12	5.98531
6286	S100P	1.76534	S100P	0.828975
6301	SARS	-0.511282	NA	NA
6303	SAT1	0.652699	NA	NA
6310	ATXN1	0.643159	NA	NA
6322	SCML1	-0.53531	NA	NA
6352	NA	NA	CCL5	-1.83372
6385	SDC4	0.359642	NA	NA
6386	NA	NA	SDCBP	2.37945
6388	SDF2	0.487148	NA	NA
6389	SDHA	-0.54094	SDHA	-0.47961
6390	NA	NA	SDHB	-0.399624
6391	SDHC	0.805264	NA	NA
6403	SELP	0.982468	NA	NA
6418	SET	-1.10506	SET	-0.941101
6430	SRSF5	-0.735088	NA	NA
6432	SRSF7	-0.912565	NA	NA
6446	SGK1	-1.80532	NA	NA
6468	FBXW4	-0.37382	NA	NA
6472	SHMT2	-0.750585	SHMT2	-0.38198
6478	SIAH2	1.24562	NA	NA
6480	ST6GAL1	-1.53753	NA	NA
6484	ST3GAL4	1.1557	NA	NA
6493	NA	NA	SIM2	-1.25356
6504	SLAMF1	-1.07977	NA	NA
6513	SLC2A1	0.590255	SLC2A1	-1.31719
6515	NA	NA	SLC2A3	0.618712
6518	SLC2A5	0.507683	NA	NA
6521	SLC4A1	0.496558	NA	NA
6533	SLC6A6	0.542041	NA	NA
6535	SLC6A8	0.503757	NA	NA
6548	SLC9A1	0.837678	NA	NA
6556	SLC11A1	1.23867	NA	NA
6574	SLC20A1	-0.703554	NA	NA
6594	NA	NA	SMARCA1	-3.89389
6597	SMARCA4	-0.650297	NA	NA
6604	SMARCD3	1.20211	NA	NA
6611	SMS	-0.67103	NA	NA
6625	SNRNP70	-0.623426	NA	NA
6626	SNRPA	-0.44923	NA	NA
6627	SNRPA1	-0.573265	NA	NA
6631	SNRPC	-0.418761	NA	NA
6633	SNRPD2	-0.547144	NA	NA
6636	NA	NA	SNRPF	-1.08567
6642	SNX1	-0.312339	NA	NA
6648	SOD2	0.325351	NA	NA
6651	SON	-0.55956	NA	NA
6654	SOS1	-0.334089	NA	NA
6655	SOS2	0.76193	NA	NA
6671	SP4	-0.768898	NA	NA
6672	SP100	0.529713	SP100	3.34156
6678	SPARC	0.5826	SPARC	-1.82961
6688	SPI1	0.82508	SPI1	1.7581
6708	SPTA1	0.569332	NA	NA
6726	NA	NA	SRP9	-2.59161
6727	NA	NA	SRP14	-0.56026
6730	SRP68	-0.708182	NA	NA
6731	SRP72	-0.573752	NA	NA
6733	SRPK2	-0.605753	NA	NA
6738	TROVE2	0.400841	NA	NA
6773	NA	NA	STAT2	1.57496
6777	STAT5B	0.670884	NA	NA
6788	STK3	0.879769	STK3	-0.763007
6789	NA	NA	STK4	-0.397499
6790	AURKA	0.474091	NA	NA
6809	STX3	0.692928	NA	NA
6813	STXBP2	1.63406	NA	NA
6821	SUOX	0.271496	NA	NA
6829	NA	NA	SUPT5H	2.35623
6836	NA	NA	SURF4	2.64122
6838	SURF6	-0.557931	NA	NA
6845	VAMP7	0.460243	NA	NA
6854	SYN2	0.648989	NA	NA
6867	TACC1	-0.40689	TACC1	-0.837039
6874	TAF4	-1.07413	NA	NA
6877	TAF5	-0.384186	NA	NA
6879	TAF7	0.489971	NA	NA
6881	TAF10	0.335027	NA	NA
6891	NA	NA	TAP2	0.965189
6894	TARBP1	-1.03165	NA	NA
6895	TARBP2	-0.397123	NA	NA
6908	TBP	-0.600512	NA	NA
6916	TBXAS1	0.446519	NA	NA
6917	NA	NA	TCEA1	-2.54366
6919	TCEA2	-0.394885	NA	NA
6921	NA	NA	ELOC	0.43988
6932	TCF7	-1.37225	NA	NA
6940	ZNF354A	0.726207	NA	NA
6947	NA	NA	TCN1	1.36666
6948	TCN2	0.651991	NA	NA
6950	TCP1	-0.642324	NA	NA
6993	DYNLT1	0.687307	DYNLT1	1.40871
7014	NA	NA	TERF2	-2.44309
7018	NA	NA	TF	0.533414
7024	TFCP2	-0.431458	NA	NA
7027	TFDP1	0.744585	NA	NA
7029	TFDP2	0.417338	NA	NA
7030	TFE3	0.317214	NA	NA
7033	TFF3	1.23049	NA	NA
7039	TGFA	1.05582	NA	NA
7041	TGFB1I1	0.341061	NA	NA
7045	TGFBI	-1.72308	NA	NA
7046	TGFBR1	0.480799	NA	NA
7049	TGFBR3	-2.12338	NA	NA
7050	TGIF1	-0.705904	NA	NA
7057	THBS1	1.34152	NA	NA
7071	KLF10	-0.870743	NA	NA
7074	TIAM1	-1.44166	NA	NA
7083	TK1	0.69536	NA	NA
7086	NA	NA	TKT	0.741645
7094	TLN1	0.578049	NA	NA
7096	TLR1	0.53982	NA	NA
7099	TLR4	0.627615	NA	NA
7100	TLR5	2.64343	NA	NA
7101	NR2E1	0.36271	NA	NA
7106	TSPAN4	-0.618767	NA	NA
7112	TMPO	-0.45099	NA	NA
7127	TNFAIP2	-0.510814	NA	NA
7128	NA	NA	TNFAIP3	3.33553
7132	TNFRSF1A	0.475441	NA	NA
7136	TNNI2	0.58944	NA	NA
7145	TNS1	0.330006	NA	NA
7153	TOP2A	1.20781	TOP2A	0.961196
7165	TPD52L2	0.473686	NA	NA
7169	TPM2	-0.711623	NA	NA
7171	NA	NA	TPM4	-0.823393
7174	TPP2	-0.826581	NA	NA
7178	NA	NA	TPT1	-0.666495
7180	CRISP2	0.332195	NA	NA
7181	NR2C1	-0.634366	NA	NA
7188	TRAF5	-2.0242	NA	NA
7203	CCT3	-0.945536	NA	NA
7226	TRPM2	0.96273	NA	NA
7227	TRPS1	0.748502	NA	NA
7251	NA	NA	TSG101	-0.952589
7267	TTC3	-1.37764	NA	NA
7270	TTF1	-0.703253	NA	NA
7272	TTK	0.551482	NA	NA
7290	NA	NA	HIRA	-2.27097
7294	TXK	-2.02595	NA	NA
7295	TXN	1.24891	NA	NA
7324	UBE2E1	-0.344936	NA	NA
7325	UBE2E2	-0.788198	NA	NA
7327	UBE2G2	-1.00626	NA	NA
7328	UBE2H	1.16173	NA	NA
7334	UBE2N	-0.395128	NA	NA
7343	NA	NA	UBTF	-0.558544
7351	UCP2	-0.525902	NA	NA
7357	UGCG	2.40175	NA	NA
7358	UGDH	-0.343196	NA	NA
7360	UGP2	0.293449	NA	NA
7375	USP4	-0.400482	NA	NA
7378	UPP1	1.56665	NA	NA
7384	NA	NA	UQCRC1	0.563388
7402	UTRN	-0.886821	NA	NA
7407	NA	NA	VARS	0.66685
7408	VASP	0.622205	NA	NA
7423	VEGFB	-0.986175	NA	NA
7428	VHL	-0.400233	NA	NA
7430	NA	NA	EZR	-0.43246
7454	NA	NA	WAS	1.98344
7458	EIF4H	-0.427223	NA	NA
7461	NA	NA	CLIP2	-4.53509
7464	CORO2A	0.747172	NA	NA
7494	XBP1	-0.481496	NA	NA
7507	XPA	-0.451281	NA	NA
7508	NA	NA	XPC	-1.51555
7511	NA	NA	XPNPEP1	0.643876
7514	NA	NA	XPO1	0.608568
7520	NA	NA	XRCC5	-0.626335
7525	NA	NA	YES1	-0.576734
7533	YWHAH	0.786891	NA	NA
7535	ZAP70	-0.95666	NA	NA
7541	ZBTB14	-0.668879	NA	NA
7551	ZNF3	-0.568097	NA	NA
7555	CNBP	-0.477619	NA	NA
7581	ZNF33A	-0.41834	NA	NA
7582	ZNF33B	-0.598949	NA	NA
7587	ZNF37A	-0.598755	NA	NA
7627	ZNF75A	-0.4479	NA	NA
7644	ZNF91	-1.55125	NA	NA
7678	ZNF124	-0.479845	NA	NA
7695	ZNF136	-0.475001	NA	NA
7706	TRIM25	0.953141	NA	NA
7737	RNF113A	-0.496891	NA	NA
7746	ZSCAN9	-0.618137	NA	NA
7748	ZNF195	-0.463461	NA	NA
7769	ZNF226	-0.495158	NA	NA
7773	ZNF230	0.416263	NA	NA
7818	DAP3	-0.643023	NA	NA
7841	MOGS	-0.341994	NA	NA
7850	IL1R2	2.50225	NA	NA
7852	CXCR4	-0.836293	NA	NA
7862	BRPF1	-0.551763	NA	NA
7867	NA	NA	MAPKAPK3	6.85607
7871	SLMAP	0.693201	SLMAP	1.04594
7879	RAB7A	0.567581	NA	NA
7884	SLBP	-0.877766	NA	NA
7941	PLA2G7	-0.843179	NA	NA
7988	ZNF212	-0.64128	NA	NA
8036	SHOC2	0.51867	NA	NA
8050	PDHX	-0.372233	NA	NA
8111	GPR68	-1.33867	NA	NA
8115	TCL1A	-1.07894	NA	NA
8140	SLC7A5	0.598705	NA	NA
8148	TAF15	-0.790768	NA	NA
8161	COIL	-0.403675	NA	NA
8165	AKAP1	-0.886151	NA	NA
8175	SF3A2	-0.420777	NA	NA
8218	CLTCL1	0.322779	NA	NA
8225	GTPBP6	-0.850315	NA	NA
8277	TKTL1	-0.951238	NA	NA
8284	KDM5D	-0.357494	NA	NA
8288	NA	NA	EPX	0.826217
8290	NA	NA	HIST3H3	-0.806567
8291	DYSF	1.95586	DYSF	0.417995
8320	EOMES	-2.05315	NA	NA
8338	HIST2H2AC	1.02498	NA	NA
8349	HIST2H2BE	1.25791	NA	NA
8359	NA	NA	HIST1H4A	-1.37154
8365	HIST1H4H	0.583915	NA	NA
8379	MAD1L1	-1.36938	NA	NA
8408	ULK1	0.503944	NA	NA
8409	UXT	-0.400066	NA	NA
8427	ZNF282	0.667306	NA	NA
8436	NA	NA	CAVIN2	-0.914226
8445	DYRK2	-1.34527	NA	NA
8446	DUSP11	-0.475257	NA	NA
8451	CUL4A	-0.390297	NA	NA
8454	CUL1	-0.850313	NA	NA
8459	TPST2	0.921826	NA	NA
8460	TPST1	1.48049	NA	NA
8473	NA	NA	OGT	1.11191
8479	HIRIP3	-0.345689	NA	NA
8481	NA	NA	OFD1	-1.2013
8492	NA	NA	PRSS12	-1.41299
8495	PPFIBP2	-0.502381	NA	NA
8517	NA	NA	IKBKG	0.995064
8522	GAS7	1.35782	NA	NA
8530	CST7	2.0771	NA	NA
8550	MAPKAPK5	-0.481514	NA	NA
8553	BHLHE40	-0.520548	NA	NA
8558	CDK10	-0.408317	NA	NA
8560	NA	NA	DEGS1	2.81285
8563	THOC5	0.805335	NA	NA
8565	YARS	-0.392732	NA	NA
8574	NA	NA	AKR7A2	1.043
8576	STK16	0.930789	NA	NA
8604	NA	NA	SLC25A12	-1.55809
8609	KLF7	0.574004	NA	NA
8611	PLPP1	-0.428283	NA	NA
8613	PLPP3	0.567157	NA	NA
8631	SKAP1	-2.23854	NA	NA
8634	NA	NA	RTCA	2.83651
8644	AKR1C3	-0.718976	NA	NA
8648	NCOA1	-0.298126	NA	NA
8649	LAMTOR3	0.558082	NA	NA
8650	NUMB	0.563461	NA	NA
8653	NA	NA	DDX3Y	1.55075
8659	NA	NA	ALDH4A1	-0.900111
8660	IRS2	0.716809	NA	NA
8662	EIF3B	-0.519436	NA	NA
8663	NA	NA	EIF3C	1.28595
8664	NA	NA	EIF3D	1.65463
8665	EIF3F	-0.885087	NA	NA
8672	EIF4G3	0.625421	NA	NA
8673	VAMP8	-0.392572	NA	NA
8676	STX11	0.495545	NA	NA
8677	STX10	0.346898	NA	NA
8682	PEA15	-1.18736	NA	NA
8683	NA	NA	SRSF9	-1.22692
8685	MARCO	0.879467	NA	NA
8692	HYAL2	0.603954	NA	NA
8697	CDC23	-0.861458	NA	NA
8698	S1PR4	0.713091	NA	NA
8702	B4GALT4	0.650086	NA	NA
8705	B3GALT4	0.529439	NA	NA
8717	TRADD	-0.421326	NA	NA
8718	TNFRSF25	-0.567674	NA	NA
8720	MBTPS1	-0.572545	NA	NA
8721	EDF1	-0.495225	NA	NA
8724	SNX3	1.11675	NA	NA
8725	URI1	-1.24313	NA	NA
8727	CTNNAL1	0.616927	NA	NA
8729	NA	NA	GBF1	-1.51239
8731	RNMT	-0.863754	NA	NA
8733	GPAA1	0.307113	NA	NA
8751	ADAM15	0.323953	NA	NA
8754	ADAM9	1.14083	NA	NA
8760	NA	NA	CDS2	-1.45228
8763	CD164	0.48834	NA	NA
8766	RAB11A	0.391397	NA	NA
8767	RIPK2	-0.503154	NA	NA
8773	NA	NA	SNAP23	-0.786362
8780	RIOK3	0.787731	NA	NA
8797	TNFRSF10A	-0.528737	NA	NA
8801	SUCLG2	-0.835171	NA	NA
8804	CREG1	0.800213	NA	NA
8807	IL18RAP	2.22218	NA	NA
8809	IL18R1	2.4738	NA	NA
8813	NA	NA	DPM1	-2.29924
8815	NA	NA	BANF1	-3.86992
8821	INPP4B	-0.772652	NA	NA
8825	LIN7A	1.73998	NA	NA
8834	TMEM11	0.480408	NA	NA
8835	SOCS2	-0.57314	NA	NA
8836	GGH	1.08799	GGH	0.872601
8837	CFLAR	0.724324	NA	NA
8853	NA	NA	ASAP2	-0.508884
8869	ST3GAL5	-1.09716	NA	NA
8872	NA	NA	CDC123	-2.41376
8874	ARHGEF7	-0.381996	NA	NA
8875	NA	NA	VNN2	1.7004
8876	VNN1	2.93554	NA	NA
8880	FUBP1	-0.437903	NA	NA
8881	CDC16	-0.738582	NA	NA
8882	ZPR1	-0.749558	NA	NA
8883	NAE1	-1.08683	NAE1	0.788012
8884	SLC5A6	-0.485547	NA	NA
8886	DDX18	-1.27086	NA	NA
8890	NA	NA	EIF2B4	-1.46898
8893	EIF2B5	-0.656914	NA	NA
8904	NA	NA	CPNE1	0.481095
8905	AP1S2	-0.409674	NA	NA
8935	SKAP2	0.707175	NA	NA
8970	HIST1H2BJ	0.358573	NA	NA
8971	NA	NA	H1FX	-1.25082
8972	MGAM	1.21425	NA	NA
8975	NA	NA	USP13	3.24193
8986	RPS6KA4	-0.432553	NA	NA
8991	SELENBP1	0.658643	NA	NA
8992	ATP6V0E1	0.544545	NA	NA
9002	F2RL3	0.32212	NA	NA
9014	TAF1B	-0.428422	NA	NA
9019	MPZL1	-0.406844	NA	NA
9021	SOCS3	1.54894	NA	NA
9022	CLIC3	-2.34466	NA	NA
9026	HIP1R	-0.633147	NA	NA
9039	NA	NA	UBA3	1.42636
9043	SPAG9	-0.388829	NA	NA
9044	NA	NA	BTAF1	0.998788
9045	RPL14	-1.27534	NA	NA
9046	DOK2	-0.931855	NA	NA
9047	SH2D2A	-1.16252	NA	NA
9050	PSTPIP2	1.48944	NA	NA
9051	NA	NA	PSTPIP1	1.31527
9056	SLC7A7	-0.743539	NA	NA
9061	PAPSS1	0.362509	NA	NA
9093	DNAJA3	-0.772639	NA	NA
9097	USP14	-0.522831	NA	NA
9107	MTMR6	0.531884	NA	NA
9112	NA	NA	MTA1	-1.12458
9114	ATP6V0D1	0.653559	NA	NA
9118	NA	NA	INA	1.36281
9121	SLC16A5	0.481348	NA	NA
9124	PDLIM1	0.451399	NA	NA
9126	SMC3	-0.674358	NA	NA
9128	PRPF4	-0.613247	NA	NA
9139	CBFA2T2	-0.582669	NA	NA
9150	CTDP1	0.645128	NA	NA
9166	EBAG9	-0.671402	NA	NA
9169	SCAF11	-0.421822	NA	NA
9172	MYOM2	-1.22583	NA	NA
9183	ZW10	-0.563437	NA	NA
9209	LRRFIP2	0.623336	NA	NA
9214	FCMR	-2.44109	NA	NA
9217	NA	NA	VAPB	-0.645423
9221	NOLC1	-0.920841	NA	NA
9235	IL32	-1.94806	NA	NA
9238	TBRG4	-0.599659	NA	NA
9240	PNMA1	-0.618402	NA	NA
9246	UBE2L6	-0.783171	NA	NA
9252	RPS6KA5	-1.62631	NA	NA
9258	MFHAS1	-0.613523	NA	NA
9260	PDLIM7	0.615059	NA	NA
9261	MAPKAPK2	0.58251	NA	NA
9266	NA	NA	CYTH2	-0.800203
9289	ADGRG1	-1.9424	NA	NA
9295	SRSF11	-0.845004	NA	NA
9308	CD83	-0.721181	NA	NA
9310	ZNF235	-0.502232	NA	NA
9314	KLF4	-1.01422	NA	NA
9317	PTER	-0.847306	NA	NA
9320	TRIP12	0.570226	TRIP12	0.923675
9321	NA	NA	TRIP11	0.788176
9330	GTF3C3	-0.566335	NA	NA
9334	B4GALT5	1.02919	NA	NA
9338	TCEAL1	-0.532015	NA	NA
9341	VAMP3	0.458411	NA	NA
9352	NA	NA	TXNL1	-0.778015
9361	LONP1	-0.955423	NA	NA
9365	KL	1.16229	NA	NA
9371	KIF3B	-0.440356	NA	NA
9375	NA	NA	TM9SF2	3.47776
9380	GRHPR	-0.458	NA	NA
9391	CIAO1	-0.699357	NA	NA
9419	CRIPT	0.508898	NA	NA
9440	MED17	-0.504311	NA	NA
9446	GSTO1	0.931028	NA	NA
9447	AIM2	1.49942	NA	NA
9450	LY86	-1.1021	NA	NA
9466	IL27RA	-1.1892	NA	NA
9468	NA	NA	PCYT1B	-1.84618
9473	NA	NA	THEMIS2	0.904013
9475	NA	NA	ROCK2	0.849239
9500	MAGED1	-1.13289	NA	NA
9508	ADAMTS3	0.524137	NA	NA
9509	ADAMTS2	0.360583	NA	NA
9517	SPTLC2	0.971937	NA	NA
9519	TBPL1	0.440087	NA	NA
9528	TMEM59	0.425083	NA	NA
9530	BAG4	0.312464	NA	NA
9531	BAG3	-0.845283	NA	NA
9533	POLR1C	-0.84784	POLR1C	1.00287
9536	PTGES	0.308719	NA	NA
9537	TP53I11	0.793931	NA	NA
9553	MRPL33	0.392197	NA	NA
9560	CCL4L2	-0.985869	NA	NA
9562	MINPP1	-0.411029	NA	NA
9563	H6PD	0.450901	H6PD	1.56798
9578	NA	NA	CDC42BPB	0.945069
9585	NA	NA	KIF20B	5.63104
9586	CREB5	0.923299	NA	NA
9601	PDIA4	-0.59285	NA	NA
9605	VPS9D1	1.53739	NA	NA
9612	NCOR2	-0.597367	NA	NA
9616	RNF7	0.498725	NA	NA
9625	NA	NA	AATK	1.87388
9636	ISG15	-0.489711	NA	NA
9643	MORF4L2	-0.647315	NA	NA
9644	SH3PXD2A	-0.482806	NA	NA
9646	CTR9	-0.536099	NA	NA
9656	MDC1	-0.585485	NA	NA
9657	IQCB1	-0.686751	NA	NA
9662	NA	NA	CEP135	-0.623913
9663	LPIN2	-0.610659	NA	NA
9667	SAFB2	-0.415037	NA	NA
9669	EIF5B	-0.850986	NA	NA
9673	SLC25A44	0.534733	NA	NA
9674	KIAA0040	0.416164	NA	NA
9678	PHF14	-0.551784	NA	NA
9683	N4BP1	0.494841	NA	NA
9685	NA	NA	CLINT1	-0.384552
9694	EMC2	1.08667	NA	NA
9702	CEP57	-0.376599	NA	NA
9709	HERPUD1	-0.528362	NA	NA
9716	AQR	-0.459152	NA	NA
9718	NA	NA	ECE2	3.39896
9727	RAB11FIP3	-0.738942	NA	NA
9738	CCP110	0.411845	NA	NA
9748	SLK	0.80985	NA	NA
9755	TBKBP1	0.718132	NA	NA
9759	HDAC4	0.462725	NA	NA
9765	ZFYVE16	0.689783	NA	NA
9778	NA	NA	KIAA0232	-1.73562
9780	PIEZO1	-1.03549	NA	NA
9782	NA	NA	MATR3	-0.375541
9790	BMS1	-0.888771	NA	NA
9791	PTDSS1	-0.649859	NA	NA
9793	CKAP5	-0.388158	CKAP5	-0.382337
9804	TOMM20	-1.21104	NA	NA
9805	SCRN1	-1.10036	NA	NA
9806	SPOCK2	-1.727	NA	NA
9812	KIAA0141	-0.485577	NA	NA
9814	SFI1	-0.570901	NA	NA
9817	KEAP1	-0.276502	NA	NA
9821	RB1CC1	0.596969	NA	NA
9836	LCMT2	-0.61771	NA	NA
9839	ZEB2	0.469682	NA	NA
9840	TESPA1	-1.33574	NA	NA
9855	NA	NA	FARP2	-1.96339
9862	NA	NA	MED24	-2.46384
9867	PJA2	0.607725	NA	NA
9868	TOMM70	-0.84533	NA	NA
9879	DDX46	-0.480645	DDX46	-1.31392
9881	TRANK1	-0.831012	NA	NA
9882	TBC1D4	-1.30959	NA	NA
9889	ZBED4	-0.609147	NA	NA
9896	FIG4	0.73879	NA	NA
9905	SGSM2	-0.573222	NA	NA
9911	TMCC2	0.593004	NA	NA
9921	RNF10	1.14842	NA	NA
9923	ZBTB40	-0.504756	NA	NA
9924	PAN2	-0.930589	NA	NA
9925	ZBTB5	-0.619138	NA	NA
9926	LPGAT1	0.5666	NA	NA
9927	MFN2	0.878679	NA	NA
9931	NA	NA	HELZ	2.58327
9938	ARHGAP25	-0.524488	NA	NA
9943	OXSR1	0.495294	OXSR1	-1.20965
9958	USP15	0.5543	NA	NA
9961	MVP	0.53409	MVP	0.398825
9987	HNRNPDL	-1.1019	NA	NA
9991	PTBP3	0.417382	NA	NA
10001	MED6	-0.553072	NA	NA
10006	NA	NA	ABI1	-1.447
10011	SRA1	0.589004	NA	NA
10013	NA	NA	HDAC6	-0.831473
10021	NA	NA	HCN4	-0.91333
10023	FRAT1	0.39765	NA	NA
10039	PARP3	-0.478514	NA	NA
10043	TOM1	0.728677	NA	NA
10054	UBA2	-1.12025	NA	NA
10055	SAE1	-0.688155	NA	NA
10059	NA	NA	DNM1L	-0.759162
10061	ABCF2	-0.400075	NA	NA
10067	SCAMP3	-0.75495	NA	NA
10068	IL18BP	-0.429017	NA	NA
10072	NA	NA	DPP3	0.535635
10075	HUWE1	-0.613155	NA	NA
10077	TSPAN32	-0.605706	NA	NA
10079	ATP9A	2.16616	NA	NA
10081	PDCD7	-0.719554	NA	NA
10087	COL4A3BP	0.660633	NA	NA
10099	TSPAN3	-1.08735	NA	NA
10100	TSPAN2	0.951492	NA	NA
10105	PPIF	-0.401059	NA	NA
10120	ACTR1B	-0.686805	NA	NA
10121	ACTR1A	0.586446	NA	NA
10123	ARL4C	-1.99776	NA	NA
10124	ARL4A	0.895844	NA	NA
10125	RASGRP1	-1.6757	NA	NA
10127	ZNF263	-0.566666	NA	NA
10128	LRPPRC	-1.05479	LRPPRC	0.443302
10129	FRY	-0.509146	NA	NA
10135	NAMPT	0.573736	NAMPT	1.63118
10146	G3BP1	-0.863788	NA	NA
10147	SUGP2	-0.484222	NA	NA
10150	MBNL2	-0.627501	NA	NA
10154	PLXNC1	0.789116	NA	NA
10170	DHRS9	1.76645	NA	NA
10186	LHFP	0.3714	NA	NA
10194	TSHZ1	-1.27168	NA	NA
10196	PRMT3	-0.413376	NA	NA
10198	NA	NA	MPHOSPH9	-2.2344
10199	MPHOSPH10	-0.992172	NA	NA
10200	MPHOSPH6	-0.483709	NA	NA
10207	PATJ	-0.514963	NA	NA
10208	USPL1	-1.00239	NA	NA
10211	FLOT1	1.65483	FLOT1	0.594775
10217	CTDSPL	0.639842	NA	NA
10219	KLRG1	-2.46892	NA	NA
10221	TRIB1	0.854162	NA	NA
10225	CD96	-1.66956	NA	NA
10235	NA	NA	RASGRP2	0.508979
10236	HNRNPR	-1.05826	NA	NA
10240	NA	NA	MRPS31	3.61682
10244	RABEPK	-0.383278	NA	NA
10252	SPRY1	0.452322	NA	NA
10254	STAM2	0.385043	NA	NA
10257	ABCC4	0.510129	NA	NA
10270	AKAP8	-0.531652	NA	NA
10272	FSTL3	0.357541	NA	NA
10280	SIGMAR1	-0.549228	NA	NA
10287	RGS19	0.581964	NA	NA
10291	SF3A1	-0.888813	NA	NA
10295	BCKDK	0.536185	NA	NA
10302	SNAPC5	-0.606077	NA	NA
10312	NA	NA	TCIRG1	1.18191
10318	TNIP1	0.681862	NA	NA
10321	CRISP3	1.2133	NA	NA
10325	RRAGB	0.333202	NA	NA
10360	NPM3	-0.341873	NA	NA
10367	MICU1	0.745137	NA	NA
10384	BTN3A3	-1.53284	NA	NA
10385	BTN2A2	-0.658278	NA	NA
10388	SYCP2	0.616467	NA	NA
10395	DLC1	0.645476	DLC1	0.997433
10398	NA	NA	MYL9	-0.556615
10399	RACK1	-0.596212	NA	NA
10409	BASP1	0.902785	NA	NA
10412	NSA2	-0.794281	NA	NA
10417	SPON2	-1.3897	NA	NA
10424	PGRMC2	-0.855745	NA	NA
10428	CFDP1	-0.387589	NA	NA
10436	EMG1	-0.495458	EMG1	-3.65083
10443	N4BP2L2	-0.529007	NA	NA
10450	PPIE	-0.956123	NA	NA
10451	VAV3	0.316307	NA	NA
10456	HAX1	-0.387885	NA	NA
10459	MAD2L2	0.629173	NA	NA
10461	MERTK	1.05701	NA	NA
10462	CLEC10A	-1.00055	NA	NA
10466	COG5	-0.44276	NA	NA
10476	NA	NA	ATP5PD	-0.642915
10479	SLC9A6	0.326328	NA	NA
10480	EIF3M	-0.894654	NA	NA
10482	NA	NA	NXF1	-1.50282
10491	CRTAP	-1.37367	NA	NA
10493	VAT1	0.873985	VAT1	0.698472
10494	STK25	-0.578939	NA	NA
10495	ENOX2	-0.59018	NA	NA
10507	NA	NA	SEMA4D	2.69235
10512	NA	NA	SEMA3C	-1.2759
10513	APPBP2	-0.340702	NA	NA
10514	NA	NA	MYBBP1A	0.890762
10519	CIB1	-0.668828	NA	NA
10520	ZNF211	-0.580867	NA	NA
10528	NOP56	-1.27973	NOP56	-0.866085
10533	ATG7	0.602651	NA	NA
10538	BATF	1.47531	NA	NA
10539	GLRX3	-0.379656	NA	NA
10540	DCTN2	0.514146	NA	NA
10541	ANP32B	-0.367713	NA	NA
10550	NA	NA	ARL6IP5	-0.705085
10552	ARPC1A	0.407791	NA	NA
10553	HTATIP2	0.76105	NA	NA
10555	AGPAT2	0.777914	NA	NA
10559	SLC35A1	0.467278	NA	NA
10562	OLFM4	3.3007	OLFM4	3.73907
10567	RABAC1	0.921324	NA	NA
10572	SIVA1	-0.582067	NA	NA
10573	MRPL28	0.352858	NA	NA
10574	CCT7	-0.661438	NA	NA
10576	CCT2	-0.625176	NA	NA
10578	GNLY	-2.53825	NA	NA
10581	IFITM2	0.423309	NA	NA
10585	POMT1	-0.619894	NA	NA
10589	NA	NA	DRAP1	-2.49945
10591	DNPH1	-0.87929	NA	NA
10594	PRPF8	-0.836216	NA	NA
10598	AHSA1	-0.581327	NA	NA
10603	SH2B2	0.294279	NA	NA
10606	PAICS	-0.573494	NA	NA
10608	MXD4	-0.709963	NA	NA
10611	NA	NA	PDLIM5	-0.887879
10613	ERLIN1	0.920761	NA	NA
10623	POLR3C	-0.403652	NA	NA
10625	IVNS1ABP	0.52531	NA	NA
10634	GAS2L1	0.306175	NA	NA
10640	EXOC5	0.385445	NA	NA
10645	CAMKK2	0.744641	NA	NA
10657	NA	NA	KHDRBS1	-2.12972
10661	KLF1	0.557396	NA	NA
10664	CTCF	-0.871257	NA	NA
10666	NA	NA	CD226	-1.32686
10678	B3GNT2	0.633691	NA	NA
10682	EBP	-0.4643	NA	NA
10687	NA	NA	PNMA2	2.82496
10694	CCT8	-0.838396	CCT8	0.632397
10725	NFAT5	0.512494	NA	NA
10728	PTGES3	-0.525353	PTGES3	2.82391
10741	RBBP9	-0.40102	NA	NA
10742	RAI2	0.348758	NA	NA
10745	PHTF1	1.1284	NA	NA
10755	GIPC1	-0.57218	NA	NA
10771	ZMYND11	-1.24032	NA	NA
10772	SRSF10	-0.902758	NA	NA
10780	ZNF234	-0.825935	NA	NA
10781	ZNF266	-1.10653	NA	NA
10782	ZNF274	-0.674882	NA	NA
10791	VAMP5	0.391868	NA	NA
10801	SEPT9	-0.787909	SEPT9	-0.844117
10802	SEC24A	0.716967	NA	NA
10804	GJB6	0.48839	NA	NA
10807	SDCCAG3	-0.526915	NA	NA
10808	HSPH1	-0.753829	NA	NA
10813	NA	NA	UTP14A	-1.05487
10838	ZNF275	-1.33807	NA	NA
10844	NA	NA	TUBGCP2	1.34489
10855	HPSE	1.10376	NA	NA
10857	PGRMC1	0.485212	NA	NA
10865	ARID5A	0.471707	NA	NA
10867	TSPAN9	0.797897	NA	NA
10884	MRPS30	-0.976357	NA	NA
10890	RAB10	0.701004	NA	NA
10903	MTMR11	-0.626962	NA	NA
10904	BLCAP	-0.621546	NA	NA
10908	PNPLA6	0.786614	NA	NA
10914	NA	NA	PAPOLA	-1.70999
10915	TCERG1	-0.91903	NA	NA
10919	EHMT2	-0.420906	NA	NA
10920	COPS8	-0.292954	COPS8	-1.99281
10921	RNPS1	-0.63525	NA	NA
10923	SUB1	0.650946	NA	NA
10924	SMPDL3A	1.71249	NA	NA
10929	SRSF8	-1.05053	NA	NA
10938	EHD1	0.724181	NA	NA
10939	NA	NA	AFG3L2	-1.98287
10943	MSL3	1.03356	NA	NA
10944	NA	NA	SMAP	2.00729
10946	SF3A3	-1.10408	SF3A3	0.573824
10947	AP3M2	-0.928941	NA	NA
10950	BTG3	-0.330607	NA	NA
10957	PNRC1	-0.418496	NA	NA
10961	ERP29	-0.778155	ERP29	0.37246
10963	NA	NA	STIP1	0.442633
10969	EBNA1BP2	-0.62676	NA	NA
10980	COPS6	-0.534824	NA	NA
10981	RAB32	1.43731	RAB32	0.785555
10982	MAPRE2	-0.539441	NA	NA
10985	GCN1	-0.87301	NA	NA
10988	METAP2	-0.835637	NA	NA
10989	IMMT	-0.914998	NA	NA
11000	NA	NA	SLC27A3	-0.973728
11019	LIAS	-0.487827	NA	NA
11031	RAB31	1.20054	NA	NA
11034	DSTN	-0.696103	NA	NA
11040	PIM2	-0.647876	NA	NA
11044	PAPD7	-1.00322	NA	NA
11057	ABHD2	0.564445	NA	NA
11072	DUSP14	-0.733374	NA	NA
11083	DIDO1	-0.39989	NA	NA
11091	WDR5	-0.495069	NA	NA
11097	NUPL2	-0.546703	NA	NA
11098	PRSS23	-0.945232	NA	NA
11100	NA	NA	HNRNPUL1	1.08556
11112	HIBADH	-0.850543	NA	NA
11117	NA	NA	EMILIN1	-1.17189
11118	BTN3A2	-1.30742	NA	NA
11119	BTN3A1	-1.16833	NA	NA
11123	RCAN3	-0.897044	NA	NA
11128	NA	NA	POLR3A	2.88009
11137	PWP1	-0.899276	NA	NA
11159	RABL2A	-0.894866	NA	NA
11168	NA	NA	PSIP1	-1.18799
11177	BAZ1A	1.08868	NA	NA
11182	SLC2A6	-0.780974	NA	NA
11184	MAP4K1	-1.42885	NA	NA
11186	RASSF1	-0.851833	NA	NA
11193	WBP4	0.62291	NA	NA
11198	SUPT16H	-0.77529	NA	NA
11213	IRAK3	2.84784	NA	NA
11221	DUSP10	-0.337726	NA	NA
11222	MRPL3	-0.814004	NA	NA
11234	HPS5	-0.575235	NA	NA
11235	PDCD10	1.21664	PDCD10	1.28344
11237	RNF24	0.621204	NA	NA
11240	PADI2	0.545066	NA	NA
11252	PACSIN2	0.475674	PACSIN2	1.53165
11260	XPOT	-0.457968	NA	NA
11261	CHP1	0.36005	NA	NA
11262	SP140	-0.668843	NA	NA
11266	DUSP12	-0.550125	NA	NA
11275	KLHL2	1.66744	NA	NA
11276	SYNRG	-0.457432	SYNRG	-1.0068
11278	KLF12	-0.880931	NA	NA
11311	VPS45	-0.71007	NA	NA
11326	VSIG4	1.1221	NA	NA
11331	PHB2	-0.581793	PHB2	-0.653619
11332	NA	NA	ACOT7	-1.44935
11335	CBX3	0.495963	NA	NA
11343	MGLL	0.532858	MGLL	0.688402
22796	COG2	-0.631394	NA	NA
22800	RRAS2	-0.921355	NA	NA
22803	NA	NA	XRN2	-0.880998
22806	IKZF3	-0.944773	NA	NA
22818	NA	NA	COPZ1	-1.04213
22820	NA	NA	COPG1	1.10695
22826	DNAJC8	-0.479363	DNAJC8	0.912548
22839	NA	NA	DLGAP4	1.80686
22849	CPEB3	0.705835	NA	NA
22856	CHSY1	0.633699	NA	NA
22858	ICK	-0.615528	NA	NA
22861	NLRP1	-1.0371	NA	NA
22862	FNDC3A	0.431798	NA	NA
22863	ATG14	-0.314276	NA	NA
22868	FASTKD2	-0.734711	NA	NA
22872	NA	NA	SEC31A	0.625414
22880	NA	NA	MORC2	5.4354
22889	KIAA0907	-0.58331	NA	NA
22895	RPH3A	0.472695	NA	NA
22897	CEP164	-0.377486	NA	NA
22898	DENND3	0.562058	NA	NA
22903	BTBD3	0.283849	NA	NA
22904	SBNO2	0.762377	NA	NA
22907	DHX30	-0.657384	NA	NA
22915	MMRN1	1.05533	MMRN1	-0.816384
22916	NCBP2	-0.856899	NA	NA
22920	KIFAP3	-0.862946	NA	NA
22921	MSRB2	0.872387	NA	NA
22926	ATF6	0.576174	NA	NA
22927	HABP4	-0.606383	NA	NA
22928	SEPHS2	0.559149	NA	NA
22929	SEPHS1	-0.529823	NA	NA
22930	NA	NA	RAB3GAP1	4.29728
22931	RAB18	0.497757	NA	NA
22933	NA	NA	SIRT2	-2.63865
22934	NA	NA	RPIA	2.71567
22937	SCAP	-0.529566	NA	NA
22974	TPX2	0.534306	NA	NA
22980	NA	NA	TCF25	1.33729
22990	PCNX1	1.03912	NA	NA
22993	NA	NA	HMGXB3	3.92179
23001	WDFY3	0.90797	NA	NA
23012	NA	NA	STK38L	1.01447
23014	FBXO21	-1.3242	NA	NA
23020	SNRNP200	-0.715735	NA	NA
23035	NA	NA	PHLPP2	-0.563455
23052	ENDOD1	0.510757	NA	NA
23059	CLUAP1	-0.410561	NA	NA
23062	GGA2	-0.920849	NA	NA
23075	NA	NA	SWAP70	-1.05592
23076	RRP1B	-1.6034	NA	NA
23078	NA	NA	VWA8	1.03002
23081	NA	NA	KDM4C	1.82023
23082	PPRC1	-0.898718	NA	NA
23095	KIF1B	1.67737	NA	NA
23107	MRPS27	-0.718284	NA	NA
23119	HIC2	-0.471208	NA	NA
23122	CLASP2	-0.476283	NA	NA
23130	ATG2A	-0.478055	NA	NA
23136	EPB41L3	-0.503272	NA	NA
23144	ZC3H3	0.429667	NA	NA
23157	SEPT6	-1.12711	NA	NA
23158	TBC1D9	-1.57196	NA	NA
23160	WDR43	-0.39193	NA	NA
23161	SNX13	0.70221	NA	NA
23165	NUP205	-1.00189	NA	NA
23171	GPD1L	-0.744124	NA	NA
23174	ZCCHC14	-0.738045	NA	NA
23175	LPIN1	-1.74253	NA	NA
23176	NA	NA	SEPT8	-0.486206
23181	DIP2A	-0.279487	NA	NA
23189	KANK1	-0.717915	NA	NA
23191	CYFIP1	-0.361915	CYFIP1	-0.61036
23193	NA	NA	GANAB	0.523861
23197	NA	NA	FAF2	-0.478556
23199	GSE1	-1.2803	NA	NA
23200	ATP11B	1.53301	NA	NA
23203	PMPCA	-0.623992	NA	NA
23205	NA	NA	ACSBG1	0.780841
23210	JMJD6	0.795385	NA	NA
23214	XPO6	0.671418	NA	NA
23218	NBEAL2	1.17876	NA	NA
23223	RRP12	0.546682	NA	NA
23225	NUP210	-0.980376	NA	NA
23236	PLCB1	-0.340654	NA	NA
23248	RPRD2	-0.436187	NA	NA
23254	KAZN	0.40168	NA	NA
23256	NA	NA	SCFD1	-0.822255
23259	DDHD2	-0.836917	NA	NA
23277	CLUH	-0.347519	NA	NA
23279	NUP160	-0.957951	NA	NA
23287	AGTPBP1	1.49109	NA	NA
23294	ANKS1A	0.951894	NA	NA
23300	ATMIN	-0.653331	NA	NA
23306	NEMP1	-0.552026	NA	NA
23307	FKBP15	0.557328	NA	NA
23310	NCAPD3	-0.703354	NA	NA
23313	KIAA0930	0.538745	NA	NA
23315	SLC9A8	0.992515	NA	NA
23317	DNAJC13	0.612879	NA	NA
23338	JADE2	-0.71287	NA	NA
23344	ESYT1	-1.84433	ESYT1	-0.941032
23350	U2SURP	-0.348837	NA	NA
23353	SUN1	-1.11278	NA	NA
23355	VPS8	0.479779	NA	NA
23357	ANGEL1	-0.462999	NA	NA
23358	USP24	-0.620986	NA	NA
23360	FNBP4	-1.23236	NA	NA
23365	ARHGEF12	0.477197	NA	NA
23367	NA	NA	LARP1	-1.04567
23370	NA	NA	ARHGEF18	1.53129
23376	NA	NA	UFL1	0.924795
23378	RRP8	-0.492902	NA	NA
23384	NA	NA	SPECC1L	-2.05129
23385	NA	NA	NCSTN	0.483315
23390	ZDHHC17	0.622351	NA	NA
23401	FRAT2	0.439275	NA	NA
23404	EXOSC2	-0.517765	NA	NA
23408	SIRT5	0.625748	NA	NA
23423	TMED3	-0.412627	NA	NA
23424	TDRD7	0.397234	NA	NA
23443	SLC35A3	-0.364447	NA	NA
23446	SLC44A1	0.593507	NA	NA
23450	SF3B3	-0.414205	NA	NA
23461	NA	NA	ABCA5	-0.999219
23484	LEPROTL1	-1.0425	NA	NA
23492	CBX7	-1.22691	NA	NA
23509	NA	NA	POFUT1	-1.63708
23510	KCTD2	0.302949	NA	NA
23513	SCRIB	-0.47394	NA	NA
23521	RPL13A	-1.34814	NA	NA
23522	KAT6B	-0.721082	NA	NA
23523	CABIN1	-0.623894	NA	NA
23530	NNT	-0.519821	NA	NA
23533	PIK3R5	-0.352813	NA	NA
23534	TNPO3	0.718113	NA	NA
23545	ATP6V0A2	-0.399771	NA	NA
23549	DNPEP	-0.628605	NA	NA
23560	GTPBP4	-0.754052	NA	NA
23569	PADI4	1.47675	PADI4	0.49388
23593	HEBP2	0.952539	NA	NA
23595	ORC3	-0.659138	NA	NA
23600	NA	NA	AMACR	1.55234
23607	NA	NA	CD2AP	1.76985
23608	MKRN1	0.666359	NA	NA
23635	SSBP2	-0.989176	NA	NA
23639	LRRC6	0.516215	NA	NA
23643	LY96	2.20477	NA	NA
23648	SSBP3	-0.64981	NA	NA
23654	PLXNB2	-0.667253	NA	NA
23670	TMEM2	0.75023	NA	NA
23678	SGK3	-0.30235	NA	NA
23708	GSPT2	-0.686929	NA	NA
23753	SDF2L1	-0.355903	SDF2L1	2.05138
23760	PITPNB	-0.351332	NA	NA
23762	OSBP2	0.721925	NA	NA
23765	IL17RA	0.805837	NA	NA
24140	FTSJ1	-0.903519	NA	NA
24148	PRPF6	-0.51861	NA	NA
25780	RASGRP3	-0.657147	NA	NA
25796	NA	NA	PGLS	0.797797
25797	QPCT	0.670312	NA	NA
25798	BRI3	0.574914	NA	NA
25800	SLC39A6	-0.584289	NA	NA
25801	GCA	0.925066	GCA	1.48835
25804	LSM4	-0.670657	LSM4	-2.85779
25805	BAMBI	0.547126	NA	NA
25813	SAMM50	-0.635813	NA	NA
25816	NA	NA	TNFAIP8	1.03625
25820	NA	NA	ARIH1	-2.03475
25821	MTO1	-0.739674	NA	NA
25843	MOB4	0.401023	NA	NA
25870	SUMF2	-0.609246	NA	NA
25873	RPL36	-0.641379	NA	NA
25875	LETMD1	-0.943717	NA	NA
25893	TRIM58	0.413703	NA	NA
25898	RCHY1	0.440236	NA	NA
25900	IFFO1	-0.482544	NA	NA
25907	TMEM158	0.982973	NA	NA
25914	RTTN	-0.433445	NA	NA
25923	ATL3	0.686854	NA	NA
25926	NOL11	-1.36088	NA	NA
25929	GEMIN5	-0.519459	NA	NA
25932	CLIC4	0.610007	NA	NA
25934	NA	NA	NIPSNAP3A	-1.24005
25942	NA	NA	SIN3A	-1.77786
25953	PNKD	-0.605941	NA	NA
25962	KIAA1429	-0.490703	NA	NA
25966	C2CD2	-0.51484	NA	NA
25970	SH2B1	-0.27765	NA	NA
25976	TIPARP	1.12899	NA	NA
25978	CHMP2B	0.410995	NA	NA
25979	DHRS7B	0.457875	NA	NA
25980	AAR2	-0.517841	NA	NA
25983	NGDN	-0.704698	NA	NA
25988	HINFP	-0.38271	NA	NA
25989	NA	NA	ULK3	2.41792
25998	IBTK	-0.560083	NA	NA
26000	TBC1D10B	0.621157	NA	NA
26003	GORASP2	-0.854021	NA	NA
26009	ZZZ3	-0.665848	NA	NA
26012	NSMF	-0.904365	NA	NA
26015	RPAP1	-0.621863	NA	NA
26020	LRP10	0.490211	NA	NA
26030	PLEKHG3	-0.774614	NA	NA
26031	OSBPL3	-0.634828	NA	NA
26047	NA	NA	CNTNAP2	0.706461
26051	PPP1R16B	-1.59715	NA	NA
26053	AUTS2	-1.40735	NA	NA
26092	NA	NA	TOR1AIP1	1.51067
26094	DCAF4	-0.608322	NA	NA
26098	EDRF1	-0.635796	NA	NA
26118	WSB1	0.89643	NA	NA
26119	LDLRAP1	-1.00044	NA	NA
26121	PRPF31	-0.878487	PRPF31	-3.08873
26123	TCTN3	-0.822904	NA	NA
26127	FGFR1OP2	0.872592	NA	NA
26151	NAT9	-0.636095	NA	NA
26156	RSL1D1	-0.98438	NA	NA
26190	FBXW2	0.899916	NA	NA
26207	PITPNC1	-0.723415	NA	NA
26225	ARL5A	-0.57229	NA	NA
26227	NA	NA	PHGDH	0.823539
26228	STAP1	-0.652158	NA	NA
26234	FBXL5	0.588669	NA	NA
26249	KLHL3	-1.28197	NA	NA
26253	CLEC4E	1.17538	NA	NA
26268	FBXO9	0.409686	NA	NA
26270	FBXO6	0.732431	NA	NA
26278	SACS	-0.630161	NA	NA
26297	SERGEF	-0.502655	NA	NA
26301	GBGT1	0.603397	NA	NA
26354	NA	NA	GNL3	-0.625274
26355	FAM162A	-1.38573	NA	NA
26502	NARF	0.762722	NA	NA
26509	NA	NA	MYOF	2.51713
26512	INTS6	0.940544	NA	NA
26515	TIMM10B	-0.410082	NA	NA
26524	LATS2	0.472466	NA	NA
26528	DAZAP1	-0.700092	NA	NA
26577	PCOLCE2	2.01535	NA	NA
26578	NA	NA	OSTF1	0.489053
26610	ELP4	-0.617743	NA	NA
26751	SH3YL1	-1.49649	NA	NA
26953	NA	NA	RANBP6	1.84841
26986	PABPC1	-1.0687	PABPC1	1.36011
26994	RNF11	0.858156	NA	NA
27013	CNPPD1	0.371035	NA	NA
27018	BEX3	0.482383	NA	NA
27036	NA	NA	SIGLEC7	-2.71244
27042	DIEXF	-0.5827	NA	NA
27067	STAU2	0.361973	NA	NA
27075	TSPAN13	-0.94726	NA	NA
27079	RPUSD2	-0.741444	NA	NA
27085	NA	NA	MTBP	2.30804
27097	TAF5L	-0.484264	NA	NA
27101	CACYBP	-0.527287	NA	NA
27102	EIF2AK1	0.663575	NA	NA
27106	ARRDC2	-0.629474	NA	NA
27128	CYTH4	0.449984	NA	NA
27131	SNX5	-0.983005	NA	NA
27161	AGO2	0.524985	NA	NA
27163	NAAA	-1.22724	NA	NA
27180	SIGLEC9	1.14677	NA	NA
27185	DISC1	0.675713	NA	NA
27239	GPR162	-1.11117	NA	NA
27240	SIT1	-1.13114	NA	NA
27243	CHMP2A	0.299466	NA	NA
27249	MMADHC	0.821613	NA	NA
27252	KLHL20	-0.556864	NA	NA
27284	SULT1B1	2.00512	NA	NA
27314	NA	NA	RAB30	-2.11498
27316	RBMX	-0.905241	NA	NA
27334	P2RY10	-2.40843	NA	NA
27335	NA	NA	EIF3K	-1.25407
27339	PRPF19	-1.09139	NA	NA
27347	STK39	-1.03871	NA	NA
27430	MAT2B	-0.72064	NA	NA
27434	POLM	-0.376097	NA	NA
27440	CECR5	-0.632674	HDHD5	1.8015
28231	SLCO4A1	0.45711	NA	NA
28951	TRIB2	-1.40598	NA	NA
28970	NA	NA	C11orf54	1.67799
28972	SPCS1	-0.487757	SPCS1	2.64309
28974	C19orf53	-0.301779	NA	NA
28978	TMEM14A	-0.857685	NA	NA
28984	RGCC	-0.708894	NA	NA
28986	MAGEH1	-0.748521	NA	NA
28988	DBNL	0.673566	NA	NA
28996	HIPK2	0.337668	NA	NA
28998	MRPL13	0.384685	NA	NA
29035	C16orf72	0.905823	NA	NA
29062	WDR91	-0.391059	NA	NA
29071	C1GALT1C1	1.08798	NA	NA
29074	MRPL18	-0.491057	NA	NA
29078	NDUFAF4	-0.541423	NA	NA
29083	GTPBP8	-0.830047	NA	NA
29085	PHPT1	-0.56248	NA	NA
29088	NA	NA	MRPL15	1.51782
29090	TIMM21	-0.896982	NA	NA
29094	LGALSL	0.699551	NA	NA
29097	CNIH4	1.64382	NA	NA
29105	CFAP20	-0.969782	NA	NA
29106	NA	NA	SCG3	-1.50868
29107	NXT1	-1.04423	NA	NA
29108	NA	NA	PYCARD	0.754411
29110	TBK1	0.372388	NA	NA
29121	CLEC2D	-0.840677	NA	NA
29126	CD274	0.329112	NA	NA
29780	PARVB	0.443032	NA	NA
29802	VPREB3	-1.24641	NA	NA
29851	ICOS	-0.539241	NA	NA
29880	ALG5	-0.573416	NA	NA
29883	CNOT7	-0.645549	NA	NA
29894	CPSF1	-0.443216	CPSF1	-1.32432
29901	SAC3D1	-0.332407	NA	NA
29902	FAM216A	-0.349161	NA	NA
29914	UBIAD1	-0.68596	NA	NA
29916	SNX11	0.44023	NA	NA
29940	DSE	0.615002	NA	NA
29952	DPP7	-0.567771	DPP7	0.546751
29957	NA	NA	SLC25A24	-0.462369
29960	MRM2	-0.53405	NA	NA
29965	CDIP1	-0.317642	NA	NA
29969	MDFIC	-1.06943	NA	NA
29979	NA	NA	UBQLN1	0.970642
[truncated: 1,234 more rows]

## Sheet: C
shared name	name	CD_MemberList	CD_MemberList_Size	CD_MemberList_LogSize	CD_CommunityName	CD_AnnotatedMembers	CD_AnnotatedMembers_Size	CD_AnnotatedMembers_Overlap	CD_AnnotatedMembers_Pvalue	CD_Labeled	CD_AnnotatedAlgorithm	CD_NonAnnotatedMembers	CD_AnnotatedMembers_SourceDB	CD_AnnotatedMembers_SourceTerm	degree.layout
C2848	C2848	AAMP AAR2 AARS AATK ABCA1 ABCA13 ABCA5 ABCB1 ABCB7 ABCC4 ABCF1 ABCF2 ABCF3 ABHD17B ABI1 ABI3 ABL1 ABLIM1 ABTB1 ACADSB ACADVL ACAT1 ACAT2 ACD ACER3 ACN9 ACO1 ACO2 ACP1 ACPP ACSBG1 ACSL1 ACSL3 ACSL4 ACSS1 ACSS2 ACTA2 ACTN1 ACTN4 ACTR1A ACTR1B ACTR3B ACTR5 ACVR1 ACVR1B ACYP1 ADAM10 ADAM15 ADAM8 ADAM9 ADAMTS2 ADAMTS3 ADARB1 ADCK3 ADCK4 ADCY4 ADI1 ADIPOR1 ADK ADM ADORA2B ADORA3 ADPGK ADPRHL2 ADRB2 ADS…	2556	11.32	Spleen	AAMP AATK ABCA1 ABCA5 ABCB7 ABCF1 ABCF3 ABI1 ABI3 ABL1 ABLIM1 ACADVL ACAT1 ACAT2 ACD ACO2 ACP1 ACSL3 ACSL4 ACTN1 ACTN4 ACVR1 ACYP1 ADAM8 ADCK4 ADCY4 ADI1 ADK ADM ADPGK ADSS AFF3 AFG3L2 AGFG1 AGO2 AGPAT5 AGTPBP1 AGTRAP AHSA1 AIF1 AK9 AKAP1 AKAP8 AKR1C3 AKR7A2 ALDH18A1 ALDH3A2 ALDH4A1 ALDH9A1 ALG5 ALOX5 ALOX5AP ALS2 AMFR AMPD2 ANAPC16 ANAPC5 ANAPC7 ANP32E ANPEP ANXA1 ANXA2 ANXA3 ANXA6 AP2A1 AP3M2 A…	1310	0.19	4.9E-324	true	Annotated by gProfiler [Docker: coleslawndex/cdgprofilergenestoterm:0.3.0] {{--organism=hsapiens, --minoverlap=0.05, --maxpval=0.00001, --maxgenelistsize=5000}} via CyCommunityDetection Cytoscape App (1.12.0)	AAR2 AARS ABCA13 ABCB1 ABCC4 ABCF2 ABHD17B ABTB1 ACADSB ACER3 ACN9 ACO1 ACPP ACSBG1 ACSL1 ACSS1 ACSS2 ACTA2 ACTR1A ACTR1B ACTR3B ACTR5 ACVR1B ADAM10 ADAM15 ADAM9 ADAMTS2 ADAMTS3 ADARB1 ADCK3 ADIPOR1 ADORA2B ADORA3 ADPRHL2 ADRB2 AFAP1L1 AGL AGPAT2 AGPAT9 AHNAK AHSP AIM2 AKIRIN2 AKR1B1 ALAS2 ALCAM ALDH1A1 ALPL AMACR AMPD3 AMPH AMY2B ANGEL1 ANK1 ANKMY2 ANKRD16 ANKRD32 ANKRD34B ANKRD55 ANKRD9 ANLN AN…	HPA	HPA:0530000	37
C2811	C2811	AATK ABCA1 ABCA13 ABCA5 ABCB1 ABHD17B ABI1 ABI3 ABL1 ABLIM1 ABTB1 ACD ACER3 ACP1 ACPP ACSBG1 ACSL1 ACSL3 ACSL4 ACTA2 ACTN1 ACTN4 ACTR1A ACTR1B ACTR3B ACTR5 ACVR1 ACVR1B ADAM10 ADAM15 ADAM8 ADAM9 ADAMTS2 ADAMTS3 ADARB1 ADCY4 ADIPOR1 ADK ADM ADORA2B ADORA3 ADPRHL2 ADRB2 ADSS AFAP1L1 AGFG1 AGPAT2 AGPAT5 AGPAT9 AGTRAP AHNAK AIF1 AIM2 AK9 AKAP1 AKAP8 ALCAM ALDH1A1 ALOX5AP ALPL AMPD2 AMPD3 AMPH ANAPC16…	1619	10.661	Immune System	ABCA13 ABHD17B ABI1 ABL1 ACTR1A ACTR1B ADAM10 ADAM8 AGPAT2 AIM2 AMPD3 ANAPC5 ANAPC7 ANPEP ANXA1 ANXA2 AP1S2 AP2A1 AP2B1 AP2S1 APAF1 APBB1IP APRT ARIH1 ARPC1A ARRB1 ARRB2 ASB13 ATG7 ATP11B ATP6V1D ATP8B4 AZU1 B4GALT1 BATF BCL2 BCL2L1 BCL6 BIRC2 BIRC3 BIRC5 BLK BPI BRI3 BST1 BTLA C1QA C1QC C3AR1 C4BPA CAB39 CALR CAMK2D CAMP CAPN1 CAPZA2 CARD11 CARD9 CASP1 CASP8 CBLB CCL5 CCR2 CCT2 CCT8 CD177 CD1C C…	513	0.161	4.9E-324	true	Annotated by gProfiler [Docker: coleslawndex/cdgprofilergenestoterm:0.3.0] {{--organism=hsapiens, --minoverlap=0.05, --maxpval=0.00001, --maxgenelistsize=5000}} via CyCommunityDetection Cytoscape App (1.12.0)	AATK ABCA1 ABCA5 ABCB1 ABI3 ABLIM1 ABTB1 ACD ACER3 ACP1 ACPP ACSBG1 ACSL1 ACSL3 ACSL4 ACTA2 ACTN1 ACTN4 ACTR3B ACTR5 ACVR1 ACVR1B ADAM15 ADAM9 ADAMTS2 ADAMTS3 ADARB1 ADCY4 ADIPOR1 ADK ADM ADORA2B ADORA3 ADPRHL2 ADRB2 ADSS AFAP1L1 AGFG1 AGPAT5 AGPAT9 AGTRAP AHNAK AIF1 AK9 AKAP1 AKAP8 ALCAM ALDH1A1 ALOX5AP ALPL AMPD2 AMPH ANAPC16 ANK1 ANKRD16 ANKRD32 ANKRD55 ANKRD9 ANLN ANP32E ANXA3 ANXA4 ANXA6 AP3…	REAC	REAC:R-HSA-168256	12
C2760	C2760	ABCA1 ABCA5 ABL1 ABTB1 ACD ACSBG1 ACSL1 ACSL3 ACSL4 ACTR5 ACVR1 ACVR1B ALCAM ANAPC16 ANAPC5 ANAPC7 ANKRD16 ANKRD32 ANKRD9 ANLN ANP32E APEX1 AQR ARMC10 ASB13 ASPM ATG7 AURKA AUTS2 AZIN1 BAMBI BANF1 BAZ1A BCL11A BCL11B BCL9L BCOR BIRC2 BIRC5 BOD1 BRD9 BRPF1 C17orf49 C17orf70 C4BPA C9orf142 CABIN1 CBLB CBX3 CBX7 CCDC92 CCNA2 CCNB1 CCND2 CCND3 CD320 CD36 CD40LG CDC16 CDC23 CDC34 CDCA5 CDK1 CDK14 CDK6…	448	8.807	Chromosome organization	ABL1 ACD ACTR5 ANAPC5 ANAPC7 ANP32E APEX1 AURKA AUTS2 BANF1 BAZ1A BCOR BOD1 BRD9 BRPF1 C17orf49 CABIN1 CBX3 CBX7 CCNA2 CCNB1 CDC16 CDC23 CDCA5 CDK1 CENPA CENPM CENPW CHAMP1 CHD1 CHRAC1 COPS6 COPS7B COPS8 CTCF CUL4A DDB1 DDB2 DFFB DNA2 DNMT1 DR1 EHMT2 ERCC1 ERCC3 GATA1 GATA3 GTF2H1 HCFC1 HDAC1 HDAC4 HDAC6 HIRA HIRIP3 HIST1H2AH HIST1H2BD HIST1H2BJ HJURP HMGB2 HMGN1 HUWE1 INO80 JADE1 JADE2 KANSL2 KA…	157	0.103	5.75646e-148	true	Annotated by gProfiler [Docker: coleslawndex/cdgprofilergenestoterm:0.3.0] {{--organism=hsapiens, --minoverlap=0.05, --maxpval=0.00001, --maxgenelistsize=5000}} via CyCommunityDetection Cytoscape App (1.12.0)	ABCA1 ABCA5 ABTB1 ACSBG1 ACSL1 ACSL3 ACSL4 ACVR1 ACVR1B ALCAM ANAPC16 ANKRD16 ANKRD32 ANKRD9 ANLN AQR ARMC10 ASB13 ASPM ATG7 AZIN1 BAMBI BCL11A BCL11B BCL9L BIRC2 BIRC5 C17orf70 C4BPA C9orf142 CBLB CCDC92 CCND2 CCND3 CD320 CD36 CD40LG CDC34 CDK14 CDK6 CDKN1A CDKN1B CDKN2D CDKN3 CDR2 CEBPB CEBPD CEP55 CKAP5 CLASP2 CLIC2 CLIC4 CLIP1 CLIP2 CMTR2 COMMD7 CPEB4 CRBN CREBZF CTDSPL CTGF CUL1 DCAF16 DCAF4…	GO:BP	GO:0051276	17
C2634	C2634	JAG1 LFNG MFNG	3	1.585	O-fucosylpeptide 3-beta-N-acetylglucosaminyltransferase activity	LFNG MFNG	2	0.5	2.47494e-06	false	Annotated by gProfiler [Docker: coleslawndex/cdgprofilergenestoterm:0.3.0] {{--organism=hsapiens, --minoverlap=0.05, --maxpval=0.00001, --maxgenelistsize=5000}} via CyCommunityDetection Cytoscape App (1.12.0)	JAG1	GO:MF	GO:0033829	1
C2653	C2653	ACVR1 ACVR1B ALCAM BAMBI CD320 CTDSPL CTGF DRAP1 ENG PTPN4 RGCC SMAD3 SMAD7 TGFBR1 TGFBR3 USP15 ZEB2 ZFYVE16	18	4.17	activin binding	ACVR1 ACVR1B ENG SMAD7 TGFBR1 TGFBR3	6	0.231	1.59935e-16	false	Annotated by gProfiler [Docker: coleslawndex/cdgprofilergenestoterm:0.3.0] {{--organism=hsapiens, --minoverlap=0.05, --maxpval=0.00001, --maxgenelistsize=5000}} via CyCommunityDetection Cytoscape App (1.12.0)	ALCAM BAMBI CD320 CTDSPL CTGF DRAP1 PTPN4 RGCC SMAD3 USP15 ZEB2 ZFYVE16	GO:MF	GO:0048185	1
C2662	C2662	CABIN1 DFFA DFFB H1F0 H1FX HIRA HIRIP3 HIST1H1C HMGB2 SET	10	3.322	Apoptosis induced DNA fragmentation	DFFA DFFB HMGB2	3	0.176	5.83689e-08	false	Annotated by gProfiler [Docker: coleslawndex/cdgprofilergenestoterm:0.3.0] {{--organism=hsapiens, --minoverlap=0.05, --maxpval=0.00001, --maxgenelistsize=5000}} via CyCommunityDetection Cytoscape App (1.12.0)	CABIN1 H1F0 H1FX HIRA HIRIP3 HIST1H1C SET	REAC	REAC:R-HSA-140342	1
C2663	C2663	BAZ1A C17orf49 CHRAC1 RSF1 SCAF11 SMARCA1	6	2.585	ISWI-type complex	BAZ1A C17orf49 CHRAC1 RSF1 SMARCA1	5	0.385	1.76108e-16	false	Annotated by gProfiler [Docker: coleslawndex/cdgprofilergenestoterm:0.3.0] {{--organism=hsapiens, --minoverlap=0.05, --maxpval=0.00001, --maxgenelistsize=5000}} via CyCommunityDetection Cytoscape App (1.12.0)	SCAF11	GO:CC	GO:0031010	1
C2673	C2673	ACSBG1 ACSL1 ACSL3 ACSL4 MGLL NAAA	6	2.585	decanoate-CoA ligase activity	ACSBG1 ACSL1 ACSL3 ACSL4	4	0.333	2.8297e-12	false	Annotated by gProfiler [Docker: coleslawndex/cdgprofilergenestoterm:0.3.0] {{--organism=hsapiens, --minoverlap=0.05, --maxpval=0.00001, --maxgenelistsize=5000}} via CyCommunityDetection Cytoscape App (1.12.0)	MGLL NAAA	GO:MF	GO:0102391	1
C2707	C2707	ANLN ASPM AURKA BIRC5 BOD1 CCNA2 CCNB1 CDK1 CDKN3 CENPA CENPM CENPW CEP55 CPEB4 HJURP HNRNPLL KIF11 KIF20B MCM3 MCM7 NCAPD3 NCAPG NUSAP1 ORC3 ORC5 POLA1 PRIM1 TOP2A TPX2 TTK	30	4.907	E2F mediated regulation of DNA replication	CCNB1 CDK1 ORC3 ORC5 POLA1 PRIM1	6	0.13	1.26541e-13	true	Annotated by gProfiler [Docker: coleslawndex/cdgprofilergenestoterm:0.3.0] {{--organism=hsapiens, --minoverlap=0.05, --maxpval=0.00001, --maxgenelistsize=5000}} via CyCommunityDetection Cytoscape App (1.12.0)	ANLN ASPM AURKA BIRC5 BOD1 CCNA2 CDKN3 CENPA CENPM CENPW CEP55 CPEB4 HJURP HNRNPLL KIF11 KIF20B MCM3 MCM7 NCAPD3 NCAPG NUSAP1 TOP2A TPX2 TTK	REAC	REAC:R-HSA-113510	1
C2710	C2710	ABCA5 ANAPC16 AZIN1 BIRC2 C4BPA CCDC92 CD40LG ELP6 EPAS1 HLX INSC LTB NFKBIE NUMB ODC1 PAAF1 POMP PSMA1 PSMA4 PSMB8 PSMB9 PSMC4 PSMD1 PSMD5 PSME1 QTRT1 RELA RNF146 RUNX3 SETD6 SFMBT1 UBFD1 UBLCP1 USP14 WDR11	35	5.129	Regulation of ornithine decarboxylase (ODC)	AZIN1 ODC1 PSMA1 PSMA4 PSMB8 PSMB9 PSMC4 PSMD1 PSMD5 PSME1	10	0.132	2.78767e-21	false	Annotated by gProfiler [Docker: coleslawndex/cdgprofilergenestoterm:0.3.0] {{--organism=hsapiens, --minoverlap=0.05, --maxpval=0.00001, --maxgenelistsize=5000}} via CyCommunityDetection Cytoscape App (1.12.0)	ABCA5 ANAPC16 BIRC2 C4BPA CCDC92 CD40LG ELP6 EPAS1 HLX INSC LTB NFKBIE NUMB PAAF1 POMP QTRT1 RELA RNF146 RUNX3 SETD6 SFMBT1 UBFD1 UBLCP1 USP14 WDR11	REAC	REAC:R-HSA-350562	1
C2717	C2717	ABL1 CCNA2 CCND2 CCND3 CDK14 CDK6 CDKN1A CDKN1B CDKN2D DP2 DYRK2 E2F2 ELF1 MDM4 RBL2 TFDP1	16	4	Aberrant regulation of mitotic G1/S transition in cancer due to RB1 defects	CCND2 CCND3 CDK6 CDKN1A CDKN1B E2F2 TFDP1	7	0.28	4.23021e-20	false	Annotated by gProfiler [Docker: coleslawndex/cdgprofilergenestoterm:0.3.0] {{--organism=hsapiens, --minoverlap=0.05, --maxpval=0.00001, --maxgenelistsize=5000}} via CyCommunityDetection Cytoscape App (1.12.0)	ABL1 CCNA2 CDK14 CDKN2D DP2 DYRK2 ELF1 MDM4 RBL2	REAC	REAC:R-HSA-9659787	1
C2655	C2655	AATK ABI3 ABL1 CABLES2 CAPN1 CAPNS1 CAPNS2 CDK5 CDK5RAP1 ETV6 MEF2A MEF2D NFATC3 PSTPIP1 SLC2A14 SPAG9	16	4	Calpain 1	CAPN1 CAPNS1	2	0.125	6.18741e-06	false	Annotated by gProfiler [Docker: coleslawndex/cdgprofilergenestoterm:0.3.0] {{--organism=hsapiens, --minoverlap=0.05, --maxpval=0.00001, --maxgenelistsize=5000}} via CyCommunityDetection Cytoscape App (1.12.0)	AATK ABI3 ABL1 CABLES2 CAPNS2 CDK5 CDK5RAP1 ETV6 MEF2A MEF2D NFATC3 PSTPIP1 SLC2A14 SPAG9	CORUM	CORUM:6710	1
C2729	C2729	ABTB1 ANAPC5 ANAPC7 ANKRD9 ARMC10 ASB13 ATG7 CBLB CBX7 CDC16 CDC23 CDC34 COMMD7 COPS6 COPS7B COPS8 CUL1 DCUN1D1 DIDO1 DIRC2 DPP3 FAM110A FBXL12 FBXL13 FBXL5 FBXO21 FBXO30 FBXO32 FBXO6 FBXO9 FBXW2 FBXW4 FEM1C GRB10 HERC6 HIPK2 HUWE1 KBTBD6 KCTD6 KEAP1 KLHL2 KLHL20 KLHL3 KLHL42 KRCC1 MAGED1 MEX3C MIB2 MKRN1 NAE1 NAP1L4 NEDD4 PCNX PJA1 PJA2 RBBP6 RCHY1 RNF11 RNF126 RNF144B RNF6 RNF7 SIAH2 SOCS2 SOCS…	86	6.426	Antigen processing: Ubiquitination & Proteasome degradation	ANAPC5 ANAPC7 ASB13 ATG7 CBLB CDC16 CDC23 CDC34 CUL1 FBXL12 FBXL13 FBXL5 FBXO21 FBXO30 FBXO32 FBXO6 FBXO9 FBXW2 FBXW4 HERC6 HUWE1 KBTBD6 KCTD6 KEAP1 KLHL2 KLHL20 KLHL3 KLHL42 MEX3C MIB2 MKRN1 NEDD4 PJA1 PJA2 RBBP6 RCHY1 RNF126 RNF144B RNF6 RNF7 SIAH2 SOCS3 TCEB1 TRIP12 UBA3 UBA6 UBE2E1 UBE2E2 UBE2G2 UBE2H UBE2J1 UBE2K UBE2L6 UBE2N UBE2Q2 UFL1 VHL WSB1	58	0.174	8.64406e-113	true	Annotated by gProfiler [Docker: coleslawndex/cdgprofilergenestoterm:0.3.0] {{--organism=hsapiens, --minoverlap=0.05, --maxpval=0.00001, --maxgenelistsize=5000}} via CyCommunityDetection Cytoscape App (1.12.0)	ABTB1 ANKRD9 ARMC10 CBX7 COMMD7 COPS6 COPS7B COPS8 DCUN1D1 DIDO1 DIRC2 DPP3 FAM110A FEM1C GRB10 HIPK2 KRCC1 MAGED1 NAE1 NAP1L4 PCNX RNF11 SOCS2 SUGP2 TULP4 UFM1 USP13 USP47	REAC	REAC:R-HSA-983168	1
C2696	C2696	ABL1 BANK1 BLK BMX CD200R1 CD2AP CD300LB CD99 CSF2RA CSF3R DOK2 DPYSL2 EGF EPHA3 EPHA4 EPHA5 EPHB1 ESAM FARP2 FCER1A FES FGR FYN GRB2 HCK ICOS IFNAR1 IFNLR1 IKZF3 IL10 IL10RA IL10RB IL11RA IL12RB1 IL27RA IL2RB IL4R IRS2 ITK JAK1 JAK2 JAK3 KL KLRD1 KLRG1 LANCL2 LCK LEPR LRPPRC MET MYO18A OSM PDGFA PDGFC PECAM1 PIK3AP1 PIK3CB PIK3R1 PLCG1 PRUNE2 PTK2B PTPN11 SH2B2 SH2D2A SIT1 SOCS3 SOS1 STAP1 STAT2…	78	6.285	non-membrane spanning protein tyrosine kinase activity	ABL1 BLK BMX FES FGR FYN HCK ITK JAK1 JAK2 JAK3 LCK PTK2B TXK YES1	15	0.138	1.75513e-30	false	Annotated by gProfiler [Docker: coleslawndex/cdgprofilergenestoterm:0.3.0] {{--organism=hsapiens, --minoverlap=0.05, --maxpval=0.00001, --maxgenelistsize=5000}} via CyCommunityDetection Cytoscape App (1.12.0)	BANK1 CD200R1 CD2AP CD300LB CD99 CSF2RA CSF3R DOK2 DPYSL2 EGF EPHA3 EPHA4 EPHA5 EPHB1 ESAM FARP2 FCER1A GRB2 ICOS IFNAR1 IFNLR1 IKZF3 IL10 IL10RA IL10RB IL11RA IL12RB1 IL27RA IL2RB IL4R IRS2 KL KLRD1 KLRG1 LANCL2 LEPR LRPPRC MET MYO18A OSM PDGFA PDGFC PECAM1 PIK3AP1 PIK3CB PIK3R1 PLCG1 PRUNE2 PTPN11 SH2B2 SH2D2A SIT1 SOCS3 SOS1 STAP1 STAT2 STAT5B TESPA1 TFF3 THEMIS TSPAN3 UGCG VAV3	GO:MF	GO:0004715	1
C2713	C2713	ADIPOR1 AKAP1 AKAP8 ATG14 ATG16L1 ATG2A ATG4D ATG7 ATG9A CAB39 CAMKK2 CBFA2T2 CTNNAL1 FUNDC1 KCNMA1 KDM3B LAMTOR3 MAP1LC3B NOL8 PIK3R4 PRKAA1 PRKAB2 PRKACB PRKAG2 PRKAR2A PRKX RB1CC1 RRAGB RRAGD SESN2 SLK STIM2 ULK1 ULK3 WDR59	35	5.129	Autophagy	ATG14 ATG16L1 ATG7 ATG9A MAP1LC3B PIK3R4 PRKAA1 PRKAB2 PRKAG2 RB1CC1 ULK1	11	0.204	1.64317e-27	false	Annotated by gProfiler [Docker: coleslawndex/cdgprofilergenestoterm:0.3.0] {{--organism=hsapiens, --minoverlap=0.05, --maxpval=0.00001, --maxgenelistsize=5000}} via CyCommunityDetection Cytoscape App (1.12.0)	ADIPOR1 AKAP1 AKAP8 ATG2A ATG4D CAB39 CAMKK2 CBFA2T2 CTNNAL1 FUNDC1 KCNMA1 KDM3B LAMTOR3 NOL8 PRKACB PRKAR2A PRKX RRAGB RRAGD SESN2 SLK STIM2 ULK3 WDR59	WP	WP:WP4923	1
C2740	C2740	ABCA1 ACSL1 BANF1 BCOR BRD9 CD36 CEBPB CEBPD CMTR2 EBF1 EMD FHL2 KLF4 KLF5 LEMD2 MED10 MED17 MED24 MED6 NCOA1 NCOR2 PBRM1 PCK1 PHF10 PPARG RPAP1 RXRA SMARCA4 SMARCD3 SRA1 TCL1A TGS1 TMEM63B ZC3H12A ZMIZ2 ZNF467	36	5.17	Transcriptional regulation of white adipocyte differentiation	CD36 CEBPB CEBPD EBF1 KLF4 KLF5 MED10 MED17 MED24 MED6 NCOA1 NCOR2 PCK1 PPARG RXRA SMARCD3 TGS1 ZNF467	18	0.18	6.08391e-41	false	Annotated by gProfiler [Docker: coleslawndex/cdgprofilergenestoterm:0.3.0] {{--organism=hsapiens, --minoverlap=0.05, --maxpval=0.00001, --maxgenelistsize=5000}} via CyCommunityDetection Cytoscape App (1.12.0)	ABCA1 ACSL1 BANF1 BCOR BRD9 CMTR2 EMD FHL2 LEMD2 PBRM1 PHF10 RPAP1 SMARCA4 SRA1 TCL1A TMEM63B ZC3H12A ZMIZ2	REAC	REAC:R-HSA-381340	1
C2694	C2694	ADAM10 ADAM8 AGPAT2 AIF1 ATP6V1D ATP8B4 BST1 C3AR1 CD177 CD36 CD46 CD59 CEACAM3 CEACAM8 CLEC4D COPB1 CR1 CYBB CYSTM1 DEGS1 DNAJC5 EMR1 FCAR ITGAM ITGAX ITGB2 LAMTOR3 MCEMP1 MGAM MMP25 MOSPD2 MPZL1 MS4A3 NBEAL2 OLR1 ORMDL3 P2RX1 PGRMC1 PLD1 RAP2C RNF24 SELP SIRPA SIRPG SLC11A1 SLC2A3 SLC2A5 SLCO4C1 SNAP23 STOM TARM1 TGFBI TMEM176A TMEM30A TOM1 TRPM2 TSPAN14 TSPAN33 VAMP8	59	5.883	specific granule membrane	ADAM10 ADAM8 AGPAT2 ATP6V1D ATP8B4 BST1 C3AR1 CD177 CD36 CEACAM3 CEACAM8 CLEC4D CYBB DEGS1 DNAJC5 FCAR ITGAM ITGB2 LAMTOR3 MCEMP1 MMP25 MOSPD2 MS4A3 OLR1 ORMDL3 P2RX1 PGRMC1 PLD1 SLC2A3 SLC2A5 SLCO4C1 SNAP23 STOM TARM1 TMEM30A TOM1 TRPM2 TSPAN14 VAMP8	39	0.361	1.56022e-98	true	Annotated by gProfiler [Docker: coleslawndex/cdgprofilergenestoterm:0.3.0] {{--organism=hsapiens, --minoverlap=0.05, --maxpval=0.00001, --maxgenelistsize=5000}} via CyCommunityDetection Cytoscape App (1.12.0)	AIF1 CD46 CD59 COPB1 CR1 CYSTM1 EMR1 ITGAX MGAM MPZL1 NBEAL2 RAP2C RNF24 SELP SIRPA SIRPG SLC11A1 TGFBI TMEM176A TSPAN33	GO:CC	GO:0035579	1
C2741	C2741	ACTR5 ANP32E APEX1 AQR C17orf70 C9orf142 CHAMP1 CRBN CUL4A DCAF16 DCAF4 DDA1 DDB1 DDB2 DNA2 ERCC1 ERCC3 ERCC5 FOXN2 GTF2H1 HMGN1 INO80 LIG1 MAD2L2 MDC1 MMS19 MUM1 NBN NEIL2 NTHL1 PARP1 PCNA PLEKHO1 PMS2 POLB POLE3 POLM PRKDC PRSS12 RAD1 RAD17 RAD23B RAD51C REV3L RFC1 RFC4 RNASEH2B RPA1 RYK SHPRH SMARCAD1 SSBP2 SSBP3 TCEA1 TDP1 UBE2N UBQLN1 UHRF2 USP24 XPA XPC XRCC5 XRCC6 ZBTB14	64	6	DNA Repair Pathways Full Network	APEX1 CUL4A DDB1 DDB2 ERCC1 ERCC3 ERCC5 GTF2H1 LIG1 NBN NEIL2 NTHL1 PARP1 PCNA PMS2 POLB POLE3 POLM PRKDC RAD23B RAD51C REV3L RFC1 RFC4 RPA1 XPA XPC XRCC5 XRCC6	29	0.191	2.02175e-61	true	Annotated by gProfiler [Docker: coleslawndex/cdgprofilergenestoterm:0.3.0] {{--organism=hsapiens, --minoverlap=0.05, --maxpval=0.00001, --maxgenelistsize=5000}} via CyCommunityDetection Cytoscape App (1.12.0)	ACTR5 ANP32E AQR C17orf70 C9orf142 CHAMP1 CRBN DCAF16 DCAF4 DDA1 DNA2 FOXN2 HMGN1 INO80 MAD2L2 MDC1 MMS19 MUM1 PLEKHO1 PRSS12 RAD1 RAD17 RNASEH2B RYK SHPRH SMARCAD1 SSBP2 SSBP3 TCEA1 TDP1 UBE2N UBQLN1 UHRF2 USP24 ZBTB14	WP	WP:WP4946	1
C2716	C2716	AFF3 CDK9 CSNK2A2 CTDP1 CTR9 EAF2 FBRSL1 HMGB3 IWS1 NELFCD SUB1 SUPT16H SUPT5H TCEA1 WDR61	15	3.907	RNA Polymerase II Transcription Elongation	CDK9 CTDP1 CTR9 EAF2 IWS1 NELFCD SUPT16H SUPT5H TCEA1 WDR61	10	0.156	2.05821e-25	true	Annotated by gProfiler [Docker: coleslawndex/cdgprofilergenestoterm:0.3.0] {{--organism=hsapiens, --minoverlap=0.05, --maxpval=0.00001, --maxgenelistsize=5000}} via CyCommunityDetection Cytoscape App (1.12.0)	AFF3 CSNK2A2 FBRSL1 HMGB3 SUB1	REAC	REAC:R-HSA-75955	1
C2743	C2743	ANKRD32 CREBZF DR1 HCFC1 HOXA9 JADE2 KANSL2 KANSL3 KAT2A KAT6B MBD6 MBIP MEAF6 MORF4L2 MRFAP1L1 MSL3 OGT POLE3 WDR5 YEATS2 ZZZ3	21	4.392	Ada2/Gcn5/Ada3 transcription activator complex	DR1 HCFC1 KAT2A MBIP POLE3 WDR5 YEATS2 ZZZ3	8	0.286	5.43537e-23	false	Annotated by gProfiler [Docker: coleslawndex/cdgprofilergenestoterm:0.3.0] {{--organism=hsapiens, --minoverlap=0.05, --maxpval=0.00001, --maxgenelistsize=5000}} via CyCommunityDetection Cytoscape App (1.12.0)	ANKRD32 CREBZF HOXA9 JADE2 KANSL2 KANSL3 KAT6B MBD6 MEAF6 MORF4L2 MRFAP1L1 MSL3 OGT	GO:CC	GO:0005671	1
C2702	C2702	ATXN7L3 BTAF1 KAT2A TADA1 TAF10 TAF4 TAF5 TAF5L TAF7 TBPL1	10	3.322	transcription factor TFTC complex	KAT2A TAF10 TAF4 TAF5 TAF5L TAF7	6	0.333	1.60697e-18	false	Annotated by gProfiler [Docker: coleslawndex/cdgprofilergenestoterm:0.3.0] {{--organism=hsapiens, --minoverlap=0.05, --maxpval=0.00001, --maxgenelistsize=5000}} via CyCommunityDetection Cytoscape App (1.12.0)	ATXN7L3 BTAF1 TADA1 TBPL1	GO:CC	GO:0033276	1
C2749	C2749	ANKRD16 BIRC5 CCNB1 CDCA5 CDK1 CENPA CENPM CKAP5 CLASP2 CLIP1 CLIP2 FRAT1 FRAT2 IGBP1 IPO9 LCMT1 MAD1L1 MAGEF1 MAPRE2 MIS12 NSMCE4A PPP1R10 PPP2CB PPP2R5A PPP2R5C PPP2R5D RAD21 RANBP1 RANGAP1 RCC1 SCFD2 SHOC2 SMC3 WDR82 XPO1 ZW10	36	5.17	Resolution of Sister Chromatid Cohesion	BIRC5 CCNB1 CDCA5 CDK1 CENPA CENPM CKAP5 CLASP2 CLIP1 MAD1L1 MIS12 PPP2CB PPP2R5A PPP2R5C PPP2R5D RAD21 RANGAP1 SMC3 XPO1 ZW10	20	0.144	4.3349e-43	false	Annotated by gProfiler [Docker: coleslawndex/cdgprofilergenestoterm:0.3.0] {{--organism=hsapiens, --minoverlap=0.05, --maxpval=0.00001, --maxgenelistsize=5000}} via CyCommunityDetection Cytoscape App (1.12.0)	ANKRD16 CLIP2 FRAT1 FRAT2 IGBP1 IPO9 LCMT1 MAGEF1 MAPRE2 NSMCE4A PPP1R10 RANBP1 RCC1 SCFD2 SHOC2 WDR82	REAC	REAC:R-HSA-2500257	1
C2711	C2711	ACTR1A ACTR3B CCP110 CDK1 CDK5RAP2 CEP135 CEP164 CEP57 CKAP5 CLIP4 CSNK1E DCTN2 DYNC1I2 DYNLT1 FAM58A IQCB1 KIFC3 MAP4 NEK2 NIN ODF2 OFD1 PCNT POC5 RAB11A RAB3GAP1 SEPT2 SFI1 TCTN3 TMEM138 TMX4 TPX2 TTBK2 TUBGCP2 TUBGCP6 TXNDC12	36	5.17	AURKA Activation by TPX2	ACTR1A CCP110 CDK1 CDK5RAP2 CEP135 CEP164 CEP57 CKAP5 DCTN2 DYNC1I2 NEK2 ODF2 OFD1 PCNT SFI1 TPX2	16	0.182	4.75301e-37	false	Annotated by gProfiler [Docker: coleslawndex/cdgprofilergenestoterm:0.3.0] {{--organism=hsapiens, --minoverlap=0.05, --maxpval=0.00001, --maxgenelistsize=5000}} via CyCommunityDetection Cytoscape App (1.12.0)	ACTR3B CLIP4 CSNK1E DYNLT1 FAM58A IQCB1 KIFC3 MAP4 NIN POC5 RAB11A RAB3GAP1 SEPT2 TCTN3 TMEM138 TMX4 TTBK2 TUBGCP2 TUBGCP6 TXNDC12	REAC	REAC:R-HSA-8854518	1
C2753	C2753	ACD AUTS2 BCL11A BCL11B BCL9L BRPF1 CBX3 CDR2 CENPA CENPW CHD1 CTCF DNMT1 DNTTIP1 EHMT2 ELMSAN1 FOXC1 GATA1 GATA3 GP1BA HDAC1 HDAC4 HDAC6 HINFP HIST1H2AE HIST1H2AH HIST1H2BD HIST1H2BJ HIST1H4A HIST1H4H HIST2H2AC HIST2H2BE HIST3H3 HOXB2 JADE1 JMJD2C KMT2C LEF1 MBD3 MDFIC MECP2 MIER1 MINA MPHOSPH8 MTA1 MXD1 MXD3 MYC NPAT NPM1 NPM3 NR2E1 PBX4 PDIK1L PHF1 PHF20L1 PHF21A PIM2 PKNOX1 PRMT1 PRMT6 PTCRA …	91	6.508	Epigenetic regulation of gene expression	CBX3 DNMT1 EHMT2 HDAC1 HIST1H2BD HIST1H2BJ MBD3 MTA1 PHF1 RBBP7 SIN3A TAF1B TAF1D TTF1 UBTF	15	0.085	5.77066e-24	true	Annotated by gProfiler [Docker: coleslawndex/cdgprofilergenestoterm:0.3.0] {{--organism=hsapiens, --minoverlap=0.05, --maxpval=0.00001, --maxgenelistsize=5000}} via CyCommunityDetection Cytoscape App (1.12.0)	ACD AUTS2 BCL11A BCL11B BCL9L BRPF1 CDR2 CENPA CENPW CHD1 CTCF DNTTIP1 ELMSAN1 FOXC1 GATA1 GATA3 GP1BA HDAC4 HDAC6 HINFP HIST1H2AE HIST1H2AH HIST1H4A HIST1H4H HIST2H2AC HIST2H2BE HIST3H3 HOXB2 JADE1 JMJD2C KMT2C LEF1 MDFIC MECP2 MIER1 MINA MPHOSPH8 MXD1 MXD3 MYC NPAT NPM1 NPM3 NR2E1 PBX4 PDIK1L PHF20L1 PHF21A PIM2 PKNOX1 PRMT1 PRMT6 PTCRA PYGO2 RAD21 RBBP5 RBPJ RING1 RSF1 SETD8 SIRT2 SIRT5 SMC3 S…	REAC	REAC:R-HSA-212165	1
C2744	C2744	ABCB7 ABCF2 ACN9 ACO1 AHSP ALAS2 AQP10 BOLA3 CA1 CEBPE CIAO1 CIAPIN1 CYBRD1 DMTN GATA1 GATA2 GLOD4 GLRX3 GLRX5 HBD HBQ1 HTATIP2 KLF1 LIAS LYRM1 LYRM2 LYRM4 MPP1 NARF NDUFAB1 OSGEP OXSM RHAG SDHAF1 SDPR SLC25A28 SLC25A37 SLC25A38 SLC40A1 SLC4A1	40	5.322	Mitochondrial iron-sulfur cluster biogenesis	GLRX5 LYRM4 SLC25A28 SLC25A37	4	0.091	8.55173e-09	false	Annotated by gProfiler [Docker: coleslawndex/cdgprofilergenestoterm:0.3.0] {{--organism=hsapiens, --minoverlap=0.05, --maxpval=0.00001, --maxgenelistsize=5000}} via CyCommunityDetection Cytoscape App (1.12.0)	ABCB7 ABCF2 ACN9 ACO1 AHSP ALAS2 AQP10 BOLA3 CA1 CEBPE CIAO1 CIAPIN1 CYBRD1 DMTN GATA1 GATA2 GLOD4 GLRX3 HBD HBQ1 HTATIP2 KLF1 LIAS LYRM1 LYRM2 MPP1 NARF NDUFAB1 OSGEP OXSM RHAG SDHAF1 SDPR SLC25A38 SLC40A1 SLC4A1	REAC	REAC:R-HSA-1362409	1
C2761	C2761	ADARB1 ADK ADPRHL2 ADSS AHNAK AK9 AMPD2 AMPD3 ANXA1 ANXA2 ANXA4 ANXA6 APRT ARID3A ASCL2 ATIC AZU1 BASP1 BPI CAMP CAPG CCT2 CCT8 CDA CDADC1 CECR1 CHD7 CHI3L1 CPPED1 CREG1 CRISP3 CST3 CTSA CTSC CTSD CTSG CTSS CYB5R3 CYFIP1 DAZAP1 DBNL DCTD DISC1 DNAJC3 DOCK2 DPP7 DYSF ELANE ENTPD2 EPX FAF2 FOLR3 FTL FUCA1 GALK1 GALNS GCA GGH GLTP GM2A GMPR GMPR2 GNS GRN GUCY1A3 HEBP2 HPSE IDH1 IL32 ILF2 IMPDH1 IMPD…	142	7.15	azurophil granule lumen	ANXA2 AZU1 BPI CCT2 CCT8 CPPED1 CREG1 CTSA CTSC CTSG CYB5R3 DNAJC3 DPP7 ELANE FAF2 FTL FUCA1 GALNS GCA GGH GM2A GNS GRN HEBP2 IMPDH1 LYZ MNDA MPO ORM2 PADI2 PLAC8 PRKCD PRTN3 PSMD1 PTGES2 PYCARD RETN RNASE2 RNASE3 SDCBP UNC13D VAT1	42	0.225	3.60358e-86	true	Annotated by gProfiler [Docker: coleslawndex/cdgprofilergenestoterm:0.3.0] {{--organism=hsapiens, --minoverlap=0.05, --maxpval=0.00001, --maxgenelistsize=5000}} via CyCommunityDetection Cytoscape App (1.12.0)	ADARB1 ADK ADPRHL2 ADSS AHNAK AK9 AMPD2 AMPD3 ANXA1 ANXA4 ANXA6 APRT ARID3A ASCL2 ATIC BASP1 CAMP CAPG CDA CDADC1 CECR1 CHD7 CHI3L1 CRISP3 CST3 CTSD CTSS CYFIP1 DAZAP1 DBNL DCTD DISC1 DOCK2 DYSF ENTPD2 EPX FOLR3 GALK1 GLTP GMPR GMPR2 GUCY1A3 HPSE IDH1 IL32 ILF2 IMPDH2 ITPA LCN2 LRG1 LTA4H LTF MARC1 MARCKS MARCKSL1 MMADHC MMP8 MMP9 MTR NAMPT NME3 NMRK1 NT5C NT5C3A NT5E NT5M NUDT15 NUDT16 OLFM4 OSC…	GO:CC	GO:0035578	5
C2654	C2654	ASCL2 CAMP CDA CHI3L1 CRISP3 CST3 CTSD CTSS CYFIP1 DBNL DOCK2 FOLR3 GGH HPSE IDH1 ILF2 LCN2 LRG1 LTA4H LTF LYZ MMP8 MMP9 OLFM4 OSCAR QPCT QSOX1 TCN1 WDR26 YPEL5	30	4.907	tertiary granule lumen	CAMP CDA CRISP3 CST3 CTSD CTSS CYFIP1 DBNL FOLR3 GGH IDH1 ILF2 LRG1 LTA4H LTF LYZ MMP8 MMP9 OLFM4 OSCAR QPCT QSOX1 TCN1 YPEL5	24	0.393	1.66164e-68	false	Annotated by gProfiler [Docker: coleslawndex/cdgprofilergenestoterm:0.3.0] {{--organism=hsapiens, --minoverlap=0.05, --maxpval=0.00001, --maxgenelistsize=5000}} via CyCommunityDetection Cytoscape App (1.12.0)	ASCL2 CHI3L1 DOCK2 HPSE LCN2 WDR26	GO:CC	GO:1904724	1
C2669	C2669	AHNAK ANXA1 ANXA2 ANXA4 ANXA6 DYSF ROM1 S100A10 S100A11	9	3.17	AnxA2-p11 complex	ANXA2 S100A10	2	0.222	3.29995e-06	false	Annotated by gProfiler [Docker: coleslawndex/cdgprofilergenestoterm:0.3.0] {{--organism=hsapiens, --minoverlap=0.05, --maxpval=0.00001, --maxgenelistsize=5000}} via CyCommunityDetection Cytoscape App (1.12.0)	AHNAK ANXA1 ANXA4 ANXA6 DYSF ROM1 S100A11	GO:CC	GO:1990665	1
C2720	C2720	ADARB1 ADK ADPRHL2 ADSS AK9 AMPD2 AMPD3 APRT ATIC CAPG CDA CDADC1 CHD7 DAZAP1 DCTD DISC1 ENTPD2 GALK1 GMPR GMPR2 GUCY1A3 IMPDH1 IMPDH2 ITPA MMADHC MTR NAMPT NME3 NMRK1 NT5C NT5C3A NT5E NT5M NUDT15 NUDT16 PAICS PCID2 PDE1A PDE4B PDE4D PFAS PPAT SHMT2 SLC25A44 TCN2 TK1 TOP1MT TTC38 TYMP UCKL1 UPP1 UPRT	52	5.7	Metabolism of nucleotides	ADK ADSS AK9 AMPD2 AMPD3 APRT ATIC CDA DCTD ENTPD2 GMPR GMPR2 IMPDH1 IMPDH2 ITPA NME3 NT5C NT5E NT5M NUDT15 NUDT16 PAICS PFAS PPAT TK1 TYMP UCKL1 UPP1	28	0.243	3.79801e-65	false	Annotated by gProfiler [Docker: coleslawndex/cdgprofilergenestoterm:0.3.0] {{--organism=hsapiens, --minoverlap=0.05, --maxpval=0.00001, --maxgenelistsize=5000}} via CyCommunityDetection Cytoscape App (1.12.0)	ADARB1 ADPRHL2 CAPG CDADC1 CHD7 DAZAP1 DISC1 GALK1 GUCY1A3 MMADHC MTR NAMPT NMRK1 NT5C3A PCID2 PDE1A PDE4B PDE4D SHMT2 SLC25A44 TCN2 TOP1MT TTC38 UPRT	REAC	REAC:R-HSA-15869	1
C2728	C2728	ACTN1 ACTN4 APOOL CFD F5 F8 FERMT3 GP9 GTPBP2 HGF MMRN1 ORM2 PCYOX1L PDLIM1 QSOX1 SAMSN1 SCCPDH SCFD1 SERPINA1 SPARC TEX264 TGFA THBS1 TOR4A TSHZ1 VEGFB	26	4.7	platelet alpha granule lumen	ACTN1 ACTN4 APOOL CFD F5 F8 FERMT3 GTPBP2 HGF MMRN1 ORM2 PCYOX1L QSOX1 SCCPDH SERPINA1 SPARC TEX264 THBS1 TOR4A VEGFB	20	0.278	5.92925e-54	false	Annotated by gProfiler [Docker: coleslawndex/cdgprofilergenestoterm:0.3.0] {{--organism=hsapiens, --minoverlap=0.05, --maxpval=0.00001, --maxgenelistsize=5000}} via CyCommunityDetection Cytoscape App (1.12.0)	GP9 PDLIM1 SAMSN1 SCFD1 TGFA TSHZ1	GO:CC	GO:0031093	1
C2730	C2730	AARS CIAPIN1 DARS EIF2AK1 EPRS GRIK5 HARS IARS KARS LRRC47 MARS NARS NCLN QARS SARS SDCBP TMEM120A TXLNA VARS VARS2 YARS	21	4.392	valine-tRNA ligase activity	VARS VARS2	2	0.182	8.22722e-06	false	Annotated by gProfiler [Docker: coleslawndex/cdgprofilergenestoterm:0.3.0] {{--organism=hsapiens, --minoverlap=0.05, --maxpval=0.00001, --maxgenelistsize=5000}} via CyCommunityDetection Cytoscape App (1.12.0)	AARS CIAPIN1 DARS EIF2AK1 EPRS GRIK5 HARS IARS KARS LRRC47 MARS NARS NCLN QARS SARS SDCBP TMEM120A TXLNA YARS	GO:MF	GO:0004832	1
C2750	C2750	BBS1 BBS2 CCT2 CCT3 KPNA4 MBNL2 PDCL3 PLP2 TCP1 TTC3 TTC8 TTL TUBB6 WRAP53	14	3.807	positive regulation of establishment of protein localization to telomere	CCT2 CCT3 TCP1 WRAP53	4	0.2	3.33622e-10	false	Annotated by gProfiler [Docker: coleslawndex/cdgprofilergenestoterm:0.3.0] {{--organism=hsapiens, --minoverlap=0.05, --maxpval=0.00001, --maxgenelistsize=5000}} via CyCommunityDetection Cytoscape App (1.12.0)	BBS1 BBS2 KPNA4 MBNL2 PDCL3 PLP2 TTC3 TTC8 TTL TUBB6	GO:BP	GO:1904851	1
C2762	C2762	AIM2 APAF1 ARIH1 AVEN BCL2 BCL2L1 BEX1 BIK BIRC2 BIRC3 CARD11 CARD16 CARD6 CASP1 CASP5 CASP6 CASP8 CFLAR CHUK CLEC10A CLEC7A EIF2AK2 EIF4E3 EIF4G2 EIF4G3 FAS FASLG IFI16 IFIH1 IKBKG IL18BP IL18R1 IL18RAP IL1RN IRAK2 IRAK3 IRAK4 KIAA0141 LBP LY96 MAP3K8 MAP4K2 MB21D1 MEFV MTPAP MYD88 NCF2 NFKBIZ NLRC4 NLRP1 NLRP12 NLRX1 PELI1 PMAIP1 PTBP2 PYCARD RELA RIPK2 RNF135 S100A12 S100A8 S100A9 SERPINB9 SIG…	85	6.409	Nucleotide-binding domain, leucine rich repeat containing receptor (NLR) signaling pathways	AIM2 BCL2 BCL2L1 BIRC2 BIRC3 CASP1 CASP8 CHUK IKBKG IRAK2 MEFV NLRC4 NLRP1 PYCARD RELA RIPK2 TNFAIP3	17	0.14	7.10677e-34	false	Annotated by gProfiler [Docker: coleslawndex/cdgprofilergenestoterm:0.3.0] {{--organism=hsapiens, --minoverlap=0.05, --maxpval=0.00001, --maxgenelistsize=5000}} via CyCommunityDetection Cytoscape App (1.12.0)	APAF1 ARIH1 AVEN BEX1 BIK CARD11 CARD16 CARD6 CASP5 CASP6 CFLAR CLEC10A CLEC7A EIF2AK2 EIF4E3 EIF4G2 EIF4G3 FAS FASLG IFI16 IFIH1 IL18BP IL18R1 IL18RAP IL1RN IRAK3 IRAK4 KIAA0141 LBP LY96 MAP3K8 MAP4K2 MB21D1 MTPAP MYD88 NCF2 NFKBIZ NLRP12 NLRX1 PELI1 PMAIP1 PTBP2 RNF135 S100A12 S100A8 S100A9 SERPINB9 SIGIRR STAU2 TBK1 TBKBP1 TLR1 TLR4 TLR5 TLR7 TLR8 TNFRSF10A TNFRSF1A TNFRSF25 TNIP1 TOLLIP TOR1A…	REAC	REAC:R-HSA-168643	3
C2687	C2687	CLEC10A CLEC7A EIF2AK2 IL1RN IRAK2 IRAK3 IRAK4 LBP LY96 MYD88 NCF2 S100A12 S100A8 S100A9 SIGIRR STAU2 TLR4 TLR5 TLR7 TLR8 TOLLIP	21	4.392	MyD88-dependent toll-like receptor signaling pathway	IRAK2 IRAK3 IRAK4 LY96 MYD88 TLR4 TLR5 TLR7 TLR8	9	0.184	1.39228e-21	false	Annotated by gProfiler [Docker: coleslawndex/cdgprofilergenestoterm:0.3.0] {{--organism=hsapiens, --minoverlap=0.05, --maxpval=0.00001, --maxgenelistsize=5000}} via CyCommunityDetection Cytoscape App (1.12.0)	CLEC10A CLEC7A EIF2AK2 IL1RN LBP NCF2 S100A12 S100A8 S100A9 SIGIRR STAU2 TOLLIP	GO:BP	GO:0002755	1
C2658	C2658	C1QA C1QB C1QC C1orf162 CSF1R CTSS CYTH4 LY86 MARCO MPEG1 MS4A14 MS4A4A MS4A6A RNASE6 SPI1 TLR7 VSIG4	17	4.087	synapse pruning	C1QA C1QB C1QC	3	0.12	3.01992e-06	false	Annotated by gProfiler [Docker: coleslawndex/cdgprofilergenestoterm:0.3.0] {{--organism=hsapiens, --minoverlap=0.05, --maxpval=0.00001, --maxgenelistsize=5000}} via CyCommunityDetection Cytoscape App (1.12.0)	C1orf162 CSF1R CTSS CYTH4 LY86 MARCO MPEG1 MS4A14 MS4A4A MS4A6A RNASE6 SPI1 TLR7 VSIG4	GO:BP	GO:0098883	1
C2706	C2706	BATF CD44 GBP1 GBP3 GBP4 GBP7 HLA-A HLA-B HLA-DPB1 HLA-DQA1 HLA-F IFI27 IFIH1 IFITM2 IP6K2 IRF4 IRF7 IRF8 ISG15 ISG20 LILRA5 MAF MVP PARP12 PARP14 PARP16 PARP3 PARP9 RNASEL RTP4 SAR1B SP100 TAP2 TRIM25 TRIM68	35	5.129	Interferon gamma signaling	CD44 GBP1 GBP3 GBP4 GBP7 HLA-A HLA-B HLA-DPB1 HLA-F IRF4 IRF7 IRF8 SP100 TRIM25 TRIM68	15	0.142	2.42753e-32	false	Annotated by gProfiler [Docker: coleslawndex/cdgprofilergenestoterm:0.3.0] {{--organism=hsapiens, --minoverlap=0.05, --maxpval=0.00001, --maxgenelistsize=5000}} via CyCommunityDetection Cytoscape App (1.12.0)	BATF HLA-DQA1 IFI27 IFIH1 IFITM2 IP6K2 ISG15 ISG20 LILRA5 MAF MVP PARP12 PARP14 PARP16 PARP3 PARP9 RNASEL RTP4 SAR1B TAP2	REAC	REAC:R-HSA-877300	1
C2763	C2763	ACTA2 ACTN1 ACTN4 ADAM9 ADAMTS2 ADAMTS3 APOA5 APOOL ATF6 C17orf62 CALD1 CALR CETP CFD CLK2 COL17A1 COL6A3 COLGALT1 CRTAP CST3 DNAJC10 EDEM3 EMC2 ERO1L ERP29 F5 F8 FAM198B FAM20C FERMT3 FSTL3 GANAB GOLM1 GP9 GTPBP2 HERPUD1 HGF HINT3 HSPA5 IGFBP7 ILK ITGA2 ITGA4 ITGA6 ITGB5 ITGB7 LEPRE1 LGALS1 LIMS1 LPCAT2 LTBP1 MBTPS1 MEN1 MMRN1 MOGS MYBPC3 MYL1 MYL12B MYL9 MYLK3 MYOM2 MZB1 NUCB1 ORM2 P4HB PAFAH1B…	111	6.794	platelet alpha granule lumen	ACTN1 ACTN4 APOOL CFD F5 F8 FERMT3 GTPBP2 HGF MMRN1 ORM2 PCYOX1L QSOX1 SCCPDH SERPINA1 SPARC TEX264 THBS1 TOR4A VEGFB	20	0.13	1.48362e-37	false	Annotated by gProfiler [Docker: coleslawndex/cdgprofilergenestoterm:0.3.0] {{--organism=hsapiens, --minoverlap=0.05, --maxpval=0.00001, --maxgenelistsize=5000}} via CyCommunityDetection Cytoscape App (1.12.0)	ACTA2 ADAM9 ADAMTS2 ADAMTS3 APOA5 ATF6 C17orf62 CALD1 CALR CETP CLK2 COL17A1 COL6A3 COLGALT1 CRTAP CST3 DNAJC10 EDEM3 EMC2 ERO1L ERP29 FAM198B FAM20C FSTL3 GANAB GOLM1 GP9 HERPUD1 HINT3 HSPA5 IGFBP7 ILK ITGA2 ITGA4 ITGA6 ITGB5 ITGB7 LEPRE1 LGALS1 LIMS1 LPCAT2 LTBP1 MBTPS1 MEN1 MOGS MYBPC3 MYL1 MYL12B MYL9 MYLK3 MYOM2 MZB1 NUCB1 P4HB PAFAH1B2 PAFAH1B3 PAFAH2 PARVB PCSK6 PCSK9 PCYOX1 PDIA4 PDLIM1 P…	GO:CC	GO:0031093	8
C2656	C2656	APOA5 CST3 F5 FAM198B FAM20C FSTL3 GOLM1 HINT3 IGFBP7 LGALS1 LTBP1 MBTPS1 MEN1 NUCB1 P4HB PCSK6 PCSK9 PRSS23 PSIP1 SCG3	20	4.322	Post-translational protein phosphorylation	APOA5 CST3 F5 FAM20C FSTL3 GOLM1 IGFBP7 LGALS1 LTBP1 MBTPS1 MEN1 NUCB1 P4HB PCSK9 PRSS23 SCG3	16	0.145	4.21419e-40	false	Annotated by gProfiler [Docker: coleslawndex/cdgprofilergenestoterm:0.3.0] {{--organism=hsapiens, --minoverlap=0.05, --maxpval=0.00001, --maxgenelistsize=5000}} via CyCommunityDetection Cytoscape App (1.12.0)	FAM198B HINT3 PCSK6 PSIP1	REAC	REAC:R-HSA-8957275	1
C2660	C2660	ATF6 CALR DNAJC10 EDEM3 EMC2 ERO1L ERP29 GANAB HERPUD1 HSPA5 MOGS MZB1 P4HB PDIA4 RTCB SAE1 SDF2L1 VCPIP1 XBP1	19	4.248	endoplasmic reticulum chaperone complex	DNAJC10 HSPA5 MZB1 P4HB SDF2L1	5	0.227	2.66558e-14	false	Annotated by gProfiler [Docker: coleslawndex/cdgprofilergenestoterm:0.3.0] {{--organism=hsapiens, --minoverlap=0.05, --maxpval=0.00001, --maxgenelistsize=5000}} via CyCommunityDetection Cytoscape App (1.12.0)	ATF6 CALR EDEM3 EMC2 ERO1L ERP29 GANAB HERPUD1 MOGS PDIA4 RTCB SAE1 VCPIP1 XBP1	GO:CC	GO:0034663	1
C2671	C2671	ADAM9 COL17A1 COL6A3 COLGALT1 CRTAP LEPRE1 P4HB PLOD1	8	3	Type I collagen synthesis in the context of Osteogenesis imperfecta	COLGALT1 CRTAP P4HB PLOD1	4	0.111	1.2235e-10	false	Annotated by gProfiler [Docker: coleslawndex/cdgprofilergenestoterm:0.3.0] {{--organism=hsapiens, --minoverlap=0.05, --maxpval=0.00001, --maxgenelistsize=5000}} via CyCommunityDetection Cytoscape App (1.12.0)	ADAM9 COL17A1 COL6A3 LEPRE1	WP	WP:WP4786	1
C2693	C2693	ACTN1 ILK LIMS1 PARVB TGFB1I1 TMEM203 TNS1	7	2.807	ACTN1-PARVB complex	ACTN1 PARVB	2	0.286	2.47496e-06	false	Annotated by gProfiler [Docker: coleslawndex/cdgprofilergenestoterm:0.3.0] {{--organism=hsapiens, --minoverlap=0.05, --maxpval=0.00001, --maxgenelistsize=5000}} via CyCommunityDetection Cytoscape App (1.12.0)	ILK LIMS1 TGFB1I1 TMEM203 TNS1	CORUM	CORUM:4025	1
C2701	C2701	APOA5 CETP CLK2 LPCAT2 PAFAH1B2 PAFAH1B3 PAFAH2 PCYOX1 PLA2G7 PLTP PRRC1	11	3.459	1-alkyl-2-acetylglycerophosphocholine esterase activity	PAFAH1B2 PAFAH1B3 PAFAH2 PLA2G7	4	0.267	1.12853e-11	false	Annotated by gProfiler [Docker: coleslawndex/cdgprofilergenestoterm:0.3.0] {{--organism=hsapiens, --minoverlap=0.05, --maxpval=0.00001, --maxgenelistsize=5000}} via CyCommunityDetection Cytoscape App (1.12.0)	APOA5 CETP CLK2 LPCAT2 PCYOX1 PLTP PRRC1	GO:MF	GO:0003847	1
C2661	C2661	ADAM15 ADAM8 DBNL FERMT3 LCP1 SH3PXD2A SH3PXD2B	7	2.807	podosome	ADAM8 DBNL FERMT3 LCP1 SH3PXD2A SH3PXD2B	6	0.207	8.29213e-18	false	Annotated by gProfiler [Docker: coleslawndex/cdgprofilergenestoterm:0.3.0] {{--organism=hsapiens, --minoverlap=0.05, --maxpval=0.00001, --maxgenelistsize=5000}} via CyCommunityDetection Cytoscape App (1.12.0)	ADAM15	GO:CC	GO:0002102	1
C2756	C2756	ACTA2 ACTN1 ACTN4 ADAMTS2 ADAMTS3 C17orf62 CALD1 ITGA2 ITGA4 ITGA6 ITGB5 ITGB7 MYBPC3 MYL1 MYL12B MYL9 MYLK3 MYOM2 PDLIM7 RHOA SPON2 THBS1 TLN1 TMEM38A TMEM41A TNNI2 TNS1 TPM2 TPM4	29	4.858	Striated Muscle Contraction Pathway	ACTA2 ACTN4 MYBPC3 MYL1 MYL9 TNNI2 TPM2 TPM4	8	0.136	2.79289e-18	false	Annotated by gProfiler [Docker: coleslawndex/cdgprofilergenestoterm:0.3.0] {{--organism=hsapiens, --minoverlap=0.05, --maxpval=0.00001, --maxgenelistsize=5000}} via CyCommunityDetection Cytoscape App (1.12.0)	ACTN1 ADAMTS2 ADAMTS3 C17orf62 CALD1 ITGA2 ITGA4 ITGA6 ITGB5 ITGB7 MYL12B MYLK3 MYOM2 PDLIM7 RHOA SPON2 THBS1 TLN1 TMEM38A TMEM41A TNS1	WP	WP:WP383	1
C2721	C2721	ARHGEF12 ARHGEF7 CFL1 CORO1B DIAPH2 DSTN GMFB LIMK2 MEMO1 MXD4 MYL12B MYL9 MYLK3 MYNN NIF3L1 PAK1 PAK2 PLXNA3 PLXNB2 PLXNC1 RAP1GDS1 RHOA RHOC RHPN2 ROCK2 SEMA3C SEMA4A SEMA4D SSH1 SSH3 TACC1 TDRD7 TDRD9 UTRN	34	5.087	RHO GTPases Activate ROCKs	CFL1 LIMK2 MYL12B MYL9 PAK1 RHOA RHOC ROCK2	8	0.178	6.41531e-20	false	Annotated by gProfiler [Docker: coleslawndex/cdgprofilergenestoterm:0.3.0] {{--organism=hsapiens, --minoverlap=0.05, --maxpval=0.00001, --maxgenelistsize=5000}} via CyCommunityDetection Cytoscape App (1.12.0)	ARHGEF12 ARHGEF7 CORO1B DIAPH2 DSTN GMFB MEMO1 MXD4 MYLK3 MYNN NIF3L1 PAK2 PLXNA3 PLXNB2 PLXNC1 RAP1GDS1 RHPN2 SEMA3C SEMA4A SEMA4D SSH1 SSH3 TACC1 TDRD7 TDRD9 UTRN	REAC	REAC:R-HSA-5627117	1
C2712	C2712	AGTRAP APBB1IP ARRB1 ARRB2 BLVRA CSK DOK3 FAM102A ITGA2B LMNA LMNB2 MAP2K2 MAPK3 MARK3 PAPD7 PAPSS1 PEBP1 SKAP1 SUOX TLN1 TMPO	21	4.392	Signaling by high-kinase activity BRAF mutants	APBB1IP ARRB1 ARRB2 CSK ITGA2B MAP2K2 MAPK3 MARK3 PEBP1 TLN1	10	0.222	2.92207e-26	false	Annotated by gProfiler [Docker: coleslawndex/cdgprofilergenestoterm:0.3.0] {{--organism=hsapiens, --minoverlap=0.05, --maxpval=0.00001, --maxgenelistsize=5000}} via CyCommunityDetection Cytoscape App (1.12.0)	AGTRAP BLVRA DOK3 FAM102A LMNA LMNB2 PAPD7 PAPSS1 SKAP1 SUOX TMPO	REAC	REAC:R-HSA-6802948	1
C2705	C2705	ARHGAP10 ARHGAP24 ARHGAP25 ARHGAP30 ARHGEF12 ARHGEF18 ARHGEF3 ARHGEF40 ARHGEF7 C2CD2 DLC1 FGD4 GMIP INPP5B MYO9A MYO9B RASGRP1 RASGRP2 RASGRP3 RHOA RHOC RHOG RHOH RHOT1 RRAS2 SOS1 SOS2 TIAM1 VAV3	29	4.858	NRAGE signals death through JNK	ARHGEF12 ARHGEF18 ARHGEF3 ARHGEF40 ARHGEF7 FGD4 SOS1 SOS2 TIAM1 VAV3	10	0.128	1.31118e-21	false	Annotated by gProfiler [Docker: coleslawndex/cdgprofilergenestoterm:0.3.0] {{--organism=hsapiens, --minoverlap=0.05, --maxpval=0.00001, --maxgenelistsize=5000}} via CyCommunityDetection Cytoscape App (1.12.0)	ARHGAP10 ARHGAP24 ARHGAP25 ARHGAP30 C2CD2 DLC1 GMIP INPP5B MYO9A MYO9B RASGRP1 RASGRP2 RASGRP3 RHOA RHOC RHOG RHOH RHOT1 RRAS2	REAC	REAC:R-HSA-193648	1
C2766	C2766	ADCY4 ADM ADORA2B ADORA3 ANXA1 C3AR1 CCL4L1 CCL5 CCR2 CCR3 CCR4 CCR7 CX3CR1 CXCL16 CXCR3 CXCR4 ECE1 EDNRB F2RL3 FPR1 GNA11 GNA15 GNAI3 GNAQ GNB2 GNB3 GNG5 GNG7 GNG8 GPBAR1 GPR68 GPSM3 GRK6 HCN4 HDC HRH2 INSL3 KCNJ15 KCNJ2 LPAR5 LTB4R NTSR1 OPRL1 OXER1 P2RY10 PIK3CG PIK3R1 PIK3R5 PLCB1 PNOC PROK2 PTGDR RGS18 RGS19 RIC8B S1PR1 S1PR3 S1PR4 S1PR5 TFE3	60	5.907	Thrombin signalling through proteinase activated receptors (PARs)	F2RL3 GNA11 GNA15 GNAQ GNB2 GNB3 GNG5 GNG7 GNG8	9	0.11	2.64992e-18	false	Annotated by gProfiler [Docker: coleslawndex/cdgprofilergenestoterm:0.3.0] {{--organism=hsapiens, --minoverlap=0.05, --maxpval=0.00001, --maxgenelistsize=5000}} via CyCommunityDetection Cytoscape App (1.12.0)	ADCY4 ADM ADORA2B ADORA3 ANXA1 C3AR1 CCL4L1 CCL5 CCR2 CCR3 CCR4 CCR7 CX3CR1 CXCL16 CXCR3 CXCR4 ECE1 EDNRB FPR1 GNAI3 GPBAR1 GPR68 GPSM3 GRK6 HCN4 HDC HRH2 INSL3 KCNJ15 KCNJ2 LPAR5 LTB4R NTSR1 OPRL1 OXER1 P2RY10 PIK3CG PIK3R1 PIK3R5 PLCB1 PNOC PROK2 PTGDR RGS18 RGS19 RIC8B S1PR1 S1PR3 S1PR4 S1PR5 TFE3	REAC	REAC:R-HSA-456926	4
C2695	C2695	ADCY4 ADORA3 ANXA1 C3AR1 CCL4L1 CCL5 CCR2 CCR3 CCR4 CCR7 CX3CR1 CXCL16 CXCR3 CXCR4 FPR1 GNAI3 GNB2 GNB3 GNG5 GNG7 GNG8 GPSM3 GRK6 LPAR5 OPRL1 OXER1 PNOC S1PR1 S1PR3 S1PR4 S1PR5	31	4.954	C-C chemokine receptor activity	CCR2 CCR3 CCR4 CCR7 CX3CR1 CXCR3 CXCR4	7	0.149	1.99273e-16	true	Annotated by gProfiler [Docker: coleslawndex/cdgprofilergenestoterm:0.3.0] {{--organism=hsapiens, --minoverlap=0.05, --maxpval=0.00001, --maxgenelistsize=5000}} via CyCommunityDetection Cytoscape App (1.12.0)	ADCY4 ADORA3 ANXA1 C3AR1 CCL4L1 CCL5 CXCL16 FPR1 GNAI3 GNB2 GNB3 GNG5 GNG7 GNG8 GPSM3 GRK6 LPAR5 OPRL1 OXER1 PNOC S1PR1 S1PR3 S1PR4 S1PR5	GO:MF	GO:0016493	1
C2736	C2736	ANXA1 ECE1 EDNRB F2RL3 GNA11 GNA15 GNAQ GNB2 GNB3 GNG5 GNG7 GNG8 GPR68 HCN4 KCNJ15 KCNJ2 LPAR5 LTB4R NTSR1 P2RY10 PIK3CG PIK3R1 PIK3R5 PLCB1 PROK2 RGS18 RGS19 RIC8B	28	4.807	ADP signalling through P2Y purinoceptor 1	GNA11 GNA15 GNAQ GNB2 GNB3 GNG5 GNG7 GNG8	8	0.182	9.33614e-20	false	Annotated by gProfiler [Docker: coleslawndex/cdgprofilergenestoterm:0.3.0] {{--organism=hsapiens, --minoverlap=0.05, --maxpval=0.00001, --maxgenelistsize=5000}} via CyCommunityDetection Cytoscape App (1.12.0)	ANXA1 ECE1 EDNRB F2RL3 GPR68 HCN4 KCNJ15 KCNJ2 LPAR5 LTB4R NTSR1 P2RY10 PIK3CG PIK3R1 PIK3R5 PLCB1 PROK2 RGS18 RGS19 RIC8B	REAC	REAC:R-HSA-418592	1
C2732	C2732	ACP1 CSTA DSC2 EVPL IMPA1 IMPA2 INPP4B INPP5B ITPKB ITPKC MARCH2 MARCH3 MTMR6 OXSR1 PHLPP2 PI3 PI4KA PIP4K2A PITPNA PLCB1 PLCG1 PTEN SCPEP1 SGK1 TIPRL TMEM55A TPP2	27	4.755	Inositol phosphate metabolism	IMPA1 IMPA2 INPP4B INPP5B ITPKB ITPKC PLCB1 PLCG1 PTEN	9	0.143	1.36006e-20	false	Annotated by gProfiler [Docker: coleslawndex/cdgprofilergenestoterm:0.3.0] {{--organism=hsapiens, --minoverlap=0.05, --maxpval=0.00001, --maxgenelistsize=5000}} via CyCommunityDetection Cytoscape App (1.12.0)	ACP1 CSTA DSC2 EVPL MARCH2 MARCH3 MTMR6 OXSR1 PHLPP2 PI3 PI4KA PIP4K2A PITPNA SCPEP1 SGK1 TIPRL TMEM55A TPP2	REAC	REAC:R-HSA-1483249	1
C2770	C2770	ACTR1A ACTR1B ACTR3B ANK1 ANKRD55 ANLN ARF3 ARL1 ARMC12 ASAP1 BATF BTLA CAPZA2 CCDC132 CCP110 CD164 CD274 CD44 CD55 CD74 CDK1 CDK5RAP2 CEP135 CEP164 CEP57 CKAP5 CLIP4 CLUAP1 COG2 COG5 COPB1 COPG1 COPZ1 CSNK1E CTSB CTSL CTSO CXXC5 DCTN2 DENND3 DHRS7B DHX30 DYNC1I2 DYNLRB1 DYNLT1 EPB41L3 ERGIC3 EXOC2 EXOC5 EXOC6 FAM58A FIG4 GBF1 GBP1 GBP3 GBP4 GBP7 GOLGA1 GOLGA2 GOLGA3 GOLPH3 GORASP2 HLA-A HLA-B HL…	189	7.562	Cilium Assembly	ACTR1A ASAP1 CCP110 CDK1 CDK5RAP2 CEP135 CEP164 CEP57 CKAP5 CLUAP1 DCTN2 DYNC1I2 DYNLRB1 EXOC2 EXOC5 EXOC6 GBF1 IFT74 IQCB1 KIF3B KIF3C KIFAP3 NEK2 ODF2 OFD1 PCNT PKD2 RAB11A RAB11FIP3 SFI1 TCTEX1D1 TCTN3 TRIP11 TTBK2	34	0.098	3.26632e-47	false	Annotated by gProfiler [Docker: coleslawndex/cdgprofilergenestoterm:0.3.0] {{--organism=hsapiens, --minoverlap=0.05, --maxpval=0.00001, --maxgenelistsize=5000}} via CyCommunityDetection Cytoscape App (1.12.0)	ACTR1B ACTR3B ANK1 ANKRD55 ANLN ARF3 ARL1 ARMC12 BATF BTLA CAPZA2 CCDC132 CD164 CD274 CD44 CD55 CD74 CLIP4 COG2 COG5 COPB1 COPG1 COPZ1 CSNK1E CTSB CTSL CTSO CXXC5 DENND3 DHRS7B DHX30 DYNLT1 EPB41L3 ERGIC3 FAM58A FIG4 GBP1 GBP3 GBP4 GBP7 GOLGA1 GOLGA2 GOLGA3 GOLPH3 GORASP2 HLA-A HLA-B HLA-DMB HLA-DOA HLA-DOB HLA-DPA1 HLA-DPB1 HLA-DQA1 HLA-DRA HLA-DRB5 HLA-F IFI27 IFIH1 IFITM2 IL1R2 IP6K2 IRF4 IRF7…	REAC	REAC:R-HSA-5617833	7
C2709	C2709	ACTR1A ACTR1B ANKRD55 BTLA CAPZA2 CD274 CD74 CLUAP1 CTSB CTSL CTSO DYNLRB1 HLA-DMB HLA-DOA HLA-DOB HLA-DPA1 HLA-DPB1 HLA-DQA1 HLA-DRA HLA-DRB5 IFT74 KIF3B KIF3C KIF5B KIFAP3 LAG3 MARCH1 OSBPL1A PAG1 RAB7A TCTEX1D1	31	4.954	MHC class II protein complex	CD74 HLA-DMB HLA-DOA HLA-DOB HLA-DPA1 HLA-DPB1 HLA-DRA HLA-DRB5	8	0.216	1.27455e-21	true	Annotated by gProfiler [Docker: coleslawndex/cdgprofilergenestoterm:0.3.0] {{--organism=hsapiens, --minoverlap=0.05, --maxpval=0.00001, --maxgenelistsize=5000}} via CyCommunityDetection Cytoscape App (1.12.0)	ACTR1A ACTR1B ANKRD55 BTLA CAPZA2 CD274 CLUAP1 CTSB CTSL CTSO DYNLRB1 HLA-DQA1 IFT74 KIF3B KIF3C KIF5B KIFAP3 LAG3 MARCH1 OSBPL1A PAG1 RAB7A TCTEX1D1	GO:CC	GO:0042613	1
C2697	C2697	ANPEP BCL6 BCORL1 CD1C CD1D CD2 CD247 CD28 CD3D CD3E CD4 CD5 CD6 CD7 CD79A CD79B CD83 CD86 CD8A CLEC2D CST7 CTLA4 FCRLA GNLY GZMA GZMH IBTK KLRB1 MAP4K1 MS4A1 NKG7 PAG1 PRF1 PRKCQ SMPDL3A STK39 TBX21 TNFRSF9 TRAT1 UBASH3A VPREB3 ZAP70	42	5.392	Pathogenesis of SARS-CoV-2 Mediated by nsp9-nsp10 Complex	CD2 CD247 CD3E CD4 CD8A ZAP70	6	0.105	3.37024e-13	false	Annotated by gProfiler [Docker: coleslawndex/cdgprofilergenestoterm:0.3.0] {{--organism=hsapiens, --minoverlap=0.05, --maxpval=0.00001, --maxgenelistsize=5000}} via CyCommunityDetection Cytoscape App (1.12.0)	ANPEP BCL6 BCORL1 CD1C CD1D CD28 CD3D CD5 CD6 CD7 CD79A CD79B CD83 CD86 CLEC2D CST7 CTLA4 FCRLA GNLY GZMA GZMH IBTK KLRB1 MAP4K1 MS4A1 NKG7 PAG1 PRF1 PRKCQ SMPDL3A STK39 TBX21 TNFRSF9 TRAT1 UBASH3A VPREB3	WP	WP:WP4884	1
C2722	C2722	ANLN ARMC12 CD164 SEPT1 SEPT11 SEPT2 SEPT6 SEPT7 SEPT8 SEPT9 SLC25A43 SLC26A8	12	3.585	septin ring	SEPT6 SEPT7 SEPT9	3	0.158	1.03983e-07	false	Annotated by gProfiler [Docker: coleslawndex/cdgprofilergenestoterm:0.3.0] {{--organism=hsapiens, --minoverlap=0.05, --maxpval=0.00001, --maxgenelistsize=5000}} via CyCommunityDetection Cytoscape App (1.12.0)	ANLN ARMC12 CD164 SEPT1 SEPT11 SEPT2 SEPT8 SLC25A43 SLC26A8	GO:CC	GO:0005940	1
C2752	C2752	ASAP1 CCDC132 DENND3 DHRS7B DHX30 EXOC2 EXOC5 EXOC6 IL1R2 LEPROTL1 MICAL1 PIEZO1 PKD2 RAB10 RAB11A RAB11FIP3 RAB12 RAB13 RAB18 RAB20 RAB22A RAB27A RAB30 RAB31 RAB32 RAB3IL1 RAB43 RAB7A RAB8B RABGGTB RIN3 SERGEF SNX1 SNX3 SYTL1 SYTL2 TBC1D10B TBC1D15 TBC1D2 TBC1D4 TNFAIP2 VPS11 VPS54 YWHAH	44	5.459	RAB geranylgeranylation	RAB10 RAB11A RAB12 RAB13 RAB18 RAB20 RAB22A RAB27A RAB30 RAB31 RAB32 RAB43 RAB7A RAB8B RABGGTB	15	0.161	1.73738e-32	false	Annotated by gProfiler [Docker: coleslawndex/cdgprofilergenestoterm:0.3.0] {{--organism=hsapiens, --minoverlap=0.05, --maxpval=0.00001, --maxgenelistsize=5000}} via CyCommunityDetection Cytoscape App (1.12.0)	ASAP1 CCDC132 DENND3 DHRS7B DHX30 EXOC2 EXOC5 EXOC6 IL1R2 LEPROTL1 MICAL1 PIEZO1 PKD2 RAB11FIP3 RAB3IL1 RIN3 SERGEF SNX1 SNX3 SYTL1 SYTL2 TBC1D10B TBC1D15 TBC1D2 TBC1D4 TNFAIP2 VPS11 VPS54 YWHAH	REAC	REAC:R-HSA-8873719	1
C2757	C2757	ANK1 ARF3 ARL1 CAPZA2 CD55 COG2 COG5 COPB1 COPG1 COPZ1 CXXC5 EPB41L3 ERGIC3 FIG4 GBF1 GOLGA1 GOLGA2 GOLGA3 GOLPH3 GORASP2 KANK1 KIF1B KIF21A MAN1A1 MAN1C1 MAN2A2 NAPB PEF1 SEC24A SEC31A SLC25A24 SPTA1 SYNRG TMED3 TMED4 TMED5 TRIP11 VPS45	38	5.248	COPI-mediated anterograde transport	ANK1 ARF3 CAPZA2 CD55 COG2 COG5 COPB1 COPG1 COPZ1 GBF1 GOLGA2 NAPB SPTA1 TMED3	14	0.111	1.2075e-27	false	Annotated by gProfiler [Docker: coleslawndex/cdgprofilergenestoterm:0.3.0] {{--organism=hsapiens, --minoverlap=0.05, --maxpval=0.00001, --maxgenelistsize=5000}} via CyCommunityDetection Cytoscape App (1.12.0)	ARL1 CXXC5 EPB41L3 ERGIC3 FIG4 GOLGA1 GOLGA3 GOLPH3 GORASP2 KANK1 KIF1B KIF21A MAN1A1 MAN1C1 MAN2A2 PEF1 SEC24A SEC31A SLC25A24 SYNRG TMED4 TMED5 TRIP11 VPS45	REAC	REAC:R-HSA-6807878	1
C2708	C2708	ANXA3 NAPB RABEPK RASAL3 RPH3A SNAP23 STX10 STX11 STX2 STX3 STXBP2 STXBP5 SYTL4 VAMP5	14	3.807	SNARE complex (STX2, SNAP23)	SNAP23 STX2	2	0.143	5.36242e-06	false	Annotated by gProfiler [Docker: coleslawndex/cdgprofilergenestoterm:0.3.0] {{--organism=hsapiens, --minoverlap=0.05, --maxpval=0.00001, --maxgenelistsize=5000}} via CyCommunityDetection Cytoscape App (1.12.0)	ANXA3 NAPB RABEPK RASAL3 RPH3A STX10 STX11 STX3 STXBP2 STXBP5 SYTL4 VAMP5	CORUM	CORUM:801	1
C2772	C2772	AATK ABCB1 ABI1 ABI3 ABL1 ABLIM1 ACP1 ADRB2 AFAP1L1 AGFG1 AGTRAP ALDH1A1 AMPH ANPEP AP2A1 AP2B1 AP2S1 AP3M2 AP5B1 APBB1IP ARHGAP10 ARHGAP24 ARHGAP25 ARHGAP30 ARHGEF12 ARHGEF18 ARHGEF3 ARHGEF40 ARHGEF7 ARL4A ARPC1A ARRB1 ARRB2 ATP1A3 ATP1B3 BANK1 BCL3 BCL6 BCORL1 BIN1 BLK BLVRA BMX BSG C2CD2 CABLES2 CACNA1E CACNA2D3 CALML3 CAMK1D CAMK2D CAPN1 CAPNS1 CAPNS2 CARD9 CATSPER1 CAV2 CD1C CD1D CD2 CD200R1…	380	8.57	EGF/EGFR Signaling Pathway	ABI1 ABL1 AP2A1 AP2B1 AP2S1 CAV2 CFL1 CSK DOK2 EGF GRB2 JAK1 JAK2 LIMK2 MAP2K2 MAP3K4 MAP4K1 MAPK1 MAPK14 MAPK9 MEF2A MEF2D NCK1 PAK1 PEBP1 PIK3R1 PLCG1 PTEN PTK2B PTPN11 RALB RALGDS RPS6KA1 RPS6KA3 RPS6KA5 SH2D2A SOS1 SOS2 STAM2 STAT5B VAV3	41	0.082	1.16891e-51	true	Annotated by gProfiler [Docker: coleslawndex/cdgprofilergenestoterm:0.3.0] {{--organism=hsapiens, --minoverlap=0.05, --maxpval=0.00001, --maxgenelistsize=5000}} via CyCommunityDetection Cytoscape App (1.12.0)	AATK ABCB1 ABI3 ABLIM1 ACP1 ADRB2 AFAP1L1 AGFG1 AGTRAP ALDH1A1 AMPH ANPEP AP3M2 AP5B1 APBB1IP ARHGAP10 ARHGAP24 ARHGAP25 ARHGAP30 ARHGEF12 ARHGEF18 ARHGEF3 ARHGEF40 ARHGEF7 ARL4A ARPC1A ARRB1 ARRB2 ATP1A3 ATP1B3 BANK1 BCL3 BCL6 BCORL1 BIN1 BLK BLVRA BMX BSG C2CD2 CABLES2 CACNA1E CACNA2D3 CALML3 CAMK1D CAMK2D CAPN1 CAPNS1 CAPNS2 CARD9 CATSPER1 CD1C CD1D CD2 CD200R1 CD226 CD244 CD247 CD28 CD2AP CD3…	WP	WP:WP437	16
C2691	C2691	CD226 CD244 CD48 CD96 KLRF1 LY9 PVRL2 SH2D1B SLAMF1 SLAMF6 TIGIT	11	3.459	positive regulation of natural killer cell mediated immunity	CD226 SH2D1B SLAMF6	3	0.081	9.63289e-06	true	Annotated by gProfiler [Docker: coleslawndex/cdgprofilergenestoterm:0.3.0] {{--organism=hsapiens, --minoverlap=0.05, --maxpval=0.00001, --maxgenelistsize=5000}} via CyCommunityDetection Cytoscape App (1.12.0)	CD244 CD48 CD96 KLRF1 LY9 PVRL2 SLAMF1 TIGIT	GO:BP	GO:0002717	1
C2692	C2692	CACNA1E CACNA2D3 CALML3 CAMK1D CAMK2D CATSPER1 CAV2 FLOT1 FLOT2 MYO10 PHKB	11	3.459	membrane raft assembly	CAV2 FLOT1 FLOT2	3	0.15	7.63685e-07	false	Annotated by gProfiler [Docker: coleslawndex/cdgprofilergenestoterm:0.3.0] {{--organism=hsapiens, --minoverlap=0.05, --maxpval=0.00001, --maxgenelistsize=5000}} via CyCommunityDetection Cytoscape App (1.12.0)	CACNA1E CACNA2D3 CALML3 CAMK1D CAMK2D CATSPER1 MYO10 PHKB	GO:BP	GO:0001765	1
C2672	C2672	ACER3 ASAP2 DEGS1 KDSR PPAP2B SGPP1 SPTLC2 UGCG	8	3	Sphingolipid Metabolism (general overview)	DEGS1 KDSR SGPP1 SPTLC2 UGCG	5	0.192	6.29503e-15	true	Annotated by gProfiler [Docker: coleslawndex/cdgprofilergenestoterm:0.3.0] {{--organism=hsapiens, --minoverlap=0.05, --maxpval=0.00001, --maxgenelistsize=5000}} via CyCommunityDetection Cytoscape App (1.12.0)	ACER3 ASAP2 PPAP2B	WP	WP:WP4725	1
C2714	C2714	ATP1A3 ATP1B3 BCL3 CDK10 CFDP1 CREB5 DUSP6 ETS1 ETS2 MAPK1 MAPK13 MAPK14 MAPK3 MATK NCF4 PCYT1B PEA15 PHOSPHO1 RPS6KA1 RPS6KA3 RPS6KA4 RPS6KA5 SLC9A1 TBC1D7 XPO6	25	4.644	ERK/MAPK targets	DUSP6 MAPK1 MAPK14 MAPK3 RPS6KA1 RPS6KA3 RPS6KA5	7	0.175	2.5862e-17	false	Annotated by gProfiler [Docker: coleslawndex/cdgprofilergenestoterm:0.3.0] {{--organism=hsapiens, --minoverlap=0.05, --maxpval=0.00001, --maxgenelistsize=5000}} via CyCommunityDetection Cytoscape App (1.12.0)	ATP1A3 ATP1B3 BCL3 CDK10 CFDP1 CREB5 ETS1 ETS2 MAPK13 MATK NCF4 PCYT1B PEA15 PHOSPHO1 RPS6KA4 SLC9A1 TBC1D7 XPO6	REAC	REAC:R-HSA-198753	1
C2725	C2725	BSG SLC36A1 SLC38A1 SLC38A2 SLC7A5 SLC7A7	6	2.585	Amino acid transport across the plasma membrane	SLC36A1 SLC38A1 SLC38A2 SLC7A5 SLC7A7	5	0.152	2.98435e-14	false	Annotated by gProfiler [Docker: coleslawndex/cdgprofilergenestoterm:0.3.0] {{--organism=hsapiens, --minoverlap=0.05, --maxpval=0.00001, --maxgenelistsize=5000}} via CyCommunityDetection Cytoscape App (1.12.0)	BSG	REAC	REAC:R-HSA-352230	1
C2727	C2727	ADRB2 AFAP1L1 AGFG1 AMPH AP2A1 AP2B1 AP2S1 AP3M2 AP5B1 ARL4A ARPC1A ARRB1 ARRB2 BIN1 CD3D CD4 CLTCL1 CTTN CYTH2 DNM2 DVL2 EGF EHD1 HAX1 HIP1 HIP1R HSPA8 IL7R LDLRAP1 M6PR MYOF NEXN PACSIN2 PIK3C2A PNMA2 PTPRK SPRY1 STAM2 TF VAMP3 VAMP7 VAMP8	42	5.392	Clathrin-mediated endocytosis	ADRB2 AGFG1 AMPH AP2A1 AP2B1 AP2S1 ARPC1A ARRB1 ARRB2 BIN1 CD3D CD4 CLTCL1 CTTN DNM2 DVL2 EGF HIP1 HIP1R HSPA8 IL7R LDLRAP1 M6PR PACSIN2 PIK3C2A STAM2 TF VAMP3 VAMP7 VAMP8	30	0.192	1.84079e-68	false	Annotated by gProfiler [Docker: coleslawndex/cdgprofilergenestoterm:0.3.0] {{--organism=hsapiens, --minoverlap=0.05, --maxpval=0.00001, --maxgenelistsize=5000}} via CyCommunityDetection Cytoscape App (1.12.0)	AFAP1L1 AP3M2 AP5B1 ARL4A CYTH2 EHD1 HAX1 MYOF NEXN PNMA2 PTPRK SPRY1	REAC	REAC:R-HSA-8856828	1
C2683	C2683	AP1S2 BLOC1S4 CLINT1 CPD GGA2 HIP1R HPS5 HSPA8 MAGEH1 PIK3C2A POC1B SNX27 SNX5 SORT1 STAMBPL1 VAMP7 VAMP8 YIPF1 YIPF6	19	4.248	Golgi Associated Vesicle Biogenesis	AP1S2 BLOC1S4 CLINT1 CPD HIP1R HSPA8 PIK3C2A SNX5 SORT1 VAMP7 VAMP8 YIPF6	12	0.197	5.34886e-31	false	Annotated by gProfiler [Docker: coleslawndex/cdgprofilergenestoterm:0.3.0] {{--organism=hsapiens, --minoverlap=0.05, --maxpval=0.00001, --maxgenelistsize=5000}} via CyCommunityDetection Cytoscape App (1.12.0)	GGA2 HPS5 MAGEH1 POC1B SNX27 STAMBPL1 YIPF1	REAC	REAC:R-HSA-432722	1
C2657	C2657	BNIP3L CD81 CD82 CHMP1A CHMP2A CHMP2B CHMP5 CHMP7 FYCO1 MAP1LC3B STAM2 TSG101 UBAP1 VPS25 VPS37C VPS8 WDFY3	17	4.087	ESCRT complex	CHMP1A CHMP2A CHMP2B CHMP7 STAM2 TSG101 UBAP1 VPS25 VPS37C	9	0.265	4.43889e-25	false	Annotated by gProfiler [Docker: coleslawndex/cdgprofilergenestoterm:0.3.0] {{--organism=hsapiens, --minoverlap=0.05, --maxpval=0.00001, --maxgenelistsize=5000}} via CyCommunityDetection Cytoscape App (1.12.0)	BNIP3L CD81 CD82 CHMP5 FYCO1 MAP1LC3B VPS8 WDFY3	GO:CC	GO:0036452	1
C2737	C2737	ABCB1 ALDH1A1 CD44 CHP1 EZR FGF13 HYAL2 RDH11 RDX ROCK2 SLC9A1 TESC	12	3.585	Hyaluronan uptake and degradation	CD44 CHP1 HYAL2 SLC9A1	4	0.2	1.09979e-10	false	Annotated by gProfiler [Docker: coleslawndex/cdgprofilergenestoterm:0.3.0] {{--organism=hsapiens, --minoverlap=0.05, --maxpval=0.00001, --maxgenelistsize=5000}} via CyCommunityDetection Cytoscape App (1.12.0)	ABCB1 ALDH1A1 EZR FGF13 RDH11 RDX ROCK2 TESC	REAC	REAC:R-HSA-2160916	1
C2738	C2738	ABI1 ABLIM1 CARD9 CDC25B CDH6 CLEC4E CTNNA1 DUSP10 DUSP11 DUSP3 DUSP5 FAM217B FMNL1 FOSL2 FYN GADD45A GADD45B GAS7 LSP1 MAP2 MAP2K3 MAP2K6 MAP3K4 MAPK1 MAPK13 MAPK14 MAPK9 MAPKAPK2 MAPKAPK3 MAPKAPK5 MYO1E NCK1 NCKAP1L OCEL1 PAK1 PAK2 RALB RIPK2 ROBO1 SKAP2 SPAG9 VASP WAS ZFP36L2	44	5.459	MAP kinase kinase activity	MAP2K3 MAP2K6 MAPK1 MAPK14 MAPKAPK3 MAPKAPK5	6	0.107	4.90153e-13	false	Annotated by gProfiler [Docker: coleslawndex/cdgprofilergenestoterm:0.3.0] {{--organism=hsapiens, --minoverlap=0.05, --maxpval=0.00001, --maxgenelistsize=5000}} via CyCommunityDetection Cytoscape App (1.12.0)	ABI1 ABLIM1 CARD9 CDC25B CDH6 CLEC4E CTNNA1 DUSP10 DUSP11 DUSP3 DUSP5 FAM217B FMNL1 FOSL2 FYN GADD45A GADD45B GAS7 LSP1 MAP2 MAP3K4 MAPK13 MAPK9 MAPKAPK2 MYO1E NCK1 NCKAP1L OCEL1 PAK1 PAK2 RALB RIPK2 ROBO1 SKAP2 SPAG9 VASP WAS ZFP36L2	GO:MF	GO:0004708	1
C2773	C2773	ABCA13 ABHD17B ACER3 ACPP ADAM10 ADAM15 ADAM8 ADIPOR1 AGPAT2 AGPAT5 AGPAT9 AIF1 AKAP1 AKAP8 ALOX5AP ALPL ANXA3 AP1S2 ASAP2 ATG14 ATG16L1 ATG2A ATG4D ATG7 ATG9A ATP11B ATP6V1D ATP8B2 ATP8B4 ATP9A B3GNT2 B4GALT1 B4GALT4 BLOC1S4 BRI3 BST1 C19orf12 C1QA C1QB C1QC C1orf162 C3AR1 CAB39 CAMKK2 CBFA2T2 CD177 CD36 CD46 CD52 CD59 CDS2 CEACAM3 CEACAM8 CHPT1 CLEC4D CLINT1 COPB1 CPD CPNE1 CR1 CRLS1 CSF1R CTNN…	213	7.735	secretory granule membrane	ABCA13 ADAM10 ADAM8 AGPAT2 ATP11B ATP6V1D ATP8B4 B4GALT1 BRI3 BST1 C3AR1 CD177 CD36 CD46 CEACAM3 CEACAM8 CLEC4D COPB1 CPNE1 CR1 CYBB CYSTM1 DEGS1 DNAJC13 DNAJC5 FCAR ITGAM ITGAX ITGB2 LAMP1 LAMP2 LAMTOR3 MCEMP1 MGAM MGST1 MMP25 MOSPD2 MS4A3 NBEAL2 NCSTN OLR1 ORMDL3 P2RX1 PGRMC1 PLD1 PRCP RAP2C SELP SIRPA SLC11A1 SLC2A3 SLC2A5 SLCO4C1 SNAP23 STOM STX3 STXBP5 SURF4 SYTL4 TARM1 TMEM30A TOM1 TRPM2 TS…	67	0.151	1.03037e-100	true	Annotated by gProfiler [Docker: coleslawndex/cdgprofilergenestoterm:0.3.0] {{--organism=hsapiens, --minoverlap=0.05, --maxpval=0.00001, --maxgenelistsize=5000}} via CyCommunityDetection Cytoscape App (1.12.0)	ABHD17B ACER3 ACPP ADAM15 ADIPOR1 AGPAT5 AGPAT9 AIF1 AKAP1 AKAP8 ALOX5AP ALPL ANXA3 AP1S2 ASAP2 ATG14 ATG16L1 ATG2A ATG4D ATG7 ATG9A ATP8B2 ATP9A B3GNT2 B4GALT4 BLOC1S4 C19orf12 C1QA C1QB C1QC C1orf162 CAB39 CAMKK2 CBFA2T2 CD52 CD59 CDS2 CHPT1 CLINT1 CPD CRLS1 CSF1R CTNNAL1 CTSS CYP1B1 CYTH4 DBNL DGKQ DNPEP DPP4 EMR1 FERMT3 FUNDC1 GGA2 GPAM GPCPD1 GPD1L GSTM2 GSTO1 GSTP1 HIP1R HPS5 HSPA8 KCNMA1 K…	GO:CC	GO:0030667	12
C2664	C2664	ALPL BST1 C19orf12 CD52 LY6E NNT NRN1 NTNG2 PANK2 PANK3 PANK4 VNN1 VNN2	13	3.7	pantothenate kinase activity	PANK2 PANK3 PANK4	3	0.214	7.16982e-09	false	Annotated by gProfiler [Docker: coleslawndex/cdgprofilergenestoterm:0.3.0] {{--organism=hsapiens, --minoverlap=0.05, --maxpval=0.00001, --maxgenelistsize=5000}} via CyCommunityDetection Cytoscape App (1.12.0)	ALPL BST1 C19orf12 CD52 LY6E NNT NRN1 NTNG2 VNN1 VNN2	GO:MF	GO:0004594	1
C2685	C2685	AHSA1 ATOX1 BAG3 BAG4 CACYBP DNAJA1 DNAJB1 EDF1 FKBP4 FKBP5 HSP90AB1 HSPA1A HSPA1B HSPA4 HSPA5 HSPA8 HSPA9 HSPH1 MLKL PRNP PTGES3 SIL1 STIP1 TTC31 TXNL1	25	4.644	Attenuation phase	DNAJB1 HSP90AB1 HSPA1A HSPA1B HSPA8 PTGES3	6	0.187	1.11435e-15	false	Annotated by gProfiler [Docker: coleslawndex/cdgprofilergenestoterm:0.3.0] {{--organism=hsapiens, --minoverlap=0.05, --maxpval=0.00001, --maxgenelistsize=5000}} via CyCommunityDetection Cytoscape App (1.12.0)	AHSA1 ATOX1 BAG3 BAG4 CACYBP DNAJA1 EDF1 FKBP4 FKBP5 HSPA4 HSPA5 HSPA9 HSPH1 MLKL PRNP SIL1 STIP1 TTC31 TXNL1	REAC	REAC:R-HSA-3371568	1
C2684	C2684	ATP5D ATP5H ATP6AP1 ATP6V0A1 ATP6V0A2 ATP6V0D1 ATP6V0E1 ATP6V1C1 ATP6V1D CCDC115 PPA1 TCIRG1 XPNPEP1	13	3.7	proton-transporting V-type ATPase, V0 domain	ATP6V0A1 ATP6V0A2 ATP6V0D1 ATP6V0E1 TCIRG1	5	0.312	3.42983e-15	false	Annotated by gProfiler [Docker: coleslawndex/cdgprofilergenestoterm:0.3.0] {{--organism=hsapiens, --minoverlap=0.05, --maxpval=0.00001, --maxgenelistsize=5000}} via CyCommunityDetection Cytoscape App (1.12.0)	ATP5D ATP5H ATP6AP1 ATP6V1C1 ATP6V1D CCDC115 PPA1 XPNPEP1	GO:CC	GO:0033179	1
C2742	C2742	AGPAT2 AGPAT5 AGPAT9 CDS2 CHPT1 CRLS1 DGKQ GPAM GPCPD1 GPD1L LPCAT2 LPGAT1 LPIN1 LPIN2 LPPR2 MBOAT2 PLD1 PNPLA6 PPAP2B PTDSS1	20	4.322	lysophospholipid acyltransferase activity	AGPAT2 AGPAT5 CRLS1 LPCAT2 LPGAT1 MBOAT2	6	0.182	2.45807e-15	true	Annotated by gProfiler [Docker: coleslawndex/cdgprofilergenestoterm:0.3.0] {{--organism=hsapiens, --minoverlap=0.05, --maxpval=0.00001, --maxgenelistsize=5000}} via CyCommunityDetection Cytoscape App (1.12.0)	AGPAT9 CDS2 CHPT1 DGKQ GPAM GPCPD1 GPD1L LPIN1 LPIN2 LPPR2 PLD1 PNPLA6 PPAP2B PTDSS1	GO:MF	GO:0071617	1
C2746	C2746	ABCA13 ABHD17B ACPP ALOX5AP ATP11B ATP8B2 ATP9A B3GNT2 B4GALT1 B4GALT4 BRI3 CPNE1 CYP1B1 DNAJC13 DNPEP DPP4 GSTM2 GSTO1 GSTP1 LAMP1 LAMP2 LRMP MGST1 NCSTN PRCP PREP SLCO4C1 ST6GAL1 SURF4 TMEM30A VNN1	31	4.954	azurophil granule membrane	ABCA13 ATP11B B4GALT1 BRI3 CPNE1 DNAJC13 LAMP1 LAMP2 MGST1 NCSTN PRCP SLCO4C1 SURF4 TMEM30A VNN1	15	0.211	4.23925e-37	false	Annotated by gProfiler [Docker: coleslawndex/cdgprofilergenestoterm:0.3.0] {{--organism=hsapiens, --minoverlap=0.05, --maxpval=0.00001, --maxgenelistsize=5000}} via CyCommunityDetection Cytoscape App (1.12.0)	ABHD17B ACPP ALOX5AP ATP8B2 ATP9A B3GNT2 B4GALT4 CYP1B1 DNPEP DPP4 GSTM2 GSTO1 GSTP1 LRMP PREP ST6GAL1	GO:CC	GO:0035577	1
C2718	C2718	BHLHE40 CIB1 CRY1 CRY2 EOMES HSF2 ID2 NFIL3 OLIG1 SMAP2	10	3.322	blue light photoreceptor activity	CRY1 CRY2	2	0.2	7.42489e-06	false	Annotated by gProfiler [Docker: coleslawndex/cdgprofilergenestoterm:0.3.0] {{--organism=hsapiens, --minoverlap=0.05, --maxpval=0.00001, --maxgenelistsize=5000}} via CyCommunityDetection Cytoscape App (1.12.0)	BHLHE40 CIB1 EOMES HSF2 ID2 NFIL3 OLIG1 SMAP2	GO:MF	GO:0009882	1
C2812	C2812	ABCB7 ABCF2 ACADSB ACADVL ACAT1 ACAT2 ACN9 ACO1 ACO2 ACSS1 ACSS2 ACYP1 ADI1 ADPGK AFG3L2 AGL AHSA1 AHSP AKR1B1 AKR1C3 AKR7A2 ALAS2 ALDH18A1 ALDH3A2 ALDH4A1 ALDH9A1 ALOX5 AMACR AMY2B APEH APOBEC3G AQP10 ATAD3A ATOX1 ATP5D ATP5H ATP6AP1 ATP6V0A1 ATP6V0A2 ATP6V0D1 ATP6V0E1 ATP6V1C1 ATP6V1D BAG3 BAG4 BCAT1 BCAT2 BCKDK BCS1L BOLA3 BPGM C10orf2 C11orf54 C19orf52 C1orf109 C6orf48 CA1 CACYBP CARKD CAT CC…	297	8.214	Carbon metabolism	ACAT1 ACAT2 ACO1 ACO2 ACSS1 ACSS2 ADPGK CAT DLAT ECHS1 ENO1 FH G6PD GCK GLUD1 GOT1 GOT2 GPI H6PD HK2 HK3 IDH1 IDH2 IDH3B IDNK MDH1 MDH2 PFKP PGD PGK1 PGLS PKM PRPS1 RPIA SDHA SDHB SDHC SUCLG2 TKT TKTL1	40	0.112	2.96471e-62	true	Annotated by gProfiler [Docker: coleslawndex/cdgprofilergenestoterm:0.3.0] {{--organism=hsapiens, --minoverlap=0.05, --maxpval=0.00001, --maxgenelistsize=5000}} via CyCommunityDetection Cytoscape App (1.12.0)	ABCB7 ABCF2 ACADSB ACADVL ACN9 ACYP1 ADI1 AFG3L2 AGL AHSA1 AHSP AKR1B1 AKR1C3 AKR7A2 ALAS2 ALDH18A1 ALDH3A2 ALDH4A1 ALDH9A1 ALOX5 AMACR AMY2B APEH APOBEC3G AQP10 ATAD3A ATOX1 ATP5D ATP5H ATP6AP1 ATP6V0A1 ATP6V0A2 ATP6V0D1 ATP6V0E1 ATP6V1C1 ATP6V1D BAG3 BAG4 BCAT1 BCAT2 BCKDK BCS1L BOLA3 BPGM C10orf2 C11orf54 C19orf52 C1orf109 C6orf48 CA1 CACYBP CARKD CCDC115 CEBPE CECR5 CFL2 CHCHD10 CHCHD4 CIAO1 …	KEGG	KEGG:01200	4
C2768	C2768	ABCB7 ABCF2 ACADSB ACADVL ACAT1 ACAT2 ACN9 ACO1 ACO2 ACSS1 ACSS2 ACYP1 ADI1 ADPGK AGL AHSP AKR1B1 AKR7A2 ALAS2 ALDH18A1 ALDH3A2 ALDH4A1 ALDH9A1 AMACR AMY2B APEH APOBEC3G AQP10 ATP5D ATP5H ATP6AP1 ATP6V0A1 ATP6V0A2 ATP6V0D1 ATP6V0E1 ATP6V1C1 ATP6V1D BCAT1 BCAT2 BCKDK BOLA3 BPGM C10orf2 C11orf54 C1orf109 C6orf48 CA1 CARKD CAT CCDC115 CEBPE CECR5 CFL2 CIAO1 CIAPIN1 CLIC1 CNDP2 COX5B CRYZ CYBRD1 CYC1…	233	7.864	Carbon metabolism	ACAT1 ACAT2 ACO1 ACO2 ACSS1 ACSS2 ADPGK CAT DLAT ECHS1 ENO1 FH G6PD GCK GLUD1 GOT1 GOT2 GPI H6PD HK2 HK3 IDH1 IDH2 IDH3B IDNK MDH1 MDH2 PFKP PGD PGK1 PGLS PKM PRPS1 RPIA SDHA SDHB SDHC SUCLG2 TKT TKTL1	40	0.135	8.74794e-67	false	Annotated by gProfiler [Docker: coleslawndex/cdgprofilergenestoterm:0.3.0] {{--organism=hsapiens, --minoverlap=0.05, --maxpval=0.00001, --maxgenelistsize=5000}} via CyCommunityDetection Cytoscape App (1.12.0)	ABCB7 ABCF2 ACADSB ACADVL ACN9 ACYP1 ADI1 AGL AHSP AKR1B1 AKR7A2 ALAS2 ALDH18A1 ALDH3A2 ALDH4A1 ALDH9A1 AMACR AMY2B APEH APOBEC3G AQP10 ATP5D ATP5H ATP6AP1 ATP6V0A1 ATP6V0A2 ATP6V0D1 ATP6V0E1 ATP6V1C1 ATP6V1D BCAT1 BCAT2 BCKDK BOLA3 BPGM C10orf2 C11orf54 C1orf109 C6orf48 CA1 CARKD CCDC115 CEBPE CECR5 CFL2 CIAO1 CIAPIN1 CLIC1 CNDP2 COX5B CRYZ CYBRD1 CYC1 DBT DCXR DMTN ECHDC2 ENOPH1 EPHX2 EPT1 ETFD…	KEGG	KEGG:01200	9
C2700	C2700	APEH EPT1 MSRA MSRB1 MSRB2 MSRB3 SELM SELT SEPHS1 SEPHS2 TMX1 TXN	12	3.585	Protein repair	MSRA MSRB1 MSRB2 MSRB3 TXN	5	0.5	1.86789e-17	false	Annotated by gProfiler [Docker: coleslawndex/cdgprofilergenestoterm:0.3.0] {{--organism=hsapiens, --minoverlap=0.05, --maxpval=0.00001, --maxgenelistsize=5000}} via CyCommunityDetection Cytoscape App (1.12.0)	APEH EPT1 SELM SELT SEPHS1 SEPHS2 TMX1	REAC	REAC:R-HSA-5676934	1
C2704	C2704	ACO2 APOBEC3G ATP5D ATP5H COX5B CYC1 FAH IDH3B KCNN4 MDH2 NDUFA10 NDUFA12 NDUFAB1 NDUFAF4 NDUFB10 NDUFB11 NDUFB5 NDUFS1 NDUFS3 NDUFS8 NDUFV1 PHPT1 ROMO1 SDHA SDHB SDHC SUCLG2 TMEM223 UQCRC1	29	4.858	TCA Cycle (aka Krebs or citric acid cycle)	ACO2 IDH3B MDH2 SDHA SDHB SDHC SUCLG2	7	0.184	2.90092e-18	true	Annotated by gProfiler [Docker: coleslawndex/cdgprofilergenestoterm:0.3.0] {{--organism=hsapiens, --minoverlap=0.05, --maxpval=0.00001, --maxgenelistsize=5000}} via CyCommunityDetection Cytoscape App (1.12.0)	APOBEC3G ATP5D ATP5H COX5B CYC1 FAH KCNN4 NDUFA10 NDUFA12 NDUFAB1 NDUFAF4 NDUFB10 NDUFB11 NDUFB5 NDUFS1 NDUFS3 NDUFS8 NDUFV1 PHPT1 ROMO1 TMEM223 UQCRC1	WP	WP:WP78	1
C2723	C2723	OSBP OSBP2 OSBPL3 OSBPL9 OXCT1 RMDN3 RPUSD2 SCAF4 SELENBP1 VAPB VMA21	11	3.459	perinuclear endoplasmic reticulum	OSBP OSBP2 OSBPL3	3	0.103	1.1856e-06	false	Annotated by gProfiler [Docker: coleslawndex/cdgprofilergenestoterm:0.3.0] {{--organism=hsapiens, --minoverlap=0.05, --maxpval=0.00001, --maxgenelistsize=5000}} via CyCommunityDetection Cytoscape App (1.12.0)	OSBPL9 OXCT1 RMDN3 RPUSD2 SCAF4 SELENBP1 VAPB VMA21	GO:CC	GO:0097038	1
C2739	C2739	ABCC4 DAP3 FBXL17 GFM1 ICT1 LHFP MRPL11 MRPL13 MRPL14 MRPL15 MRPL16 MRPL17 MRPL18 MRPL28 MRPL3 MRPL33 MRPL35 MRPL37 MRPL39 MRPL43 MRPL45 MRPL9 MRPS21 MRPS23 MRPS26 MRPS27 MRPS30 MRPS31 MRPS33 MRPS34 MRPS35 MRPS7 MRRF NDUFAB1 NOA1 RBMS1 WDR54	37	5.209	55S ribosome, mitochondrial	DAP3 MRPL11 MRPL13 MRPL14 MRPL15 MRPL16 MRPL17 MRPL18 MRPL28 MRPL3 MRPL33 MRPL35 MRPL37 MRPL39 MRPL43 MRPL45 MRPL9 MRPS21 MRPS23 MRPS26 MRPS27 MRPS30 MRPS31 MRPS33 MRPS34 MRPS35 MRPS7	27	0.31	2.14686e-71	true	Annotated by gProfiler [Docker: coleslawndex/cdgprofilergenestoterm:0.3.0] {{--organism=hsapiens, --minoverlap=0.05, --maxpval=0.00001, --maxgenelistsize=5000}} via CyCommunityDetection Cytoscape App (1.12.0)	ABCC4 FBXL17 GFM1 ICT1 LHFP MRRF NDUFAB1 NOA1 RBMS1 WDR54	CORUM	CORUM:320	1
C2755	C2755	ACADSB ACADVL ACAT1 ACAT2 ACSS1 ACSS2 ACYP1 ADI1 AKR1B1 AKR7A2 ALDH18A1 ALDH3A2 ALDH4A1 ALDH9A1 BCAT1 BCAT2 BCKDK CARKD CECR5 CFL2 CNDP2 CRYZ DBT DCXR DLAT ECHDC2 ECHS1 ENOPH1 ETFDH GCLM GLO1 GLUD1 GRHPR HADH HIBADH HSD17B10 IVD MAOA MAOB MCCC1 MTAP NFAT5 NQO2 OAT OXCT1 PCK1 PCK2 PDHX PDK1 PDK3 PDP1 PITPNB PPTC7 SAT1 SIM2 SLC6A6 SMOX SMS SUCLG2 TMTC1 TP53RK UPB1 YDJC	63	5.977	Valine, leucine and isoleucine degradation	ACADSB ACAT1 ACAT2 ALDH3A2 ALDH9A1 BCAT1 BCAT2 DBT ECHS1 HADH HIBADH HSD17B10 IVD MCCC1 OXCT1	15	0.16	9.82857e-33	false	Annotated by gProfiler [Docker: coleslawndex/cdgprofilergenestoterm:0.3.0] {{--organism=hsapiens, --minoverlap=0.05, --maxpval=0.00001, --maxgenelistsize=5000}} via CyCommunityDetection Cytoscape App (1.12.0)	ACADVL ACSS1 ACSS2 ACYP1 ADI1 AKR1B1 AKR7A2 ALDH18A1 ALDH4A1 BCKDK CARKD CECR5 CFL2 CNDP2 CRYZ DCXR DLAT ECHDC2 ENOPH1 ETFDH GCLM GLO1 GLUD1 GRHPR MAOA MAOB MTAP NFAT5 NQO2 OAT PCK1 PCK2 PDHX PDK1 PDK3 PDP1 PITPNB PPTC7 SAT1 SIM2 SLC6A6 SMOX SMS SUCLG2 TMTC1 TP53RK UPB1 YDJC	KEGG	KEGG:00280	1
C2771	C2771	ACO2 AFG3L2 AHSA1 ATAD3A ATOX1 BAG3 BAG4 BCS1L C19orf52 CACYBP CHCHD10 CHCHD4 COA4 CYC1 DNAJA1 DNAJA3 DNAJB1 DNAJC19 EDF1 FKBP4 FKBP5 HSP90AB1 HSPA1A HSPA1B HSPA4 HSPA5 HSPA8 HSPA9 HSPD1 HSPH1 IMMT LONP1 MAT2B MCU MICU1 MLKL MTX3 PHB2 PMPCA PRNP PTGES3 RCN2 SAMM50 SFXN1 SIL1 SLC25A12 SMDT1 STIP1 TIMM10B TIMM21 TMEM11 TOMM20 TOMM22 TOMM7 TOMM70A TTC31 TXNL1 UCP2	58	5.858	Mitochondrial protein import	ACO2 BCS1L CHCHD10 CHCHD4 COA4 CYC1 DNAJC19 HSPA9 HSPD1 PMPCA SAMM50 SLC25A12 TIMM21 TOMM20 TOMM22 TOMM7	16	0.155	2.17642e-33	true	Annotated by gProfiler [Docker: coleslawndex/cdgprofilergenestoterm:0.3.0] {{--organism=hsapiens, --minoverlap=0.05, --maxpval=0.00001, --maxgenelistsize=5000}} via CyCommunityDetection Cytoscape App (1.12.0)	AFG3L2 AHSA1 ATAD3A ATOX1 BAG3 BAG4 C19orf52 CACYBP DNAJA1 DNAJA3 DNAJB1 EDF1 FKBP4 FKBP5 HSP90AB1 HSPA1A HSPA1B HSPA4 HSPA5 HSPA8 HSPH1 IMMT LONP1 MAT2B MCU MICU1 MLKL MTX3 PHB2 PRNP PTGES3 RCN2 SFXN1 SIL1 SMDT1 STIP1 TIMM10B TMEM11 TOMM70A TTC31 TXNL1 UCP2	REAC	REAC:R-HSA-1268020	4
C2690	C2690	AFG3L2 MCU MICU1 PHB2 SMDT1 UCP2	6	2.585	mitochondrial calcium uniporter complex	MCU MICU1 SMDT1	3	0.375	1.36115e-09	false	Annotated by gProfiler [Docker: coleslawndex/cdgprofilergenestoterm:0.3.0] {{--organism=hsapiens, --minoverlap=0.05, --maxpval=0.00001, --maxgenelistsize=5000}} via CyCommunityDetection Cytoscape App (1.12.0)	AFG3L2 PHB2 UCP2	CORUM	CORUM:6473	1
C2731	C2731	AKR1C3 ALOX5 DHRS9 HPGD PTGES PTGS1 PTGS2 TBXAS1	8	3	cyclooxygenase pathway	AKR1C3 PTGES PTGS1 PTGS2 TBXAS1	5	0.357	2.46514e-15	false	Annotated by gProfiler [Docker: coleslawndex/cdgprofilergenestoterm:0.3.0] {{--organism=hsapiens, --minoverlap=0.05, --maxpval=0.00001, --maxgenelistsize=5000}} via CyCommunityDetection Cytoscape App (1.12.0)	ALOX5 DHRS9 HPGD	GO:BP	GO:0019371	1
C2813	C2813	AAMP AAR2 AARS ABCC4 ABCF1 ABCF3 AFF3 AGO2 AKIRIN2 ANGEL1 APOA1BP AQR ATXN1 ATXN7L3 BBS1 BBS2 BCCIP BMS1 BRIX1 BTAF1 BTF3 BTG3 C1QBP C7orf26 C7orf50 CAMSAP1 CBLL1 CCDC146 CCDC94 CCT2 CCT3 CCT7 CDC123 CDK9 CFAP20 CGI-74 CIAPIN1 CIRBP CIRH1A CLK1 CLK4 CLNS1A CNBP CNOT11 CNOT7 COIL CPEB3 CPSF1 CPSF3L CRLF3 CSE1L CSNK2A2 CSTF1 CSTF3 CTDP1 CTNNBL1 CTR9 CWF19L2 DAP3 DARS DCP2 DDX18 DDX19A DDX24 DDX26B …	483	8.916	Metabolism of RNA	AQR BMS1 CLNS1A CNOT11 CNOT7 CPSF1 CSTF1 CSTF3 CTNNBL1 DCP2 DDX46 DDX5 DDX6 DHX9 DIEXF DKC1 DNAJC8 EBNA1BP2 EIF4A2 ELAC2 EMG1 ETF1 EXOSC1 EXOSC2 EXOSC4 EXOSC6 EXOSC9 FBL FTSJ1 GAR1 GEMIN4 GEMIN5 GNL3 GSPT2 GTF2F1 GTF2F2 GTPBP3 HNRNPD HNRNPF HNRNPR HNRNPU HNRNPUL1 HSPA8 IMP3 IMP4 LSM4 MPHOSPH10 MPHOSPH6 MTO1 NAT10 NCBP1 NCBP2 NCL NHP2L1 NOL11 NOP10 NOP2 NOP56 NOP58 NSUN2 NSUN4 NSUN6 NUP160 NUP205 …	168	0.178	6.59125e-211	true	Annotated by gProfiler [Docker: coleslawndex/cdgprofilergenestoterm:0.3.0] {{--organism=hsapiens, --minoverlap=0.05, --maxpval=0.00001, --maxgenelistsize=5000}} via CyCommunityDetection Cytoscape App (1.12.0)	AAMP AAR2 AARS ABCC4 ABCF1 ABCF3 AFF3 AGO2 AKIRIN2 ANGEL1 APOA1BP ATXN1 ATXN7L3 BBS1 BBS2 BCCIP BRIX1 BTAF1 BTF3 BTG3 C1QBP C7orf26 C7orf50 CAMSAP1 CBLL1 CCDC146 CCDC94 CCT2 CCT3 CCT7 CDC123 CDK9 CFAP20 CGI-74 CIAPIN1 CIRBP CIRH1A CLK1 CLK4 CNBP COIL CPEB3 CPSF3L CRLF3 CSE1L CSNK2A2 CTDP1 CTR9 CWF19L2 DAP3 DARS DDX18 DDX19A DDX24 DDX26B DDX50 DDX56 DHX35 DPH2 DRG1 DUS1L DUSP12 EAF2 EEF1B2 EEF1G E…	REAC	REAC:R-HSA-8953854	3
C2767	C2767	AAMP AARS ABCC4 ABCF1 ABCF3 AGO2 ANGEL1 APOA1BP BBS1 BBS2 BCCIP BMS1 BRIX1 BTF3 BTG3 C7orf50 CAMSAP1 CCT2 CCT3 CCT7 CDC123 CIAPIN1 CIRH1A CNBP CNOT11 CNOT7 COIL CPEB3 CRLF3 DAP3 DARS DCP2 DDX18 DDX24 DDX50 DDX56 DDX6 DIEXF DKC1 DPH2 DRG1 DUS1L DUSP12 EBNA1BP2 EEF1B2 EEF1G EEF2 EFTUD1 EIF1AX EIF2AK1 EIF2B1 EIF2B4 EIF2B5 EIF2S3 EIF3B EIF3C EIF3D EIF3F EIF3K EIF3L EIF3M EIF4A2 EIF4H EIF5B ELAC2 ELP3…	294	8.2	Translation	DAP3 EEF1B2 EEF1G EEF2 EIF1AX EIF2B1 EIF2B4 EIF2B5 EIF2S3 EIF3B EIF3C EIF3D EIF3F EIF3K EIF3L EIF3M EIF4A2 EIF4H EIF5B ETF1 GFM1 GSPT2 MRPL11 MRPL13 MRPL14 MRPL15 MRPL16 MRPL17 MRPL18 MRPL28 MRPL3 MRPL33 MRPL35 MRPL37 MRPL39 MRPL43 MRPL9 MRPS21 MRPS23 MRPS26 MRPS27 MRPS30 MRPS31 MRPS33 MRPS34 MRPS35 MRPS7 MRRF PABPC1 RPL11 RPL12 RPL13 RPL13A RPL14 RPL18 RPL21 RPL22 RPL28 RPL30 RPL31 RPL36 RPL37 R…	85	0.178	2.29528e-129	true	Annotated by gProfiler [Docker: coleslawndex/cdgprofilergenestoterm:0.3.0] {{--organism=hsapiens, --minoverlap=0.05, --maxpval=0.00001, --maxgenelistsize=5000}} via CyCommunityDetection Cytoscape App (1.12.0)	AAMP AARS ABCC4 ABCF1 ABCF3 AGO2 ANGEL1 APOA1BP BBS1 BBS2 BCCIP BMS1 BRIX1 BTF3 BTG3 C7orf50 CAMSAP1 CCT2 CCT3 CCT7 CDC123 CIAPIN1 CIRH1A CNBP CNOT11 CNOT7 COIL CPEB3 CRLF3 DARS DCP2 DDX18 DDX24 DDX50 DDX56 DDX6 DIEXF DKC1 DPH2 DRG1 DUS1L DUSP12 EBNA1BP2 EFTUD1 EIF2AK1 ELAC2 ELP3 ELP4 EMG1 EPRS EXOSC1 EXOSC2 EXOSC4 EXOSC6 EXOSC9 FBL FBXL17 FGFR1OP2 FKBP15 FTSJ1 FTSJ2 G3BP1 GAR1 GCN1L1 GLTSCR2 GNB…	REAC	REAC:R-HSA-72766	9
C2668	C2668	CDC123 EIF2B1 EIF2B4 EIF2B5 EIF2S3	5	2.322	Recycling of eIF2:GDP	EIF2B1 EIF2B4 EIF2B5 EIF2S3	4	0.444	1.25524e-13	false	Annotated by gProfiler [Docker: coleslawndex/cdgprofilergenestoterm:0.3.0] {{--organism=hsapiens, --minoverlap=0.05, --maxpval=0.00001, --maxgenelistsize=5000}} via CyCommunityDetection Cytoscape App (1.12.0)	CDC123	REAC	REAC:R-HSA-72731	1
C2688	C2688	FGFR1OP2 LATS2 MOB4 PDCD10 RASSF1 RASSF4 SLMAP STK25 STK3 STK4 STRIP1 TMEM59 TRAF3IP3	13	3.7	Hippo signaling pathway - multiple species	LATS2 RASSF1 RASSF4 STK3	4	0.105	1.14963e-09	false	Annotated by gProfiler [Docker: coleslawndex/cdgprofilergenestoterm:0.3.0] {{--organism=hsapiens, --minoverlap=0.05, --maxpval=0.00001, --maxgenelistsize=5000}} via CyCommunityDetection Cytoscape App (1.12.0)	FGFR1OP2 MOB4 PDCD10 SLMAP STK25 STK4 STRIP1 TMEM59 TRAF3IP3	KEGG	KEGG:04392	1
C2698	C2698	AGO2 ANGEL1 APOA1BP BTG3 CNOT11 CNOT7 CPEB3 DCP2 DDX6 EIF4A2 G3BP1 LARP1 PABPC1 PAN2 PARN PATL2 PIM1	17	4.087	Deadenylation of mRNA	CNOT11 CNOT7 EIF4A2 PABPC1 PAN2 PARN	6	0.171	3.89264e-15	false	Annotated by gProfiler [Docker: coleslawndex/cdgprofilergenestoterm:0.3.0] {{--organism=hsapiens, --minoverlap=0.05, --maxpval=0.00001, --maxgenelistsize=5000}} via CyCommunityDetection Cytoscape App (1.12.0)	AGO2 ANGEL1 APOA1BP BTG3 CPEB3 DCP2 DDX6 G3BP1 LARP1 PATL2 PIM1	REAC	REAC:R-HSA-429947	1
C2686	C2686	AGO2 AKIRIN2 CLNS1A CSE1L DDX19A GEMIN4 GEMIN5 IPO11 KLHL8 NCOA5 NUP160 NUP205 NUP210 NUP43 NUP54 NUP85 NUP88 NUPL2 NXF1 NXT1 NXT2 RAN RANBP6 SLBP TARBP2 THOC5 THOC6 TMEM194A TNPO3 XPO4 XPOT ZC3H3 ZPR1	33	5.044	Transport of the SLBP Dependant Mature mRNA	NUP160 NUP205 NUP210 NUP43 NUP54 NUP85 NUP88 NXF1 SLBP	9	0.167	3.86393e-21	false	Annotated by gProfiler [Docker: coleslawndex/cdgprofilergenestoterm:0.3.0] {{--organism=hsapiens, --minoverlap=0.05, --maxpval=0.00001, --maxgenelistsize=5000}} via CyCommunityDetection Cytoscape App (1.12.0)	AGO2 AKIRIN2 CLNS1A CSE1L DDX19A GEMIN4 GEMIN5 IPO11 KLHL8 NCOA5 NUPL2 NXT1 NXT2 RAN RANBP6 TARBP2 THOC5 THOC6 TMEM194A TNPO3 XPO4 XPOT ZC3H3 ZPR1	REAC	REAC:R-HSA-159230	1
C2745	C2745	ABCF1 BTF3 CCT7 CNBP DPH2 EEF1B2 EEF1G EEF2 EFTUD1 EIF1AX EIF2S3 EIF3B EIF3C EIF3D EIF3F EIF3K EIF3L EIF3M EIF4A2 EIF4H EIF5B EPRS ETF1 GNB2L1 GSPT2 HABP4 MRPL11 MRPS7 NACA OSTC PABPC1 PIN4 PLEC PPIF PPP2R2A RPL11 RPL12 RPL13 RPL13A RPL14 RPL18 RPL21 RPL22 RPL28 RPL30 RPL31 RPL36 RPL37 RPL4 RPL8 RPLP0 RPS16 RPS19 RPS2 RPS21 RPS28 RPS29 RPS3A RPS4X RPS6 RRBP1 SETD4 SLC25A5 SLC9A8 SMG8 SPCS1 SPCS3 …	76	6.248	L13a-mediated translational silencing of Ceruloplasmin expression	EIF1AX EIF2S3 EIF3B EIF3C EIF3D EIF3F EIF3K EIF3L EIF3M EIF4A2 EIF4H PABPC1 RPL11 RPL12 RPL13 RPL13A RPL14 RPL18 RPL21 RPL22 RPL28 RPL30 RPL31 RPL36 RPL37 RPL4 RPL8 RPLP0 RPS16 RPS19 RPS2 RPS21 RPS28 RPS29 RPS3A RPS4X RPS6	37	0.25	2.20282e-81	false	Annotated by gProfiler [Docker: coleslawndex/cdgprofilergenestoterm:0.3.0] {{--organism=hsapiens, --minoverlap=0.05, --maxpval=0.00001, --maxgenelistsize=5000}} via CyCommunityDetection Cytoscape App (1.12.0)	ABCF1 BTF3 CCT7 CNBP DPH2 EEF1B2 EEF1G EEF2 EFTUD1 EIF5B EPRS ETF1 GNB2L1 GSPT2 HABP4 MRPL11 MRPS7 NACA OSTC PIN4 PLEC PPIF PPP2R2A RRBP1 SETD4 SLC25A5 SLC9A8 SMG8 SPCS1 SPCS3 SRP14 SRP68 SRP72 SRP9 SRPRB STK16 TPT1 TSPO UPF3A	REAC	REAC:R-HSA-156827	1
C2747	C2747	AAMP ABCF3 BCCIP BMS1 BRIX1 C7orf50 CAMSAP1 CIRH1A COIL CRLF3 DDX18 DDX24 DDX50 DDX56 DIEXF DKC1 DRG1 DUS1L DUSP12 EBNA1BP2 ELAC2 ELP3 ELP4 EMG1 EXOSC1 EXOSC2 EXOSC4 EXOSC6 EXOSC9 FBL FKBP15 FTSJ1 FTSJ2 GAR1 GCN1L1 GLTSCR2 GNL3 GPATCH4 GTPBP3 GTPBP4 HEATR3 IMP3 IMP4 KRI1 LYAR METAP2 MPHOSPH10 MPHOSPH6 MRTO4 MTO1 MYBBP1A NAT10 NCL NGDN NHP2L1 NOL11 NOLC1 NOP10 NOP2 NOP56 NOP58 NSA2 NSUN2 NSUN3 NSU…	118	6.883	rRNA processing	BMS1 DDX18 DDX56 DIEXF DKC1 EBNA1BP2 EMG1 EXOSC1 EXOSC2 EXOSC4 EXOSC6 EXOSC9 FBL GAR1 GTPBP4 IMP3 IMP4 KRI1 LYAR MPHOSPH10 MPHOSPH6 MRTO4 NAT10 NGDN NHP2L1 NOL11 NOLC1 NOP10 NOP2 NOP56 NOP58 NSA2 NSUN3 NSUN4 NSUN5 POP5 REXO4 RIOK1 RIOK3 RPF2 RPS6 RPUSD4 RRP12 RRP1B RRP8 RSL1D1 SHQ1 TEX10 TFB2M TRMT112 TSR2 UTP14A UTP3 UTP6 WDR18 WDR36 WDR43 WDR75 XRN2 ZNHIT6	60	0.22	8.76443e-116	true	Annotated by gProfiler [Docker: coleslawndex/cdgprofilergenestoterm:0.3.0] {{--organism=hsapiens, --minoverlap=0.05, --maxpval=0.00001, --maxgenelistsize=5000}} via CyCommunityDetection Cytoscape App (1.12.0)	AAMP ABCF3 BCCIP BRIX1 C7orf50 CAMSAP1 CIRH1A COIL CRLF3 DDX24 DDX50 DRG1 DUS1L DUSP12 ELAC2 ELP3 ELP4 FKBP15 FTSJ1 FTSJ2 GCN1L1 GLTSCR2 GNL3 GPATCH4 GTPBP3 HEATR3 METAP2 MTO1 MYBBP1A NCL NSUN2 NSUN6 NSUN7 PAK1IP1 POLR1C POLR1E POLR3C PPRC1 PRMT3 PUS1 PUS7 PWP1 RBM28 RNMTL1 RSL24D1 RTCA SLC38A5 SURF6 TARBP1 TNPO1 TRIT1 TRMT10C TTC27 TWISTNB USPL1 UTP11L WBSCR22 ZC3H14	GO:BP	GO:0006364	1
C2735	C2735	C7orf26 CPSF3L DDX26B GTF3C1 GTF3C2 GTF3C3 INIP INTS10 INTS2 INTS6 INTS9 NABP1 POLR1C POLR2C POLR2H POLR3A POLR3C POLR3K POU2F2 RPRD2 SNAPC5 SUPT5H TBP TCEA2 ZC3H8	25	4.644	RNA Polymerase III Transcription Initiation From Type 2 Promoter	GTF3C1 GTF3C2 GTF3C3 POLR1C POLR2H POLR3A POLR3C POLR3K TBP	9	0.214	3.81865e-23	true	Annotated by gProfiler [Docker: coleslawndex/cdgprofilergenestoterm:0.3.0] {{--organism=hsapiens, --minoverlap=0.05, --maxpval=0.00001, --maxgenelistsize=5000}} via CyCommunityDetection Cytoscape App (1.12.0)	C7orf26 CPSF3L DDX26B INIP INTS10 INTS2 INTS6 INTS9 NABP1 POLR2C POU2F2 RPRD2 SNAPC5 SUPT5H TCEA2 ZC3H8	REAC	REAC:R-HSA-76066	1
C2769	C2769	AAR2 AFF3 AGO2 AKIRIN2 AQR ATXN1 ATXN7L3 BTAF1 C1QBP C7orf26 CBLL1 CCDC146 CCDC94 CDK9 CFAP20 CGI-74 CIRBP CLK1 CLK4 CLNS1A CPSF1 CPSF3L CSE1L CSNK2A2 CSTF1 CSTF3 CTDP1 CTNNBL1 CTR9 CWF19L2 DDX19A DDX26B DDX46 DDX5 DHX35 DHX9 DNAJC8 EAF2 FBRSL1 FNBP4 FUBP1 GEMIN4 GEMIN5 GTF2F1 GTF2F2 GTF3C1 GTF3C2 GTF3C3 HMGB3 HMGXB3 HNRNPAB HNRNPD HNRNPDL HNRNPF HNRNPR HNRNPU HNRNPUL1 HSPA8 ILF2 ILF3 INIP INTS10…	193	7.592	Processing of Capped Intron-Containing Pre-mRNA	AQR CPSF1 CSTF1 CSTF3 CTNNBL1 DDX46 DDX5 DHX9 DNAJC8 GTF2F1 GTF2F2 HNRNPD HNRNPF HNRNPR HNRNPU HNRNPUL1 HSPA8 LSM4 NCBP1 NCBP2 NHP2L1 NUP160 NUP205 NUP210 NUP43 NUP54 NUP85 NUP88 NXF1 NXT1 PAPOLA PDCD7 POLR2B POLR2C POLR2H PPIE PPIL1 PRPF19 PRPF31 PRPF4 PRPF6 PRPF8 PTBP1 RBM17 RBMX RNPS1 SF3A1 SF3A2 SF3A3 SF3B3 SLBP SNRNP200 SNRNP70 SNRPA SNRPA1 SNRPC SNRPD2 SNRPF SRSF10 SRSF11 SRSF5 SRSF7 SRSF9 …	70	0.199	8.13801e-120	true	Annotated by gProfiler [Docker: coleslawndex/cdgprofilergenestoterm:0.3.0] {{--organism=hsapiens, --minoverlap=0.05, --maxpval=0.00001, --maxgenelistsize=5000}} via CyCommunityDetection Cytoscape App (1.12.0)	AAR2 AFF3 AGO2 AKIRIN2 ATXN1 ATXN7L3 BTAF1 C1QBP C7orf26 CBLL1 CCDC146 CCDC94 CDK9 CFAP20 CGI-74 CIRBP CLK1 CLK4 CLNS1A CPSF3L CSE1L CSNK2A2 CTDP1 CTR9 CWF19L2 DDX19A DDX26B DHX35 EAF2 FBRSL1 FNBP4 FUBP1 GEMIN4 GEMIN5 GTF3C1 GTF3C2 GTF3C3 HMGB3 HMGXB3 HNRNPAB HNRNPDL ILF2 ILF3 INIP INTS10 INTS2 INTS6 INTS9 IPO11 IWS1 KAT2A KHDRBS1 KIAA1143 KIAA1429 KLHL8 LUC7L3 MAP1S MATR3 MPC1 NABP1 NCOA5 NELFCD…	REAC	REAC:R-HSA-72203	7
C2748	C2748	AAR2 AQR ATXN1 C1QBP CBLL1 CCDC146 CCDC94 CFAP20 CGI-74 CIRBP CLK1 CLK4 CPSF1 CSTF1 CSTF3 CTNNBL1 CWF19L2 DDX46 DDX5 DHX35 DHX9 DNAJC8 FNBP4 FUBP1 GTF2F1 GTF2F2 HMGXB3 HNRNPAB HNRNPD HNRNPDL HNRNPF HNRNPR HNRNPU HNRNPUL1 HSPA8 ILF2 ILF3 KHDRBS1 KIAA1143 KIAA1429 LSM4 LUC7L3 MATR3 MPC1 NCBP1 NCBP2 NHP2L1 NONO NSRP1 NWD1 PAPOLA PDCD7 PHGDH PNN POLR2B POLR2C POLR2H PPIE PPIL1 PRPF19 PRPF31 PRPF4 PRP…	109	6.768	mRNA Splicing - Major Pathway	AQR CPSF1 CSTF1 CSTF3 CTNNBL1 DDX46 DDX5 DHX9 DNAJC8 GTF2F1 GTF2F2 HNRNPD HNRNPF HNRNPR HNRNPU HNRNPUL1 HSPA8 LSM4 NCBP1 NCBP2 NHP2L1 PAPOLA POLR2B POLR2C POLR2H PPIE PPIL1 PRPF19 PRPF31 PRPF4 PRPF6 PRPF8 PTBP1 RBM17 RBMX RNPS1 SF3A1 SF3A2 SF3A3 SF3B3 SNRNP200 SNRNP70 SNRPA SNRPA1 SNRPC SNRPD2 SNRPF SRSF10 SRSF11 SRSF5 SRSF7 SRSF9 U2SURP UPF3B WBP11 WBP4 YBX1	57	0.252	1.18878e-116	true	Annotated by gProfiler [Docker: coleslawndex/cdgprofilergenestoterm:0.3.0] {{--organism=hsapiens, --minoverlap=0.05, --maxpval=0.00001, --maxgenelistsize=5000}} via CyCommunityDetection Cytoscape App (1.12.0)	AAR2 ATXN1 C1QBP CBLL1 CCDC146 CCDC94 CFAP20 CGI-74 CIRBP CLK1 CLK4 CWF19L2 DHX35 FNBP4 FUBP1 HMGXB3 HNRNPAB HNRNPDL ILF2 ILF3 KHDRBS1 KIAA1143 KIAA1429 LUC7L3 MATR3 MPC1 NONO NSRP1 NWD1 PDCD7 PHGDH PNN RBM25 RBMX2 RNF113A RNMT S100P SAFB2 SDE2 SON SRPK2 SRSF8 TAF15 TCERG1 THOC6 TSEN15 TSEN34 TSEN54 USB1 YTHDC1 ZCCHC8 ZMAT2	REAC	REAC:R-HSA-72163	1
C2814	C2814	ALS2 AMFR ARL11 ARL6IP5 ATL3 C9orf72 CHMP2B CYB5R1 CYB5R2 CYP2R1 DERL1 DHCR24 DHCR7 EBP ERLIN1 ESYT1 ESYT2 FAM188A HSD3B7 INSIG1 INSIG2 LIPA LSS NSDHL POR R3HDM4 RABAC1 RNF5 RTN4 SCAP SIGMAR1 TMEM106B TMEM128 TMEM45A WDR41 YIF1B	36	5.17	Steroid biosynthesis	CYP2R1 DHCR24 DHCR7 EBP LIPA LSS NSDHL	7	0.146	4.48192e-17	false	Annotated by gProfiler [Docker: coleslawndex/cdgprofilergenestoterm:0.3.0] {{--organism=hsapiens, --minoverlap=0.05, --maxpval=0.00001, --maxgenelistsize=5000}} via CyCommunityDetection Cytoscape App (1.12.0)	ALS2 AMFR ARL11 ARL6IP5 ATL3 C9orf72 CHMP2B CYB5R1 CYB5R2 DERL1 ERLIN1 ESYT1 ESYT2 FAM188A HSD3B7 INSIG1 INSIG2 POR R3HDM4 RABAC1 RNF5 RTN4 SCAP SIGMAR1 TMEM106B TMEM128 TMEM45A WDR41 YIF1B	KEGG	KEGG:00100	4
C2759	C2759	AMFR ARL6IP5 ATL3 DERL1 ERLIN1 ESYT1 ESYT2 FAM188A INSIG1 INSIG2 RABAC1 RNF5 RTN4 SCAP TMEM128 TMEM45A YIF1B	17	4.087	SREBP signaling pathway	AMFR ERLIN1 INSIG1 INSIG2 SCAP	5	0.192	1.8846e-12	false	Annotated by gProfiler [Docker: coleslawndex/cdgprofilergenestoterm:0.3.0] {{--organism=hsapiens, --minoverlap=0.05, --maxpval=0.00001, --maxgenelistsize=5000}} via CyCommunityDetection Cytoscape App (1.12.0)	ARL6IP5 ATL3 DERL1 ESYT1 ESYT2 FAM188A RABAC1 RNF5 RTN4 TMEM128 TMEM45A YIF1B	GO:BP	GO:0032933	3
C2627	C2627	AMFR INSIG1 INSIG2 SCAP	4	2	INSIG1-SCAP complex	INSIG1 SCAP	2	0.5	1.23748e-06	false	Annotated by gProfiler [Docker: coleslawndex/cdgprofilergenestoterm:0.3.0] {{--organism=hsapiens, --minoverlap=0.05, --maxpval=0.00001, --maxgenelistsize=5000}} via CyCommunityDetection Cytoscape App (1.12.0)	AMFR INSIG2	CORUM	CORUM:7520	1
C2724	C2724	ARL6IP5 ATL3 DERL1 ERLIN1 ESYT1 ESYT2 FAM188A RABAC1 RNF5 RTN4 TMEM128 TMEM45A YIF1B	13	3.7	ESYT1-ESYT2 complex	ESYT1 ESYT2	2	0.167	4.53743e-06	false	Annotated by gProfiler [Docker: coleslawndex/cdgprofilergenestoterm:0.3.0] {{--organism=hsapiens, --minoverlap=0.05, --maxpval=0.00001, --maxgenelistsize=5000}} via CyCommunityDetection Cytoscape App (1.12.0)	ARL6IP5 ATL3 DERL1 ERLIN1 FAM188A RABAC1 RNF5 RTN4 TMEM128 TMEM45A YIF1B	CORUM	CORUM:7313	1
C2670	C2670	CYB5R1 CYB5R2 CYP2R1 DHCR24 DHCR7 EBP HSD3B7 LIPA LSS NSDHL POR R3HDM4 SIGMAR1	13	3.7	Steroid biosynthesis	CYP2R1 DHCR24 DHCR7 EBP LIPA LSS NSDHL	7	0.269	8.5126e-21	false	Annotated by gProfiler [Docker: coleslawndex/cdgprofilergenestoterm:0.3.0] {{--organism=hsapiens, --minoverlap=0.05, --maxpval=0.00001, --maxgenelistsize=5000}} via CyCommunityDetection Cytoscape App (1.12.0)	CYB5R1 CYB5R2 HSD3B7 POR R3HDM4 SIGMAR1	KEGG	KEGG:00100	1
C2703	C2703	ALS2 ARL11 C9orf72 CHMP2B TMEM106B WDR41	6	2.585	C9orf72-SMCR8-WDR41 complex	C9orf72 WDR41	2	0.286	6.18714e-06	false	Annotated by gProfiler [Docker: coleslawndex/cdgprofilergenestoterm:0.3.0] {{--organism=hsapiens, --minoverlap=0.05, --maxpval=0.00001, --maxgenelistsize=5000}} via CyCommunityDetection Cytoscape App (1.12.0)	ALS2 ARL11 CHMP2B TMEM106B	CORUM	CORUM:7063	1
C2765	C2765	ASGR2 B4GALT5 C1GALT1 C1GALT1C1 GALNT1 GALNT11 GALNT14 GBGT1 GCNT1 SLC35A1 ST3GAL4	11	3.459	Mucin type O-glycan biosynthesis	B4GALT5 C1GALT1 C1GALT1C1 GALNT1 GALNT11 GALNT14 GCNT1	7	0.194	4.72506e-20	false	Annotated by gProfiler [Docker: coleslawndex/cdgprofilergenestoterm:0.3.0] {{--organism=hsapiens, --minoverlap=0.05, --maxpval=0.00001, --maxgenelistsize=5000}} via CyCommunityDetection Cytoscape App (1.12.0)	ASGR2 GBGT1 SLC35A1 ST3GAL4	KEGG	KEGG:00512	3
C2682	C2682	B4GALT5 C1GALT1 C1GALT1C1 GALNT1 GALNT11 GALNT14 GBGT1 GCNT1	8	3	Mucin type O-glycan biosynthesis	B4GALT5 C1GALT1 C1GALT1C1 GALNT1 GALNT11 GALNT14 GCNT1	7	0.212	9.00008e-22	false	Annotated by gProfiler [Docker: coleslawndex/cdgprofilergenestoterm:0.3.0] {{--organism=hsapiens, --minoverlap=0.05, --maxpval=0.00001, --maxgenelistsize=5000}} via CyCommunityDetection Cytoscape App (1.12.0)	GBGT1	KEGG	KEGG:00512	1
C2633	C2633	GPAA1 PIGH PIGP PIGU	4	2	GPI-anchor transamidase complex	GPAA1 PIGU	2	0.286	8.24934e-06	false	Annotated by gProfiler [Docker: coleslawndex/cdgprofilergenestoterm:0.3.0] {{--organism=hsapiens, --minoverlap=0.05, --maxpval=0.00001, --maxgenelistsize=5000}} via CyCommunityDetection Cytoscape App (1.12.0)	PIGH PIGP	GO:CC	GO:0042765	1
C2640	C2640	FUT8 POFUT1 POGLUT1	3	1.585	Pre-NOTCH Processing in the Endoplasmic Reticulum	POFUT1 POGLUT1	2	0.286	4.93973e-06	false	Annotated by gProfiler [Docker: coleslawndex/cdgprofilergenestoterm:0.3.0] {{--organism=hsapiens, --minoverlap=0.05, --maxpval=0.00001, --maxgenelistsize=5000}} via CyCommunityDetection Cytoscape App (1.12.0)	FUT8	REAC	REAC:R-HSA-1912399	1
C2646	C2646	NGFRAP1 TCEAL1 TCEAL4 TCEAL8	4	2	WW domain binding	TCEAL1 TCEAL4 TCEAL8	3	0.091	7.427e-08	false	Annotated by gProfiler [Docker: coleslawndex/cdgprofilergenestoterm:0.3.0] {{--organism=hsapiens, --minoverlap=0.05, --maxpval=0.00001, --maxgenelistsize=5000}} via CyCommunityDetection Cytoscape App (1.12.0)	NGFRAP1	GO:MF	GO:0050699	1
C2666	C2666	AGTPBP1 CCDC130 NAA16 NAA20 NAA35 NAT9 VWA8	7	2.807	N-terminal peptidyl-methionine acetylation	NAA16 NAA20 NAA35	3	0.273	1.9886e-08	false	Annotated by gProfiler [Docker: coleslawndex/cdgprofilergenestoterm:0.3.0] {{--organism=hsapiens, --minoverlap=0.05, --maxpval=0.00001, --maxgenelistsize=5000}} via CyCommunityDetection Cytoscape App (1.12.0)	AGTPBP1 CCDC130 NAT9 VWA8	GO:BP	GO:0017196	1
C2674	C2674	CHST12 CHST14 CHST15 CHST7 CHSY1 CSGALNACT1 CSGALNACT2 DSE KRBOX4	9	3.17	Glycosaminoglycan biosynthesis - chondroitin sulfate / dermatan sulfate	CHST12 CHST14 CHST15 CHST7 CHSY1 CSGALNACT1 CSGALNACT2 DSE	8	0.381	4.96388e-27	false	Annotated by gProfiler [Docker: coleslawndex/cdgprofilergenestoterm:0.3.0] {{--organism=hsapiens, --minoverlap=0.05, --maxpval=0.00001, --maxgenelistsize=5000}} via CyCommunityDetection Cytoscape App (1.12.0)	KRBOX4	KEGG	KEGG:00532	1
C2675	C2675	DLG2 DLGAP4 LLGL1 LPP MAP1A PDLIM5 SCRIB TJAP1	8	3	retrograde axonal protein transport	DLG2 MAP1A	2	0.25	9.89986e-06	false	Annotated by gProfiler [Docker: coleslawndex/cdgprofilergenestoterm:0.3.0] {{--organism=hsapiens, --minoverlap=0.05, --maxpval=0.00001, --maxgenelistsize=5000}} via CyCommunityDetection Cytoscape App (1.12.0)	DLGAP4 LLGL1 LPP PDLIM5 SCRIB TJAP1	GO:BP	GO:0099642	1
C2677	C2677	LIN7A LIN7C MPP7 SLC20A1 SYN2	5	2.322	MPP7-DLG1-LIN7 complex	LIN7A LIN7C MPP7	3	0.429	5.43377e-10	false	Annotated by gProfiler [Docker: coleslawndex/cdgprofilergenestoterm:0.3.0] {{--organism=hsapiens, --minoverlap=0.05, --maxpval=0.00001, --maxgenelistsize=5000}} via CyCommunityDetection Cytoscape App (1.12.0)	SLC20A1 SYN2	GO:CC	GO:0097025	1
C2679	C2679	ALG5 DPAGT1 DPM1 POMT1 SDF2	5	2.322	N-Glycan biosynthesis	ALG5 DPAGT1 DPM1	3	0.058	1.1831e-07	false	Annotated by gProfiler [Docker: coleslawndex/cdgprofilergenestoterm:0.3.0] {{--organism=hsapiens, --minoverlap=0.05, --maxpval=0.00001, --maxgenelistsize=5000}} via CyCommunityDetection Cytoscape App (1.12.0)	POMT1 SDF2	KEGG	KEGG:00510	1
C2699	C2699	B3GALT6 EXT1 EXT2 GIPC1 LRP10 NDST1 SDC4 TRPS1 XYLT1	9	3.17	EXT1-EXT2 complex	EXT1 EXT2	2	0.222	3.29995e-06	false	Annotated by gProfiler [Docker: coleslawndex/cdgprofilergenestoterm:0.3.0] {{--organism=hsapiens, --minoverlap=0.05, --maxpval=0.00001, --maxgenelistsize=5000}} via CyCommunityDetection Cytoscape App (1.12.0)	B3GALT6 GIPC1 LRP10 NDST1 SDC4 TRPS1 XYLT1	CORUM	CORUM:6881	1
C2719	C2719	DNM1L FASTKD2 MFF MFN2 MIEF1 MPZ MTERF3	7	2.807	mitochondrial fusion	DNM1L MFF MFN2	3	0.097	9.38463e-07	true	Annotated by gProfiler [Docker: coleslawndex/cdgprofilergenestoterm:0.3.0] {{--organism=hsapiens, --minoverlap=0.05, --maxpval=0.00001, --maxgenelistsize=5000}} via CyCommunityDetection Cytoscape App (1.12.0)	FASTKD2 MIEF1 MPZ MTERF3	GO:BP	GO:0008053	1

## Sheet: D
Immune System					Antigen processing: Ubiquitination & Proteasome degradation					Azurophil granule lumen					C-C chemokine receptor activity
Gene_Name	Entrez_ID	Log2FC_transcriptome	Log2FC_Proteome		Entrez_ID	Gene_Name	Log2FC_transcriptome	Log2FC_Proteome		Gene_Name	Entrez_ID	Log2FC_transcriptome	Log2FC_Proteome		Gene_Name	Entrez_ID	Log2FC_transcriptome	Log2FC_Proteome
ABCA13	154664	0.65976	NA		51433	ANAPC5	-0.655806	NA		ANXA2	302	-0.404263	NA		CCR2	729230	-0.384274	NA
ABHD17B	51104	-0.35271	NA		51434	ANAPC7	-0.536045	NA		AZU1	566	1.14314	0.856386		CCR3	1232	-3.20467	NA
ABI1	10006	NA	-1.447		79754	ASB13	-0.519729	NA		BPI	671	2.96837	2.00579		CCR4	1233	-0.577743	NA
ABL1	25	-0.514612	NA		10533	ATG7	0.602651	NA		CCT2	10576	-0.625176	NA		CCR7	1236	-2.17925	NA
ACTR1A	10121	0.586446	NA		868	CBLB	-1.24304	NA		CCT8	10694	-0.838396	0.632397		CX3CR1	1524	-2.16663	NA
ACTR1B	10120	-0.686805	NA		8881	CDC16	-0.738582	NA		CPPED1	55313	-0.933415	NA		CXCR3	2833	-1.17428	NA
ADAM10	102	0.38489	NA		8697	CDC23	-0.861458	NA		CREG1	8804	0.800213	NA		CXCR4	7852	-0.836293	NA
ADAM8	101	0.352633	NA		997	CDC34	0.580577	NA		CTSA	5476	1.02234	NA
AGPAT2	10555	0.777914	NA		8454	CUL1	-0.850313	NA		CTSC	1075	NA	1.02852
AIM2	9447	1.49942	NA		54850	FBXL12	-0.635401	NA		CTSG	1511	1.67019	NA
AMPD3	272	0.548592	1.22377		222235	FBXL13	0.484675	NA		CYB5R3	1727	0.636785	NA
ANAPC5	51433	-0.655806	NA		26234	FBXL5	0.588669	NA		DNAJC3	5611	0.550726	2.36811
ANAPC7	51434	-0.536045	NA		23014	FBXO21	-1.3242	NA		DPP7	29952	-0.567771	0.546751
ANPEP	290	0.86779	NA		84085	FBXO30	1.29679	NA		ELANE	1991	2.39811	2.04613
ANXA1	301	0.962126	NA		114907	FBXO32	-0.96481	NA		FAF2	23197	NA	-0.478556
ANXA2	302	-0.404263	NA		26270	FBXO6	0.732431	NA		FTL	2512	NA	0.905069
AP1S2	8905	-0.409674	NA		26268	FBXO9	0.409686	NA		FUCA1	2517	-0.688931	NA
AP2A1	160	NA	0.452435		26190	FBXW2	0.899916	NA		GALNS	2588	0.410546	NA
AP2B1	163	NA	-0.517956		6468	FBXW4	-0.37382	NA		GCA	25801	0.925066	1.48835
AP2S1	1175	NA	-1.1831		55008	HERC6	-0.355539	NA		GGH	8836	1.08799	0.872601
APAF1	317	NA	1.53509		10075	HUWE1	-0.613155	NA		GM2A	2760	0.604235	NA
APBB1IP	54518	NA	1.09145		89890	KBTBD6	0.451618	NA		GNS	2799	0.924628	NA
APRT	353	-1.04704	-1.16336		200845	KCTD6	-0.888484	NA		GRN	2896	0.681939	NA
ARIH1	25820	NA	-2.03475		9817	KEAP1	-0.276502	NA		HEBP2	23593	0.952539	NA
ARPC1A	10552	0.407791	NA		11275	KLHL2	1.66744	NA		IMPDH1	3614	0.569065	NA
ARRB1	408	-0.6854	4.34787		27252	KLHL20	-0.556864	NA		LYZ	4069	NA	0.955104
ARRB2	409	0.633956	-0.835715		26249	KLHL3	-1.28197	NA		MNDA	4332	NA	0.748701
ASB13	79754	-0.519729	NA		57542	KLHL42	-0.716798	1.9798		MPO	4353	1.86407	1.79848
ATG7	10533	0.602651	NA		51320	MEX3C	-1.0106	NA		ORM2	5005	1.29493	NA
ATP11B	23200	1.53301	NA		142678	MIB2	-0.428542	NA		PADI2	11240	0.545066	NA
ATP6V1D	51382	0.453708	NA		23608	MKRN1	0.666359	NA		PLAC8	51316	1.16771	NA
ATP8B4	79895	1.78782	NA		4734	NEDD4	0.573889	NA		PRKCD	5580	0.588721	NA
AZU1	566	1.14314	0.856386		64219	PJA1	-1.34362	NA		PRTN3	5657	1.36495	1.52684
B4GALT1	2683	NA	0.489451		9867	PJA2	0.607725	NA		PSMD1	5707	NA	1.08446
BATF	10538	1.47531	NA		5930	RBBP6	NA	-1.07557		PTGES2	80142	-0.417395	NA
BCL2	596	-0.810479	-2.49614		25898	RCHY1	0.440236	NA		PYCARD	29108	NA	0.754411
BCL2L1	598	0.489481	NA		55658	RNF126	-0.521828	NA		RETN	56729	4.07434	NA
BCL6	604	1.1543	NA		255488	RNF144B	0.982726	NA		RNASE2	6036	2.39569	NA
BIRC2	329	0.522538	NA		6049	RNF6	-0.432318	NA		RNASE3	6037	1.98543	1.59784
BIRC3	330	-1.13407	NA		9616	RNF7	0.498725	NA		SDCBP	6386	NA	2.37945
BIRC5	332	0.598134	NA		6478	SIAH2	1.24562	NA		UNC13D	201294	0.659531	NA
BLK	640	-0.963589	NA		9021	SOCS3	1.54894	NA		VAT1	10493	0.873985	0.698472
BPI	671	2.96837	2.00579		9320	TRIP12	0.570226	0.923675
BRI3	25798	0.574914	NA		9039	UBA3	NA	1.42636
BST1	683	1.30899	NA		55236	UBA6	0.704299	NA
BTLA	151888	-0.51853	NA		7324	UBE2E1	-0.344936	NA
C1QA	712	0.524727	NA		7325	UBE2E2	-0.788198	NA
C1QC	714	0.611645	NA		7327	UBE2G2	-1.00626	NA
C3AR1	719	1.68178	NA		7328	UBE2H	1.16173	NA
C4BPA	722	0.697481	NA		51465	UBE2J1	1.55168	NA
CAB39	51719	0.7552	NA		3093	UBE2K	NA	0.861972
CALR	811	NA	0.832746		9246	UBE2L6	-0.783171	NA
CAMK2D	817	-0.717037	NA		7334	UBE2N	-0.395128	NA
CAMP	820	1.43438	1.90185		92912	UBE2Q2	-1.28003	NA
CAPN1	823	0.561646	NA		23376	UFL1	NA	0.924795
CAPZA2	830	1.31471	NA		7428	VHL	-0.400233	NA
CARD11	84433	-1.1114	NA		26118	WSB1	0.89643	NA
CARD9	64170	-0.891373	NA		6921	ELOC	NA	0.43988
CASP1	834	NA	-0.920609
CASP8	841	-0.714625	NA
CBLB	868	-1.24304	NA
CCL5	6352	NA	-1.83372
CCR2	729230	-0.384274	NA
CCT2	10576	-0.625176	NA
CCT8	10694	-0.838396	0.632397
CD177	57126	NA	1.95048
CD1C	911	-0.850515	NA
CD1D	912	-1.01682	NA
CD200R1	131450	-0.404815	NA
CD226	10666	NA	-1.32686
CD274	29126	0.329112	NA
CD28	940	-0.691346	NA
CD300LB	124599	-0.722714	NA
CD36	948	NA	-0.793604
CD3D	915	-2.03374	NA
CD3E	916	-1.44513	NA
CD4	920	-1.33141	NA
CD40LG	959	-1.02498	NA
CD44	960	0.675319	NA
CD46	4179	-0.674575	NA
CD55	1604	1.22925	NA
CD74	972	-2.0794	NA
CD79A	973	-1.06855	NA
CD79B	974	-0.821726	NA
CD81	975	-1.4699	NA
CD86	942	-1.06117	NA
CD8A	925	-1.9287	NA
CD96	10225	-1.66956	NA
CD99	4267	-0.569124	-1.53586
CDA	978	1.04794	NA
CDC16	8881	-0.738582	NA
CDC23	8697	-0.861458	NA
CDC34	997	0.580577	NA
CDKN1A	1026	0.307821	NA
CEACAM3	1084	0.54869	NA
CEACAM8	1088	NA	3.02751
CEBPD	1052	0.659457	NA
CFD	1675	-0.911586	NA
CFL1	1072	NA	-0.701839
CHI3L1	1116	NA	0.519412
CHUK	1147	0.497056	-1.88847
CLEC10A	10462	-1.00055	NA
CLEC2D	29121	-0.840677	NA
CLEC4D	338339	3.2698	NA
CLEC4E	26253	1.17538	NA
CLEC7A	64581	-0.835769	NA
COL17A1	1308	1.87034	NA
COPB1	1315	NA	0.563086
CPNE1	8904	NA	0.481095
CPPED1	55313	-0.933415	NA
CR1	1378	1.71826	2.70919
CREG1	8804	0.800213	NA
CRISP3	10321	1.2133	NA
CSF1R	1436	-1.11289	NA
CSF2RA	1438	0.566325	NA
CSF3R	1441	0.602957	NA
CSK	1445	NA	1.21114
CST3	1471	-1.01874	NA
CTLA4	1493	-0.615518	NA
CTSA	5476	1.02234	NA
CTSB	1508	0.415396	NA
CTSC	1075	NA	1.02852
CTSD	1509	NA	0.501803
CTSG	1511	1.67019	NA
CTSL	1514	0.39234	NA
CTSO	1519	-1.56443	NA
CTSS	1520	-0.597509	NA
CUL1	8454	-0.850313	NA
CYB5R3	1727	0.636785	NA
CYBB	1536	NA	1.17814
CYFIP1	23191	-0.361915	-0.61036
CYSTM1	84418	2.68855	NA
DBNL	28988	0.673566	NA
DCTN2	10540	0.514146	NA
DEGS1	8560	NA	2.81285
DNAJC13	23317	0.612879	NA
DNAJC3	5611	0.550726	2.36811
DNAJC5	80331	0.737856	NA
DNM2	1785	0.533235	NA
DOCK2	1794	NA	-0.905677
DOK3	79930	1.10919	NA
DPP7	29952	-0.567771	0.546751
DUSP10	11221	-0.337726	NA
DUSP3	1845	0.464249	NA
DUSP5	1847	-0.969638	NA
DUSP6	1848	-1.38107	NA
DYNC1I2	1781	NA	1.76135
DYNLT1	6993	0.687307	1.40871
EGF	1950	0.390199	NA
EIF4E3	317649	0.945181	NA
EIF4G2	1982	NA	0.591407
EIF4G3	8672	0.625421	NA
ELANE	1991	2.39811	2.04613
EPX	8288	NA	0.826217
FAF2	23197	NA	-0.478556
FASLG	356	-0.981582	NA
FBXL12	54850	-0.635401	NA
FBXL13	222235	0.484675	NA
FBXL5	26234	0.588669	NA
FBXO21	23014	-1.3242	NA
FBXO30	84085	1.29679	NA
FBXO32	114907	-0.96481	NA
FBXO6	26270	0.732431	NA
FBXO9	26268	0.409686	NA
FBXW2	26190	0.899916	NA
FBXW4	6468	-0.37382	NA
FCAR	2204	1.45297	NA
FCER1A	2205	-3.6993	NA
FGR	2268	0.6508	NA
FOLR3	2352	2.16405	NA
FPR1	2357	0.687869	NA
FTL	2512	NA	0.905069
FUCA1	2517	-0.688931	NA
FYN	2534	-1.54941	-1.47394
GALNS	2588	0.410546	NA
GATA3	2625	-1.11599	NA
GBP1	2633	-0.845341	NA
GBP3	2635	-0.444844	NA
GBP4	115361	-1.13614	NA
GBP7	388646	NA	-2.30255
GCA	25801	0.925066	1.48835
GGH	8836	1.08799	0.872601
GM2A	2760	0.604235	NA
GNLY	10578	-2.53825	NA
GNS	2799	0.924628	NA
GRB2	2885	NA	0.377994
GRN	2896	0.681939	NA
GSTO1	9446	0.931028	NA
GSTP1	2950	-0.896732	NA
HCK	3055	0.744609	NA
HEBP2	23593	0.952539	NA
HERC6	55008	-0.355539	NA
HGF	3082	0.829825	NA
HLA-A	3105	NA	-2.52436
HLA-B	3106	NA	0.867945
HLA-DMB	3109	-1.83988	NA
HLA-DOA	3111	-1.29169	NA
HLA-DOB	3112	-0.824795	NA
HLA-DPA1	3113	-2.6411	NA
HLA-DPB1	3115	-1.94698	NA
HLA-DRA	3122	-1.92095	NA
HLA-DRB5	3127	-1.23829	NA
HLA-F	3134	-0.709557	NA
HPSE	10855	1.10376	NA
HSPA5	3309	NA	0.471974
HSPA8	3312	-1.35145	NA
HUWE1	10075	-0.613155	NA
IDH1	3417	0.602647	NA
IFI16	3428	NA	-0.934863
IFI27	3429	1.80588	NA
IFIH1	64135	NA	-1.23136
IFITM2	10581	0.423309	NA
IFNAR1	3454	0.871856	NA
IFNLR1	163702	-0.564874	NA
IKBKG	8517	NA	0.995064
IL10	3586	0.397387	NA
IL10RA	3587	-1.24278	NA
IL10RB	3588	0.752526	NA
IL11RA	3590	-1.19248	NA
IL12RB1	3594	-0.611806	NA
IL18BP	10068	-0.429017	NA
IL18R1	8809	2.4738	NA
IL18RAP	8807	2.22218	NA
IL1R2	7850	2.50225	NA
IL1RN	3557	1.05217	NA
IL27RA	9466	-1.1892	NA
IL2RB	3560	-2.87349	NA
IL32	9235	-1.94806	NA
IL4R	3566	1.27417	NA
IL7R	3575	-2.49797	NA
ILF2	3608	-0.571222	NA
IMPDH1	3614	0.569065	NA
IMPDH2	3615	-1.42406	NA
IP6K2	51447	-0.51184	NA
IRAK2	3656	0.45927	NA
IRAK3	11213	2.84784	NA
IRAK4	51135	0.421856	NA
IRF4	3662	-0.788284	NA
IRF7	3665	0.358078	NA
IRF8	3394	-1.19052	NA
IRS2	8660	0.716809	NA
ISG15	9636	-0.489711	NA
ISG20	3669	-0.605388	-1.93931
ITGA2B	3674	1.37338	-0.738614
ITGA4	3676	-1.01585	NA
ITGAM	3684	1.4383	0.78198
ITGAX	3687	0.543554	NA
ITGB2	3689	NA	0.633117
ITGB5	3693	0.530592	NA
ITGB7	3695	NA	-0.968635
ITK	3702	-2.08651	NA
JAK1	3716	-0.689181	NA
JAK2	3717	1.41292	NA
JAK3	3718	0.417483	NA
KBTBD6	89890	0.451618	NA
KCTD6	200845	-0.888484	NA
KEAP1	9817	-0.276502	NA
KIF11	3832	0.563728	NA
KIF3B	9371	-0.440356	NA
KIF3C	3797	0.729892	NA
KIF5B	3799	0.493387	NA
KIFAP3	22920	-0.862946	NA
KLHL2	11275	1.66744	NA
KLHL20	27252	-0.556864	NA
KLHL3	26249	-1.28197	NA
KLHL42	57542	-0.716798	1.9798
KLRB1	3820	-2.05358	NA
KLRD1	3824	-1.93696	NA
KLRF1	51348	-1.45558	NA
KLRG1	10219	-2.46892	NA
LAG3	3902	-0.699999	NA
LAMP1	3916	NA	0.561526
LAMP2	3920	0.304756	0.765374
LAMTOR3	8649	0.558082	NA
LBP	3929	NA	1.32166
LCK	3932	-1.93585	NA
LCN2	3934	NA	0.710517
LCP1	3936	NA	0.495489
LILRA5	353514	2.09718	NA
LRG1	116844	NA	2.14987
LTA4H	4048	NA	0.462131
LTB	4050	-1.0871	NA
LTF	4057	2.11843	1.08261
LY86	9450	-1.1021	NA
LY96	23643	2.20477	NA
LYZ	4069	NA	0.955104
MAP2K2	5605	0.469074	NA
MAP2K3	5606	0.734169	NA
MAP2K6	5608	1.24013	NA
MAP3K8	1326	0.375098	NA
MAPK1	5594	0.414562	0.94653
MAPK13	5603	0.394036	NA
MAPK14	1432	1.35711	NA
MAPK3	5595	0.566858	NA
MAPK9	5601	-0.415441	NA
MAPKAPK2	9261	0.58251	NA
MAPKAPK3	7867	NA	6.85607
MARK3	4140	0.341499	NA
MCEMP1	199675	NA	1.44932
MEF2A	4205	1.02413	NA
MEFV	4210	NA	2.83318
MET	4233	NA	-0.934986
MEX3C	51320	-1.0106	NA
MGAM	8972	1.21425	NA
MGST1	4257	0.789567	NA
MIB2	142678	-0.428542	NA
MKRN1	23608	0.666359	NA
MMP25	64386	0.810554	NA
MMP8	4317	4.13994	1.35263
MMP9	4318	NA	1.49348
MNDA	4332	NA	0.748701
MOSPD2	158747	0.529366	NA
MPO	4353	1.86407	1.79848
MS4A3	932	1.28845	NA
MVP	9961	0.53409	0.398825
MYC	4609	-1.75457	NA
MYD88	4615	0.69782	NA
MYO10	4651	0.743739	NA
MYO9B	4650	NA	1.67556
NBEAL2	23218	1.17876	NA
NCF2	4688	NA	0.660058
NCF4	4689	0.824472	0.66598
NCK1	4690	NA	0.668344
NCKAP1L	3071	0.477125	NA
NCSTN	23385	NA	0.483315
NEDD4	4734	0.573889	NA
NFATC3	4775	-0.976161	NA
NFKBIE	4794	-0.744974	NA
NLRC4	58484	1.56986	4.71144
NLRP1	22861	-1.0371	NA
NLRX1	79671	NA	-1.56924
OLFM4	10562	3.3007	3.73907
OLR1	4973	1.05952	NA
ORM2	5005	1.29493	NA
ORMDL3	94103	-0.382324	NA
OSBPL1A	114876	0.95488	NA
OSCAR	126014	1.3991	NA
OSM	5008	1.13771	NA
P2RX1	5023	1.31473	NA
P4HB	5034	NA	1.15013
PADI2	11240	0.545066	NA
PAFAH1B2	5049	NA	-0.958448
PAG1	55824	1.06207	NA
PAK1	5058	-0.468738	NA
PAK2	5062	NA	0.948251
PEA15	8682	-1.18736	NA
PEBP1	5037	-1.69381	NA
PECAM1	5175	-0.588018	NA
PELI1	57162	-0.311199	NA
PGRMC1	10857	0.485212	NA
PI3	5266	-0.617162	NA
PIK3AP1	118788	0.970123	NA
PIK3CB	5291	0.55213	NA
PIK3R1	5295	-0.559314	NA
PIK3R4	30849	-0.677425	NA
PITPNA	5306	-0.458844	NA
PJA1	64219	-1.34362	NA
PJA2	9867	0.607725	NA
PLAC8	51316	1.16771	NA
PLCG1	5335	-1.06348	NA
PLD1	5337	0.598328	NA
PPP2CB	5516	-0.453783	NA
PPP2R5A	5525	0.584365	NA
PPP2R5C	5527	-0.494153	NA
PPP2R5D	5528	-0.279543	NA
PRCP	5547	0.564669	NA
PRKACB	5567	-0.879402	NA
PRKCD	5580	0.588721	NA
PRKCQ	5588	-1.25217	NA
PRKDC	5591	-0.502982	NA
PRTN3	5657	1.36495	1.52684
PSMA1	5682	NA	1.03545
PSMA4	5685	0.861238	NA
PSMB8	5696	-0.327732	NA
PSMB9	5698	-0.619758	NA
PSMC4	5704	-0.616007	NA
PSMD1	5707	NA	1.08446
PSMD5	5711	NA	1.17366
PSME1	5720	-0.561923	NA
PSTPIP1	9051	NA	1.31527
PTEN	5728	0.948704	NA
PTGES2	80142	-0.417395	NA
PTK2B	2185	0.50514	NA
PTPN11	5781	NA	-0.981527
PTPN4	5775	-1.45671	NA
PYCARD	29108	NA	0.754411
QPCT	25797	0.670312	NA
QSOX1	5768	0.846648	NA
RAB10	10890	0.701004	NA
RAB18	22931	0.497757	NA
RAB27A	5873	0.741829	0.900019
RAB31	11031	1.20054	NA
RAB7A	7879	0.567581	NA
RALGDS	5900	-0.721843	NA
RAP1GAP	5909	1.30001	NA
RAP2C	57826	0.879937	NA
RASAL3	64926	NA	-0.868038
RASGRP1	10125	-1.6757	NA
RASGRP2	10235	NA	0.508979
RASGRP3	25780	-0.657147	NA
RBBP6	5930	NA	-1.07557
RCHY1	25898	0.440236	NA
RELA	5970	-0.433845	NA
RETN	56729	4.07434	NA
RHOA	387	NA	0.723842
RHOG	391	0.808018	NA
RIPK2	8767	-0.503154	NA
RNASE2	6036	2.39569	NA
RNASE3	6037	1.98543	1.59784
RNASE6	6039	-0.713601	NA
RNASEL	6041	0.410772	NA
RNF126	55658	-0.521828	NA
RNF135	84282	0.397215	NA
RNF144B	255488	0.982726	NA
RNF6	6049	-0.432318	NA
RNF7	9616	0.498725	NA
RPS6KA1	6195	0.696935	0.567352
RPS6KA3	6197	NA	0.5275
RPS6KA5	9252	-1.62631	NA
S100A11	6282	NA	1.76404
S100A12	6283	2.54516	5.98531
S100A8	6279	1.16408	1.6952
S100A9	6280	NA	1.69017
S1PR1	1901	-0.910628	NA
SAR1B	51128	1.01345	NA
SDCBP	6386	NA	2.37945
SEC24A	10802	0.716967	NA
SEC31A	22872	NA	0.625414
SERPINA1	5265	0.787588	1.17556
SERPINB1	1992	1.63687	NA
SERPINB10	5273	0.706323	NA
SH2D1B	117157	-1.62455	NA
SHOC2	8036	0.51867	NA
SIAH2	6478	1.24562	NA
SIGIRR	59307	-0.995988	NA
SIRPA	140885	0.765296	NA
SLAMF6	114836	-1.43884	NA
SLC11A1	6556	1.23867	NA
SLC2A3	6515	NA	0.618712
SLC2A5	6518	0.507683	NA
SLCO4C1	353189	1.18294	NA
SMAD3	4088	-1.16946	NA
SMARCA4	6597	-0.650297	NA
SNAP23	8773	NA	-0.786362
SOCS2	8835	-0.57314	NA
SOCS3	9021	1.54894	NA
SOS1	6654	-0.334089	NA
SOS2	6655	0.76193	NA
SP100	6672	0.529713	3.34156
SPTA1	6708	0.569332	NA
STAT2	6773	NA	1.57496
STAT5B	6777	0.670884	NA
STOM	2040	2.1086	NA
STX3	6809	0.692928	NA
STXBP2	6813	1.63406	NA
SURF4	6836	NA	2.64122
TAP2	6891	NA	0.965189
TARM1	441864	0.333641	NA
TBK1	29110	0.372388	NA
TCN1	6947	NA	1.36666
TGFA	7039	1.05582	NA
TLN1	7094	0.578049	NA
TLR1	7096	0.53982	NA
TLR4	7099	0.627615	NA
TLR5	7100	2.64343	NA
TLR7	51284	-0.941791	NA
TLR8	51311	0.807975	NA
TMEM30A	55754	NA	1.32002
TNFAIP3	7128	NA	3.33553
TNFRSF1A	7132	0.475441	NA
TNFRSF25	8718	-0.567674	NA
TNFRSF9	3604	-0.658955	NA
TOLLIP	54472	0.556418	NA
TOM1	10043	0.728677	NA
TPP2	7174	-0.826581	NA
TRAT1	50852	-1.04562	NA
TRIM25	7706	0.953141	NA
TRIM56	81844	-0.757276	NA
TRIM68	55128	-0.770081	NA
TRIP12	9320	0.570226	0.923675
TRPM2	7226	0.96273	NA
TSPAN14	81619	0.461585	NA
TXK	7294	-2.02595	NA
UBA3	9039	NA	1.42636
UBA6	55236	0.704299	NA
UBE2E1	7324	-0.344936	NA
UBE2E2	7325	-0.788198	NA
UBE2G2	7327	-1.00626	NA
UBE2H	7328	1.16173	NA
UBE2J1	51465	1.55168	NA
UBE2K	3093	NA	0.861972
UBE2L6	9246	-0.783171	NA
UBE2N	7334	-0.395128	NA
UBE2Q2	92912	-1.28003	NA
UFL1	23376	NA	0.924795
UNC13D	201294	0.659531	NA
VAMP3	9341	0.458411	NA
VAMP7	6845	0.460243	NA
VAMP8	8673	-0.392572	NA
VASP	7408	0.622205	NA
VAT1	10493	0.873985	0.698472
VAV3	10451	0.316307	NA
VHL	7428	-0.400233	NA
VNN1	8876	2.93554	NA
WAS	7454	NA	1.98344
WSB1	26118	0.89643	NA
XRCC5	7520	NA	-0.626335
XRCC6	2547	-0.823698	NA
YES1	7525	NA	-0.576734
YPEL5	51646	0.440853	NA
ZAP70	7535	-0.95666	NA
EIF2AK2	5610	0.464805	NA
ELOC	6921	NA	0.43988

## Sheet: E
Metabolism of RNA					mRNA Splicing - Major Pathway					rRNA processing					Translation					Epigenetic regulation of gene expression					55S ribosome, mitochondrial
Entrez_ID	Gene_Name	Log2FC_transcriptome	Log2FC_Proteome		Entrez_ID	Gene_Name	Log2FC_transcriptome	Log2FC_Proteome		Entrez_ID	Gene_Name	Log2FC_transcriptome	Log2FC_Proteome		Entrez_ID	Gene_Name	Log2FC_transcriptome	Log2FC_Proteome		Entrez_ID	Gene_Name	Log2FC_transcriptome	Log2FC_Proteome		Entrez_ID	Gene_Name	Log2FC_transcriptome	Log2FC_Proteome
9716	AQR	-0.459152	NA		9716	AQR	-0.459152	NA		9790	BMS1	-0.888771	NA		7818	DAP3	-0.643023	NA		11335	CBX3	0.495963	NA		7818	DAP3	-0.643023	NA
9790	BMS1	-0.888771	NA		29894	CPSF1	-0.443216	-1.32432		8886	DDX18	-1.27086	NA		1933	EEF1B2	-0.739096	NA		1786	DNMT1	-1.41016	NA		65003	MRPL11	-0.417747	NA
1207	CLNS1A	-0.922921	NA		1477	CSTF1	-0.500987	NA		54606	DDX56	-0.812949	NA		1937	EEF1G	NA	0.94706		10919	EHMT2	-0.420906	NA		28998	MRPL13	0.384685	NA
55571	CNOT11	-0.549009	NA		1479	CSTF3	-0.557602	NA		27042	DIEXF	-0.5827	NA		1938	EEF2	-1.03447	NA		3065	HDAC1	NA	0.392026		64928	MRPL14	-0.59296	NA
29883	CNOT7	-0.645549	NA		56259	CTNNBL1	-0.438462	NA		1736	DKC1	-1.00741	NA		1964	EIF1AX	-0.820296	NA		3017	HIST1H2BD	1.27723	NA		29088	MRPL15	NA	1.51782
29894	CPSF1	-0.443216	-1.32432		9879	DDX46	-0.480645	-1.31392		10969	EBNA1BP2	-0.62676	NA		1967	EIF2B1	-0.941233	NA		8970	HIST1H2BJ	0.358573	NA		54948	MRPL16	-0.589168	NA
1477	CSTF1	-0.500987	NA		1655	DDX5	-0.518338	NA		10436	EMG1	-0.495458	-3.65083		8890	EIF2B4	NA	-1.46898		53615	MBD3	-0.439937	NA		63875	MRPL17	-0.550119	NA
1479	CSTF3	-0.557602	NA		1660	DHX9	-0.619631	NA		51013	EXOSC1	-0.370345	NA		8893	EIF2B5	-0.656914	NA		9112	MTA1	NA	-1.12458		29074	MRPL18	-0.491057	NA
56259	CTNNBL1	-0.438462	NA		22826	DNAJC8	-0.479363	0.912548		23404	EXOSC2	-0.517765	NA		1968	EIF2S3	-0.515296	NA		5252	PHF1	-0.414777	NA		10573	MRPL28	0.352858	NA
167227	DCP2	0.894036	NA		2962	GTF2F1	-0.464602	NA		54512	EXOSC4	2.15641	NA		8662	EIF3B	-0.519436	NA		5931	RBBP7	-1.28281	NA		11222	MRPL3	-0.814004	NA
9879	DDX46	-0.480645	-1.31392		2963	GTF2F2	0.365307	NA		118460	EXOSC6	-0.893688	NA		8663	EIF3C	NA	1.28595		25942	SIN3A	NA	-1.77786		9553	MRPL33	0.392197	NA
1655	DDX5	-0.518338	NA		3184	HNRNPD	NA	-0.620604		5393	EXOSC9	-0.763349	NA		8664	EIF3D	NA	1.65463		9014	TAF1B	-0.428422	NA		51318	MRPL35	-0.531441	NA
1656	DDX6	NA	-1.1454		3185	HNRNPF	-0.695443	NA		2091	FBL	NA	-0.99938		8665	EIF3F	-0.885087	NA		79101	TAF1D	-0.696632	NA		51253	MRPL37	-0.337565	NA
1660	DHX9	-0.619631	NA		10236	HNRNPR	-1.05826	NA		54433	GAR1	-0.843152	NA		27335	EIF3K	NA	-1.25407		7270	TTF1	-0.703253	NA		54148	MRPL39	-0.609978	NA
27042	DIEXF	-0.5827	NA		3192	HNRNPU	-0.545874	NA		23560	GTPBP4	-0.754052	NA		51386	EIF3L	NA	-0.813225		7343	UBTF	NA	-0.558544		84545	MRPL43	-0.50962	NA
1736	DKC1	-1.00741	NA		11100	HNRNPUL1	NA	1.08556		55272	IMP3	-1.41117	NA		10480	EIF3M	-0.894654	NA							84311	MRPL45	-0.978307	NA
22826	DNAJC8	-0.479363	0.912548		3312	HSPA8	-1.35145	NA		92856	IMP4	-0.631623	NA		1974	EIF4A2	-0.692539	NA							65005	MRPL9	-0.707599	NA
10969	EBNA1BP2	-0.62676	NA		25804	LSM4	-0.670657	-2.85779		65095	KRI1	-0.947492	NA		7458	EIF4H	-0.427223	NA							54460	MRPS21	-0.956157	NA
1974	EIF4A2	-0.692539	NA		4686	NCBP1	NA	1.00092		55646	LYAR	-1.11227	NA		9669	EIF5B	-0.850986	NA							51649	MRPS23	-0.407526	NA
60528	ELAC2	-0.767188	NA		22916	NCBP2	-0.856899	NA		10199	MPHOSPH10	-0.992172	NA		2107	ETF1	0.492895	NA							64949	MRPS26	-1.04563	NA
10436	EMG1	-0.495458	-3.65083		10914	PAPOLA	NA	-1.70999		10200	MPHOSPH6	-0.483709	NA		85476	GFM1	-0.635288	NA							23107	MRPS27	-0.718284	NA
2107	ETF1	0.492895	NA		5431	POLR2B	NA	1.26223		51154	MRTO4	NA	-1.06364		23708	GSPT2	-0.686929	NA							10884	MRPS30	-0.976357	NA
51013	EXOSC1	-0.370345	NA		5432	POLR2C	NA	-1.14792		55226	NAT10	-0.90444	-0.785111		65003	MRPL11	-0.417747	NA							10240	MRPS31	NA	3.61682
23404	EXOSC2	-0.517765	NA		5437	POLR2H	-0.695787	NA		25983	NGDN	-0.704698	NA		28998	MRPL13	0.384685	NA							51650	MRPS33	-0.478913	NA
54512	EXOSC4	2.15641	NA		10450	PPIE	-0.956123	NA		25926	NOL11	-1.36088	NA		64928	MRPL14	-0.59296	NA							65993	MRPS34	-0.522571	NA
118460	EXOSC6	-0.893688	NA		51645	PPIL1	-0.621851	NA		9221	NOLC1	-0.920841	NA		29088	MRPL15	NA	1.51782							60488	MRPS35	-1.22137	-0.881124
5393	EXOSC9	-0.763349	NA		27339	PRPF19	-1.09139	NA		55505	NOP10	0.646947	NA		54948	MRPL16	-0.589168	NA							51081	MRPS7	-0.468648	NA
2091	FBL	NA	-0.99938		26121	PRPF31	-0.878487	-3.08873		4839	NOP2	-0.693356	NA		63875	MRPL17	-0.550119	NA
24140	FTSJ1	-0.903519	NA		9128	PRPF4	-0.613247	NA		10528	NOP56	-1.27973	-0.866085		29074	MRPL18	-0.491057	NA
54433	GAR1	-0.843152	NA		24148	PRPF6	-0.51861	NA		51602	NOP58	-1.14951	-0.641424		10573	MRPL28	0.352858	NA
50628	GEMIN4	-0.731678	NA		10594	PRPF8	-0.836216	NA		10412	NSA2	-0.794281	NA		11222	MRPL3	-0.814004	NA
25929	GEMIN5	-0.519459	NA		5725	PTBP1	-0.622844	-1.01991		63899	NSUN3	0.862611	NA		9553	MRPL33	0.392197	NA
26354	GNL3	NA	-0.625274		84991	RBM17	-0.42911	NA		387338	NSUN4	-0.590105	NA		51318	MRPL35	-0.531441	NA
23708	GSPT2	-0.686929	NA		27316	RBMX	-0.905241	NA		55695	NSUN5	NA	-1.8151		51253	MRPL37	-0.337565	NA
2962	GTF2F1	-0.464602	NA		10921	RNPS1	-0.63525	NA		51367	POP5	-1.12438	NA		54148	MRPL39	-0.609978	NA
2963	GTF2F2	0.365307	NA		10291	SF3A1	-0.888813	NA		57109	REXO4	-0.60823	NA		84545	MRPL43	-0.50962	NA
84705	GTPBP3	-0.87317	NA		8175	SF3A2	-0.420777	NA		83732	RIOK1	-0.466813	NA		65005	MRPL9	-0.707599	NA
3184	HNRNPD	NA	-0.620604		10946	SF3A3	-1.10408	0.573824		8780	RIOK3	0.787731	NA		54460	MRPS21	-0.956157	NA
3185	HNRNPF	-0.695443	NA		23450	SF3B3	-0.414205	NA		84154	RPF2	-0.48403	NA		51649	MRPS23	-0.407526	NA
10236	HNRNPR	-1.05826	NA		23020	SNRNP200	-0.715735	NA		6194	RPS6	-1.0646	NA		64949	MRPS26	-1.04563	NA
3192	HNRNPU	-0.545874	NA		6625	SNRNP70	-0.623426	NA		84881	RPUSD4	-0.868755	NA		23107	MRPS27	-0.718284	NA
11100	HNRNPUL1	NA	1.08556		6626	SNRPA	-0.44923	NA		23223	RRP12	0.546682	NA		10884	MRPS30	-0.976357	NA
3312	HSPA8	-1.35145	NA		6627	SNRPA1	-0.573265	NA		23076	RRP1B	-1.6034	NA		10240	MRPS31	NA	3.61682
55272	IMP3	-1.41117	NA		6631	SNRPC	-0.418761	NA		23378	RRP8	-0.492902	NA		51650	MRPS33	-0.478913	NA
92856	IMP4	-0.631623	NA		6633	SNRPD2	-0.547144	NA		26156	RSL1D1	-0.98438	NA		65993	MRPS34	-0.522571	NA
25804	LSM4	-0.670657	-2.85779		6636	SNRPF	NA	-1.08567		55164	SHQ1	-0.514349	NA		60488	MRPS35	-1.22137	-0.881124
10199	MPHOSPH10	-0.992172	NA		10772	SRSF10	-0.902758	NA		54881	TEX10	-0.852546	NA		51081	MRPS7	-0.468648	NA
10200	MPHOSPH6	-0.483709	NA		9295	SRSF11	-0.845004	NA		64216	TFB2M	-0.627836	NA		92399	MRRF	-0.383984	NA
25821	MTO1	-0.739674	NA		6430	SRSF5	-0.735088	NA		51504	TRMT112	-0.611439	NA		26986	PABPC1	-1.0687	1.36011
55226	NAT10	-0.90444	-0.785111		6432	SRSF7	-0.912565	NA		90121	TSR2	-0.487406	NA		6135	RPL11	-0.465288	NA
4686	NCBP1	NA	1.00092		8683	SRSF9	NA	-1.22692		10813	UTP14A	NA	-1.05487		6136	RPL12	-1.06763	NA
22916	NCBP2	-0.856899	NA		23350	U2SURP	-0.348837	NA		57050	UTP3	-1.11589	NA		6137	RPL13	-1.34891	NA
4691	NCL	-1.13346	NA		65109	UPF3B	-0.58453	NA		55813	UTP6	-1.09534	NA		23521	RPL13A	-1.34814	NA
25926	NOL11	-1.36088	NA		51729	WBP11	-0.765818	NA		57418	WDR18	-0.648746	NA		9045	RPL14	-1.27534	NA
55505	NOP10	0.646947	NA		11193	WBP4	0.62291	NA		134430	WDR36	-0.601018	NA		6141	RPL18	-1.04038	NA
4839	NOP2	-0.693356	NA		4904	YBX1	NA	-1.18222		23160	WDR43	-0.39193	NA		6144	RPL21	NA	-1.51804
10528	NOP56	-1.27973	-0.866085		4809	SNU13	-1.12299	NA		84128	WDR75	-1.00948	NA		6146	RPL22	-1.77905	NA
51602	NOP58	-1.14951	-0.641424							22803	XRN2	NA	-0.880998		6158	RPL28	-0.578662	NA
54888	NSUN2	-0.728921	NA							54680	ZNHIT6	-1.30411	NA		6156	RPL30	-0.572486	NA
387338	NSUN4	-0.590105	NA							4809	SNU13	-1.12299	NA		6160	RPL31	NA	-2.25829
221078	NSUN6	-0.79068	NA												25873	RPL36	-0.641379	NA
23279	NUP160	-0.957951	NA												6167	RPL37	-0.540082	NA
23165	NUP205	-1.00189	NA												6124	RPL4	-1.04309	NA
23225	NUP210	-0.980376	NA												6132	RPL8	-0.820108	NA
348995	NUP43	-0.677609	NA												6175	RPLP0	NA	-0.859309
53371	NUP54	-0.790122	NA												6217	RPS16	NA	-0.787421
79902	NUP85	-0.688475	NA												6223	RPS19	NA	-1.00644
4927	NUP88	-0.809596	NA												6187	RPS2	-0.571934	2.34101
10482	NXF1	NA	-1.50282												6227	RPS21	-0.530061	1.11562
29107	NXT1	-1.04423	NA												6234	RPS28	-0.973171	NA
26986	PABPC1	-1.0687	1.36011												6235	RPS29	-0.545174	NA
9924	PAN2	-0.930589	NA												6189	RPS3A	NA	0.597545
10914	PAPOLA	NA	-1.70999												6191	RPS4X	NA	-0.900246
5073	PARN	-0.689762	NA												6194	RPS6	-1.0646	NA
10081	PDCD7	-0.719554	NA												28972	SPCS1	-0.487757	2.64309
5431	POLR2B	NA	1.26223												60559	SPCS3	0.386688	NA
5432	POLR2C	NA	-1.14792												6727	SRP14	NA	-0.56026
5437	POLR2H	-0.695787	NA												6730	SRP68	-0.708182	NA
51367	POP5	-1.12438	NA												6731	SRP72	-0.573752	NA
10450	PPIE	-0.956123	NA												6726	SRP9	NA	-2.59161
51645	PPIL1	-0.621851	NA												58477	SRPRB	-0.722945	NA
5520	PPP2R2A	NA	-2.0403												51504	TRMT112	-0.611439	NA
27339	PRPF19	-1.09139	NA												7407	VARS	NA	0.66685
26121	PRPF31	-0.878487	-3.08873												57176	VARS2	-0.382508	NA
9128	PRPF4	-0.613247	NA												8565	YARS	-0.392732	NA
24148	PRPF6	-0.51861	NA
10594	PRPF8	-0.836216	NA
5725	PTBP1	-0.622844	-1.01991
54517	PUS7	-0.39252	NA
5901	RAN	-0.815847	NA
84991	RBM17	-0.42911	NA
55131	RBM28	-0.44289	NA
27316	RBMX	-0.905241	NA
83732	RIOK1	-0.466813	NA
8780	RIOK3	0.787731	NA
8731	RNMT	-0.863754	NA
10921	RNPS1	-0.63525	NA
6135	RPL11	-0.465288	NA
6136	RPL12	-1.06763	NA
6137	RPL13	-1.34891	NA
23521	RPL13A	-1.34814	NA
9045	RPL14	-1.27534	NA
6141	RPL18	-1.04038	NA
6144	RPL21	NA	-1.51804
6146	RPL22	-1.77905	NA
6158	RPL28	-0.578662	NA
6156	RPL30	-0.572486	NA
6160	RPL31	NA	-2.25829
25873	RPL36	-0.641379	NA
6167	RPL37	-0.540082	NA
6124	RPL4	-1.04309	NA
6132	RPL8	-0.820108	NA
6175	RPLP0	NA	-0.859309
6217	RPS16	NA	-0.787421
6223	RPS19	NA	-1.00644
6187	RPS2	-0.571934	2.34101
6227	RPS21	-0.530061	1.11562
6234	RPS28	-0.973171	NA
6235	RPS29	-0.545174	NA
6189	RPS3A	NA	0.597545
6191	RPS4X	NA	-0.900246
6194	RPS6	-1.0646	NA
10291	SF3A1	-0.888813	NA
8175	SF3A2	-0.420777	NA
10946	SF3A3	-1.10408	0.573824
23450	SF3B3	-0.414205	NA
7884	SLBP	-0.877766	NA
55181	SMG8	NA	2.57074
23020	SNRNP200	-0.715735	NA
6625	SNRNP70	-0.623426	NA
6626	SNRPA	-0.44923	NA
6627	SNRPA1	-0.573265	NA
6631	SNRPC	-0.418761	NA
6633	SNRPD2	-0.547144	NA
6636	SNRPF	NA	-1.08567
4809	SNU13	-1.12299	NA
10772	SRSF10	-0.902758	NA
9295	SRSF11	-0.845004	NA
6430	SRSF5	-0.735088	NA
6432	SRSF7	-0.912565	NA
8683	SRSF9	NA	-1.22692
6829	SUPT5H	NA	2.35623
54881	TEX10	-0.852546	NA
8563	THOC5	0.805335	NA
79228	THOC6	NA	0.659229
3842	TNPO1	0.537119	NA
54802	TRIT1	-1.18308	NA
54931	TRMT10C	-0.890478	NA
51504	TRMT112	-0.611439	NA
116461	TSEN15	-0.942117	NA
79042	TSEN34	0.419991	NA
283989	TSEN54	-1.32551	NA
23350	U2SURP	-0.348837	NA
65110	UPF3A	-0.694625	NA
65109	UPF3B	-0.58453	NA
10813	UTP14A	NA	-1.05487
57050	UTP3	-1.11589	NA
55813	UTP6	-1.09534	NA
51729	WBP11	-0.765818	NA
11193	WBP4	0.62291	NA
57418	WDR18	-0.648746	NA
134430	WDR36	-0.601018	NA
23160	WDR43	-0.39193	NA
80349	WDR61	-0.619	NA
84128	WDR75	-1.00948	NA
11260	XPOT	-0.457968	NA
22803	XRN2	NA	-0.880998
4904	YBX1	NA	-1.18222

## Sheet: F
Carbon metabolism
Entrez_ID	Gene_Name	Log2FC_transcriptome	Log2FC_Proteome
38	ACAT1	NA	-0.444049
39	ACAT2	NA	1.13306
48	ACO1	-0.461896	NA
50	ACO2	NA	-0.7066
84532	ACSS1	-0.712421	0.894622
55902	ACSS2	0.633203	NA
83440	ADPGK	NA	1.05115
847	CAT	NA	1.1771
1737	DLAT	-0.506099	NA
1892	ECHS1	-0.870082	-0.488705
2023	ENO1	0.512597	0.648932
2271	FH	-0.822347	NA
2539	G6PD	0.835612	0.543991
2645	GCK	NA	-2.93159
2746	GLUD1	-0.493478	-0.711207
2805	GOT1	-0.567237	NA
2806	GOT2	-0.754578	NA
2821	GPI	NA	1.05023
9563	H6PD	0.450901	1.56798
3099	HK2	0.558445	NA
3101	HK3	2.49636	1.15952
3417	IDH1	0.602647	NA
3418	IDH2	-0.423932	NA
3420	IDH3B	-0.527624	NA
414328	IDNK	NA	-2.0569
4190	MDH1	NA	-0.641562
4191	MDH2	-0.48004	NA
5214	PFKP	NA	1.92901
5226	PGD	1.83392	1.23949
5230	PGK1	0.535512	NA
25796	PGLS	NA	0.797797
5315	PKM	0.740993	NA
5631	PRPS1	-0.9972	NA
22934	RPIA	NA	2.71567
6389	SDHA	-0.54094	-0.47961
6390	SDHB	NA	-0.399624
6391	SDHC	0.805264	NA
8801	SUCLG2	-0.835171	NA
7086	TKT	NA	0.741645
8277	TKTL1	-0.951238	NA
